# Supplementary material for: Extracellular vesicle-mediated transmission of circPDLIM5 promotes lymphatic metastasis in prostate cancer
Source: J Exp Clin Cancer Res. 2025 Jul 3;44:188. doi: 10.1186/s13046-025-03443-2 (PMC12224790; doi:10.1186/s13046-025-03443-2)
Supplement: Supplementary file 2 — Supplementary Material 3. Supplemental Table 8 Mass spectrometry results revealed the proteins interacted with circPDLIM5 in PC3 cells. [file 13046_2025_3443_MOESM2_ESM.xlsx]

## Sheet: Sheet1
Accession	Protein ID	Gene	Fasta description	Mw (kDa)	Length	Protein Group	Protein group gene	Score	Sequence coverage [%]			Unique sequence coverage [%]	Peptides			Unique peptides			Peptide ID	Spectra count			Intensity			iBAQ			iBAQ [%]			circPDLIM5 probe/Oligo probe
									Total	circPDLIM5 probe	Oligo probe		Total	circPDLIM5 probe	Oligo probe	Total	circPDLIM5 probe	Oligo probe		Total	circPDLIM5 probe	Oligo probe	Total	circPDLIM5 probe	Oligo probe	Total	circPDLIM5 probe	Oligo probe	Total	circPDLIM5 probe	Oligo probe	FC	log2 FC	Diff Sig
P22626	ROA2_HUMAN	HNRNPA2B1	Heterogeneous nuclear ribonucleoproteins A2/B1 OS=Homo sapiens OX=9606 GN=HNRNPA2B1 PE=1 SV=2	37.43	353			323.31	47.6	40.2	17.8	47.6	19	17	8	19	17	8	573;574;649;1096;1097;1098;1099;1120;1427;1428;1759;1934;1942;2259;2260;2611;2786;3182;3723	109	98	11	24390000000	23744000000	121630000	1219500000	1187200000	6081500	8.6824	20.6206%	0.2843%	195.215	7.60892	+
Q13151	ROA0_HUMAN	HNRNPA0	Heterogeneous nuclear ribonucleoprotein A0 OS=Homo sapiens OX=9606 GN=HNRNPA0 PE=1 SV=1	30.841	305			6.6741	17	2.6	2.3	17	5	2	1	5	2	1	624;1102;1760;1932;1944	18	17	1	1895300000	1826700000	9911000	135380000	130480000	650780	0.9639	2.2663%	0.0304%	184.31	7.52599337364962	+
O95571	ETHE1_HUMAN	ETHE1	Persulfide dioxygenase ETHE1, mitochondrial OS=Homo sapiens OX=9606 GN=ETHE1 PE=1 SV=2	27.873	254			2.1324	18.5	18.5	0	18.5	2	2	0	2	2	0	1578;2234	2	2	0	79069000	79069000	0	4651100	4651100	0	0.0331	0.0808%	0.0%	110.405	6.78666	+
Q15370	ELOB_HUMAN	ELOB	Elongin-B OS=Homo sapiens OX=9606 GN=ELOB PE=1 SV=1	13.133	118			3.4396	30.5	23.7	0	30.5	4	3	0	4	3	0	810;1667;2628;3258	3	3	0	59728000	43302000	0	5972800	4330200	0	0.0425	0.0752%	0.0%	99.2069	6.63237	+
P16949	STMN1_HUMAN	STMN1	Stathmin OS=Homo sapiens OX=9606 GN=STMN1 PE=1 SV=3	17.302	149			42.094	29.5	22.8	0	23.5	5	3	0	4	2	0	277;286;499;814;2902	3	3	0	160150000	73971000	0	16015000	7397100	0	0.114	0.1285%	0.0%	97.584	6.60857	+
Q99497	PARK7_HUMAN	PARK7	Parkinson disease protein 7 OS=Homo sapiens OX=9606 GN=PARK7 PE=1 SV=2	19.891	189			16.427	58.2	30.7	0	58.2	8	4	0	8	4	0	210;236;421;565;677;1041;1179;3587	4	4	0	119430000	33528000	0	9186600	2579100	0	0.0654	0.0448%	0.0%	85.7972	6.42286	+
P26006	ITA3_HUMAN	ITGA3	Integrin alpha-3 OS=Homo sapiens OX=9606 GN=ITGA3 PE=1 SV=5	116.612	1051			1.8408	1	1	1	1	1	1	1	1	1	1	3242	2	1	1	49699000	49699000	0	1155800	1155800	0	0.0082	0.0201%	0.0%	82.2704	6.3623	+
P0DMV9	HS71B_HUMAN	HSPA1B	Heat shock 70 kDa protein 1B OS=Homo sapiens OX=9606 GN=HSPA1B PE=1 SV=1	70.052	641	P0DMV8	HSPA1A	24.853	19	10.5	0	10.6	10	5	0	6	3	0	98;253;927;1525;2093;2306;2459;2573;2813;3262	4	4	0	107230000	39423000	0	2978500	1095100	0	0.0212	0.019%	0.0%	62.4251	5.96405	+
P31930	QCR1_HUMAN	UQCRC1	Cytochrome b-c1 complex subunit 1, mitochondrial OS=Homo sapiens OX=9606 GN=UQCRC1 PE=1 SV=3	52.646	480			88.909	14.8	12.7	0	14.8	4	3	0	4	3	0	50;564;1393;2446	6	6	0	89331000	46000000	0	3573300	1840000	0	0.0254	0.032%	0.0%	57.8618	5.85454	+
P55072	TERA_HUMAN	VCP	Transitional endoplasmic reticulum ATPase OS=Homo sapiens OX=9606 GN=VCP PE=1 SV=4	89.322	806			42.176	23.6	15.8	1.6	23.6	15	9	1	15	9	1	275;313;435;759;775;833;841;1062;1215;1686;1825;1887;1906;2372;2634	11	10	1	192350000	78885000	0	4007300	1643400	0	0.0285	0.0285%	0.0%	55.0395	5.7824	+
Q92945	FUBP2_HUMAN	KHSRP	Far upstream element-binding protein 2 OS=Homo sapiens OX=9606 GN=KHSRP PE=1 SV=4	73.115	711			8.6539	14.9	11.8	0	12.9	7	6	0	6	5	0	141;336;521;1474;1475;2394;3548	6	6	0	39937000	22939000	0	974080	559480	0	0.0069	0.0097%	0.0%	51.7059	5.69226	+
O00410	IPO5_HUMAN	IPO5	Importin-5 OS=Homo sapiens OX=9606 GN=IPO5 PE=1 SV=4	123.63	1097	O60518	RANBP6	9.2017	6.6	5.6	0	6.6	5	4	0	5	4	0	137;665;2102;2119;2943	4	4	0	29421000	21309000	0	507260	367400	0	0.0036	0.0064%	0.0%	51.1521	5.67672	+
B2RPK0	HGB1A_HUMAN	HMGB1P1	Putative high mobility group protein B1-like 1 OS=Homo sapiens OX=9606 GN=HMGB1P1 PE=5 SV=1	24.238	211	P09429	HMGB1	5.587	7.1	7.1	0	7.1	1	1	0	1	1	0	1539	1	1	0	90210000	36744000	0	9021000	3674400	0	0.0642	0.0638%	0.0%	49.482	5.62883	+
Q8WUH6	TM263_HUMAN	TMEM263	Transmembrane protein 263 OS=Homo sapiens OX=9606 GN=TMEM263 PE=1 SV=1	11.748	116			2.3842	31	31	0	31	2	2	0	2	2	0	1057;1127	2	2	0	27122000	27122000	0	3013600	3013600	0	0.0215	0.0523%	0.0%	47.8031	5.57903	+
P30153	2AAA_HUMAN	PPP2R1A	Serine/threonine-protein phosphatase 2A 65 kDa regulatory subunit A alpha isoform OS=Homo sapiens OX=9606 GN=PPP2R1A PE=1 SV=4	65.309	589			8.2872	11.4	6.1	0	11.4	4	2	0	4	2	0	143;767;1488;2808	3	3	0	38503000	24466000	0	987250	627340	0	0.007	0.0109%	0.0%	42.987	5.42583	+
P62140	PP1B_HUMAN	PPP1CB	Serine/threonine-protein phosphatase PP1-beta catalytic subunit OS=Homo sapiens OX=9606 GN=PPP1CB PE=1 SV=3	37.187	327			8.0003	8.3	8.3	0	4	2	2	0	1	1	0	128;1285	1	1	0	19275000	19275000	0	1014500	1014500	0	0.0072	0.0176%	0.0%	40.2634	5.3314	+
Q92597	NDRG1_HUMAN	NDRG1	Protein NDRG1 OS=Homo sapiens OX=9606 GN=NDRG1 PE=1 SV=1	42.835	394			14.814	8.9	8.9	0	8.9	2	2	0	2	2	0	774;1634	5	5	0	33746000	30041000	0	2249700	2002700	0	0.016	0.0348%	0.0%	39.6575	5.30952	+
O75368	SH3L1_HUMAN	SH3BGRL	Adapter SH3BGRL OS=Homo sapiens OX=9606 GN=SH3BGRL PE=1 SV=1	12.774	114			8.8881	47.4	47.4	0	47.4	4	4	0	4	4	0	784;1071;1781;3635	4	4	0	21828000	21828000	0	2425300	2425300	0	0.0173	0.0421%	0.0%	39.1629	5.29142	+
Q8NDG6	TDRD9_HUMAN	TDRD9	ATP-dependent RNA helicase TDRD9 OS=Homo sapiens OX=9606 GN=TDRD9 PE=2 SV=3	155.683	1382			1.3529	0.9	0.9	0	0.9	1	1	0	1	1	0	2017	1	1	0	27790000	27790000	0	308770	308770	0	0.0022	0.0054%	0.0%	35.8527	5.16401	+
Q96EK6	GNA1_HUMAN	GNPNAT1	Glucosamine 6-phosphate N-acetyltransferase OS=Homo sapiens OX=9606 GN=GNPNAT1 PE=1 SV=1	20.749	184			1.941	9.8	9.8	0	9.8	1	1	0	1	1	0	3473	1	1	0	17043000	17043000	0	1549300	1549300	0	0.011	0.0269%	0.0%	35.7838	5.16123	+
P40925	MDHC_HUMAN	MDH1	Malate dehydrogenase, cytoplasmic OS=Homo sapiens OX=9606 GN=MDH1 PE=1 SV=4	36.426	334			84.901	29.9	15.6	6	29.9	7	4	1	7	4	1	474;556;849;1018;1077;2592;3445	5	4	1	117050000	59627000	1735600	5320600	2710300	78890	0.0379	0.0471%	0.0037%	34.3553	5.10246	+
P36873	PP1G_HUMAN	PPP1CC	Serine/threonine-protein phosphatase PP1-gamma catalytic subunit OS=Homo sapiens OX=9606 GN=PPP1CC PE=1 SV=1	36.984	323	P62136	PPP1CA	26.95	8.7	8.7	0	4.3	2	2	0	1	1	0	43;128	3	3	0	46737000	32403000	0	2596500	1800200	0	0.0185	0.0313%	0.0%	32.8558	5.03808	+
Q13263	TIF1B_HUMAN	TRIM28	Transcription intermediary factor 1-beta OS=Homo sapiens OX=9606 GN=TRIM28 PE=1 SV=5	88.55	835			7.2501	8.5	2.8	0	8.5	6	2	0	6	2	0	56;438;888;2243;2262;2365	2	2	0	42413000	7940000	0	1178100	220560	0	0.0084	0.0038%	0.0%	32.176	5.00791	+
P60900	PSA6_HUMAN	PSMA6	Proteasome subunit alpha type-6 OS=Homo sapiens OX=9606 GN=PSMA6 PE=1 SV=1	27.399	246			32.759	15.9	15.9	3.7	15.9	3	3	1	3	3	1	1572;2041;2351	6	5	1	60005000	48639000	1511700	3529700	2861100	88922	0.0251	0.0497%	0.0042%	32.175	5.00787	+
Q99471	PFD5_HUMAN	PFDN5	Prefoldin subunit 5 OS=Homo sapiens OX=9606 GN=PFDN5 PE=1 SV=2	17.328	154			42.519	21.4	21.4	0	21.4	2	2	0	2	2	0	755;2571	2	2	0	24720000	19654000	0	2472000	1965400	0	0.0176	0.0341%	0.0%	32.0974	5.00438	+
P23284	PPIB_HUMAN	PPIB	Peptidyl-prolyl cis-trans isomerase B OS=Homo sapiens OX=9606 GN=PPIB PE=1 SV=2	23.743	216			21.147	39.8	20.4	11.1	39.8	8	4	2	8	4	2	401;546;1384;1452;3076;3271;3427;3465	7	5	2	155400000	43233000	1357400	9712500	2702100	84838	0.0691	0.0469%	0.004%	31.8499	4.99322	+
P16152	CBR1_HUMAN	CBR1	Carbonyl reductase [NADPH] 1 OS=Homo sapiens OX=9606 GN=CBR1 PE=1 SV=3	30.375	277	O75828	CBR3	9.2529	19.5	19.5	0	19.5	4	4	0	4	4	0	941;1224;1940;2998	4	4	0	34237000	13166000	0	1902000	731460	0	0.0135	0.0127%	0.0%	29.151	4.86547	+
P60891	PRPS1_HUMAN	PRPS1	Ribose-phosphate pyrophosphokinase 1 OS=Homo sapiens OX=9606 GN=PRPS1 PE=1 SV=2	34.834	318	P21108	PRPS1L1	5.4452	7.2	3.1	0	7.2	2	1	0	2	1	0	1461;2144	1	1	0	26783000	15150000	0	1409600	797350	0	0.01	0.0138%	0.0%	29.0275	4.85935	+
Q96HE7	ERO1A_HUMAN	ERO1A	ERO1-like protein alpha OS=Homo sapiens OX=9606 GN=ERO1A PE=1 SV=2	54.393	468	Q86YB8	ERO1B	24.722	19.4	17.7	1.7	19.4	7	6	1	7	6	1	896;1954;1993;2055;2206;2406;2862	7	6	1	32510000	31415000	1094800	1121000	1083300	37753	0.008	0.0188%	0.0018%	28.6947	4.84271	+
P21266	GSTM3_HUMAN	GSTM3	Glutathione S-transferase Mu 3 OS=Homo sapiens OX=9606 GN=GSTM3 PE=1 SV=3	26.56	225			3.7956	18.2	18.2	0	18.2	3	3	0	3	3	0	1878;2024;3346	4	4	0	24520000	24520000	0	1290500	1290500	0	0.0092	0.0224%	0.0%	28.1418	4.81464	+
P13667	PDIA4_HUMAN	PDIA4	Protein disulfide-isomerase A4 OS=Homo sapiens OX=9606 GN=PDIA4 PE=1 SV=2	72.932	645			38.255	31.6	12.9	0	31.6	17	6	0	17	6	0	411;483;717;858;883;902;1084;1416;2369;2700;2768;2783;3107;3366;3564;3670;3716	6	6	0	192550000	18203000	0	4279000	404520	0	0.0305	0.007%	0.0%	27.083	4.75932	+
P84077	ARF1_HUMAN	ARF1	ADP-ribosylation factor 1 OS=Homo sapiens OX=9606 GN=ARF1 PE=1 SV=2	20.697	181	P61204;P84085;P18085	ARF3;ARF5;ARF4	3.1674	14.4	14.4	0	14.4	2	2	0	2	2	0	1561;2655	3	3	0	27338000	14128000	0	2485200	1284400	0	0.0177	0.0223%	0.0%	26.5878	4.73269	+
P62310	LSM3_HUMAN	LSM3	U6 snRNA-associated Sm-like protein LSm3 OS=Homo sapiens OX=9606 GN=LSM3 PE=1 SV=2	11.845	102			2.2457	11.8	11.8	0	11.8	1	1	0	1	1	0	1066	1	1	0	25525000	13046000	0	6381300	3261400	0	0.0454	0.0566%	0.0%	26.0497	4.7032	+
O43776	SYNC_HUMAN	NARS1	Asparagine--tRNA ligase, cytoplasmic OS=Homo sapiens OX=9606 GN=NARS1 PE=1 SV=1	62.943	548			16.078	17.3	11.5	0	17.3	6	4	0	6	4	0	790;1316;2265;2419;2970;3451	5	5	0	65336000	25050000	0	2253000	863800	0	0.016	0.015%	0.0%	25.9768	4.69915	+
P51149	RAB7A_HUMAN	RAB7A	Ras-related protein Rab-7a OS=Homo sapiens OX=9606 GN=RAB7A PE=1 SV=1	23.49	207			13.285	28.5	11.6	0	28.5	5	2	0	5	2	0	518;997;2330;2556;3436	2	2	0	36020000	15054000	0	2118800	885510	0	0.0151	0.0154%	0.0%	25.582	4.67706	+
O15212	PFD6_HUMAN	PFDN6	Prefoldin subunit 6 OS=Homo sapiens OX=9606 GN=PFDN6 PE=1 SV=1	14.583	129			48.035	15.5	15.5	6.2	15.5	2	2	1	2	2	1	826;2066	3	2	1	43805000	29192000	1255300	3650400	2432700	104600	0.026	0.0423%	0.0049%	23.255	4.53947	+
Q02878	RL6_HUMAN	RPL6	60S ribosomal protein L6 OS=Homo sapiens OX=9606 GN=RPL6 PE=1 SV=3	32.728	288			3.0882	8	8	0	8	2	2	0	2	2	0	142;3026	2	2	0	11346000	11346000	0	630310	630310	0	0.0045	0.0109%	0.0%	23.0869	4.52901	+
Q9UNZ2	NSF1C_HUMAN	NSFL1C	NSFL1 cofactor p47 OS=Homo sapiens OX=9606 GN=NSFL1C PE=1 SV=2	40.573	370			38.058	16.8	13.5	0	16.8	4	3	0	4	3	0	287;1951;2680;3049	3	3	0	14801000	13476000	0	592050	539030	0	0.0042	0.0094%	0.0%	22.8488	4.51405	+
P56385	ATP5I_HUMAN	ATP5ME	ATP synthase subunit e, mitochondrial OS=Homo sapiens OX=9606 GN=ATP5ME PE=1 SV=2	7.933	69			21.316	52.2	30.4	0	52.2	4	2	0	4	2	0	719;2448;3539;3779	2	2	0	98687000	17423000	0	24672000	4355800	0	0.1757	0.0757%	0.0%	22.8065	4.51137	+
Q9GZT3	SLIRP_HUMAN	SLIRP	SRA stem-loop-interacting RNA-binding protein, mitochondrial OS=Homo sapiens OX=9606 GN=SLIRP PE=1 SV=1	12.349	109			14.032	22	22	9.2	22	2	2	1	2	2	1	2460;2890	4	3	1	40497000	32372000	1454800	3681600	2942900	132260	0.0262	0.0511%	0.0062%	22.2519	4.47585	+
Q9Y2V2	CHSP1_HUMAN	CARHSP1	Calcium-regulated heat-stable protein 1 OS=Homo sapiens OX=9606 GN=CARHSP1 PE=1 SV=2	15.892	147			2.166	10.9	10.9	0	10.9	1	1	0	1	1	0	2180	1	1	0	22158000	22158000	0	2769700	2769700	0	0.0197	0.0481%	0.0%	21.8734	4.4511	+
P34932	HSP74_HUMAN	HSPA4	Heat shock 70 kDa protein 4 OS=Homo sapiens OX=9606 GN=HSPA4 PE=1 SV=4	94.331	840			6.1524	5.6	3.9	0	5.6	3	2	0	3	2	0	102;658;3249	2	2	0	23960000	9836400	0	420350	172570	0	0.003	0.003%	0.0%	21.7091	4.44023	+
P35637	FUS_HUMAN	FUS	RNA-binding protein FUS OS=Homo sapiens OX=9606 GN=FUS PE=1 SV=1	53.426	526	Q92804	TAF15	4.4113	9.5	7.2	0	9.5	3	2	0	3	2	0	234;1075;3136	3	3	0	16215000	8971900	0	953810	527760	0	0.0068	0.0092%	0.0%	21.6666	4.4374	+
P0DP25	CALM3_HUMAN	CALM3	Calmodulin-3 OS=Homo sapiens OX=9606 GN=CALM3 PE=1 SV=1	16.838	149	P0DP24;P0DP23	CALM2;CALM1	37.024	34.2	11.4	0	34.2	3	1	0	3	1	0	423;591;598	1	1	0	74665000	7425100	0	8296100	825010	0	0.0591	0.0143%	0.0%	21.1286	4.40112	+
P17980	PRS6A_HUMAN	PSMC3	26S proteasome regulatory subunit 6A OS=Homo sapiens OX=9606 GN=PSMC3 PE=1 SV=3	49.204	439			12.743	18.7	7.1	0	18.7	5	2	0	5	2	0	238;541;1827;2754;3207	2	2	0	27734000	13881000	0	1027200	514130	0	0.0073	0.0089%	0.0%	20.5055	4.35794	+
P50995	ANX11_HUMAN	ANXA11	Annexin A11 OS=Homo sapiens OX=9606 GN=ANXA11 PE=1 SV=1	54.39	505			3.8216	4.6	4.6	0	4.6	2	2	0	2	2	0	127;3228	2	2	0	8208600	8208600	0	373120	373120	0	0.0027	0.0065%	0.0%	19.4312	4.2803	+
O75347	TBCA_HUMAN	TBCA	Tubulin-specific chaperone A OS=Homo sapiens OX=9606 GN=TBCA PE=1 SV=3	12.855	108			6.7165	26.9	25.9	0	26.9	4	2	0	4	2	0	1549;1550;1895;2789	3	3	0	36357000	11300000	0	5193800	1614400	0	0.037	0.028%	0.0%	18.9852	4.2468	+
P45974	UBP5_HUMAN	USP5	Ubiquitin carboxyl-terminal hydrolase 5 OS=Homo sapiens OX=9606 GN=USP5 PE=1 SV=2	95.786	858			18.749	12	4.7	1.4	12	8	3	1	8	3	1	420;855;887;973;1255;1674;1779;2799	4	3	1	59744000	15147000	0	1327600	336600	0	0.0095	0.0058%	0.0%	18.8972	4.2401	+
Q09028	RBBP4_HUMAN	RBBP4	Histone-binding protein RBBP4 OS=Homo sapiens OX=9606 GN=RBBP4 PE=1 SV=3	47.656	425			24.907	18.1	14.8	1.9	9.6	6	5	1	2	1	0	41;1472;2114;2148;3225;3268	6	5	1	142800000	110690000	5895300	8399800	6511200	346780	0.0598	0.1131%	0.0162%	18.776	4.23082	+
Q92499	DDX1_HUMAN	DDX1	ATP-dependent RNA helicase DDX1 OS=Homo sapiens OX=9606 GN=DDX1 PE=1 SV=2	82.432	740			5.9354	10.1	5	0	10.1	5	2	0	5	2	0	527;612;930;1136;1869	2	2	0	14583000	10101000	0	317030	219580	0	0.0023	0.0038%	0.0%	18.5455	4.213	+
P50402	EMD_HUMAN	EMD	Emerin OS=Homo sapiens OX=9606 GN=EMD PE=1 SV=1	28.994	254			4.9646	10.6	10.6	0	10.6	2	2	0	2	2	0	1311;3304	2	2	0	17400000	14299000	0	1338400	1100000	0	0.0095	0.0191%	0.0%	18.0934	4.17739	+
Q6BDS2	BLT3A_HUMAN	BLTP3A	Bridge-like lipid transfer protein family member 3A OS=Homo sapiens OX=9606 GN=BLTP3A PE=1 SV=1	159.485	1440			1.2131	0.8	0.8	0	0.8	1	1	0	1	1	0	604	1	1	0	8179300	8179300	0	102240	102240	0	0.0007	0.0018%	0.0%	17.846	4.15753	+
P63279	UBC9_HUMAN	UBE2I	SUMO-conjugating enzyme UBC9 OS=Homo sapiens OX=9606 GN=UBE2I PE=1 SV=1	18.007	158			3.4236	13.9	13.9	0	13.9	2	2	0	2	2	0	437;1263	2	2	0	24936000	7740900	0	3562300	1105800	0	0.0254	0.0192%	0.0%	17.246	4.10819	+
Q9Y265	RUVB1_HUMAN	RUVBL1	RuvB-like 1 OS=Homo sapiens OX=9606 GN=RUVBL1 PE=1 SV=1	50.228	456			65.909	27.9	12.5	0	27.9	9	4	0	9	4	0	262;324;686;1173;2635;3061;3166;3359;3789	4	4	0	75197000	19651000	0	3133200	818790	0	0.0223	0.0142%	0.0%	17.0969	4.09567	+
P20674	COX5A_HUMAN	COX5A	Cytochrome c oxidase subunit 5A, mitochondrial OS=Homo sapiens OX=9606 GN=COX5A PE=1 SV=2	16.762	150			6.3179	14.7	14.7	0	14.7	2	2	0	2	2	0	1147;1505	2	2	0	78038000	26583000	0	6002900	2044800	0	0.0427	0.0355%	0.0%	17.0471	4.09145	+
P18859	ATP5J_HUMAN	ATP5PF	ATP synthase-coupling factor 6, mitochondrial OS=Homo sapiens OX=9606 GN=ATP5PF PE=1 SV=1	12.587	108			9.9252	30.6	30.6	0	30.6	2	2	0	2	2	0	904;2751	2	2	0	38335000	12298000	0	5476500	1756900	0	0.039	0.0305%	0.0%	16.9228	4.0809	+
O00264	PGRC1_HUMAN	PGRMC1	Membrane-associated progesterone receptor component 1 OS=Homo sapiens OX=9606 GN=PGRMC1 PE=1 SV=3	21.671	195	O15173	PGRMC2	13.983	15.9	11.3	4.6	15.9	3	2	1	3	2	1	1034;1164;1560	3	2	1	21882000	20648000	1233100	2188200	2064800	123310	0.0156	0.0359%	0.0058%	16.7448	4.06564	+
P61604	CH10_HUMAN	HSPE1	10 kDa heat shock protein, mitochondrial OS=Homo sapiens OX=9606 GN=HSPE1 PE=1 SV=2	10.932	102			34.317	62.7	38.2	35.3	62.7	8	4	3	8	4	3	965;1115;1119;1158;1730;3482;3487;3611	9	5	4	1125500000	512830000	30679000	112550000	51283000	3067900	0.8013	0.8907%	0.1434%	16.716	4.06316	+
Q13838	DX39B_HUMAN	DDX39B	Spliceosome RNA helicase DDX39B OS=Homo sapiens OX=9606 GN=DDX39B PE=1 SV=1	48.991	428	O00148	DDX39A	11.34	16.4	7.9	0	16.4	7	3	0	7	3	0	399;562;721;1160;1562;2275;3335	3	3	0	62160000	22424000	0	2590000	934340	0	0.0184	0.0162%	0.0%	16.5013	4.04451	+
O60888	CUTA_HUMAN	CUTA	Protein CutA OS=Homo sapiens OX=9606 GN=CUTA PE=1 SV=2	19.116	179			4.4706	7.8	7.8	0	7.8	1	1	0	1	1	0	3233	1	1	0	32256000	14865000	0	4608000	2123500	0	0.0328	0.0369%	0.0%	16.0345	4.0031	+
P27824	CALX_HUMAN	CANX	Calnexin OS=Homo sapiens OX=9606 GN=CANX PE=1 SV=2	67.568	592	O14967	CLGN	21.277	13.9	9.6	1.7	13.9	8	4	1	8	4	1	64;243;1260;1665;1666;1748;1983;3217	6	5	1	104320000	40577000	2621300	2819400	1096700	70847	0.0201	0.019%	0.0033%	15.4797	3.95231	+
Q03135	CAV1_HUMAN	CAV1	Caveolin-1 OS=Homo sapiens OX=9606 GN=CAV1 PE=1 SV=4	20.472	178	P56539	CAV3	5.8139	13.5	13.5	0	13.5	2	2	0	2	2	0	691;3800	3	3	0	6407600	6407600	0	582510	582510	0	0.0041	0.0101%	0.0%	15.4324	3.94789	+
Q9UKY7	CDV3_HUMAN	CDV3	Protein CDV3 homolog OS=Homo sapiens OX=9606 GN=CDV3 PE=1 SV=1	27.335	258			3.1385	12	12	0	12	2	2	0	2	2	0	843;1791	2	2	0	17056000	17056000	0	1137100	1137100	0	0.0081	0.0198%	0.0%	15.41	3.94579	+
P17655	CAN2_HUMAN	CAPN2	Calpain-2 catalytic subunit OS=Homo sapiens OX=9606 GN=CAPN2 PE=1 SV=6	79.995	700	A6NHC0	CAPN8	3.4379	4.1	4.1	0	4.1	3	3	0	3	3	0	875;1917;2831	3	3	0	8429600	8429600	0	234160	234160	0	0.0017	0.0041%	0.0%	15.4033	3.94517	+
P22314	UBA1_HUMAN	UBA1	Ubiquitin-like modifier-activating enzyme 1 OS=Homo sapiens OX=9606 GN=UBA1 PE=1 SV=3	117.849	1058			171.6	18.3	9.6	1.7	18.3	12	6	1	12	6	1	20;195;513;1209;1699;1776;2207;2477;2719;2942;3681;3703	7	6	1	208840000	46491000	3043100	3539700	787980	51579	0.0252	0.0137%	0.0024%	15.2775	3.93334	+
P61081	UBC12_HUMAN	UBE2M	NEDD8-conjugating enzyme Ubc12 OS=Homo sapiens OX=9606 GN=UBE2M PE=1 SV=1	20.9	183			3.0874	20.2	10.9	0	20.2	4	2	0	4	2	0	455;1019;1128;3411	2	2	0	16717000	7204600	0	1393100	600380	0	0.0099	0.0104%	0.0%	14.996	3.90651	+
Q5TEC6	H37_HUMAN	H3-7	Histone H3-7 OS=Homo sapiens OX=9606 GN=H3-7 PE=1 SV=1	15.43	136	Q6NXT2;Q71DI3;Q16695;P84243;P68431	H3-5;H3C15;H3-4;H3-3A;H3C1	2.8128	13.2	13.2	0	13.2	2	2	0	2	2	0	689;3009	3	3	0	32189000	15546000	0	4023600	1943300	0	0.0286	0.0338%	0.0%	14.9266	3.89981	+
Q16531	DDB1_HUMAN	DDB1	DNA damage-binding protein 1 OS=Homo sapiens OX=9606 GN=DDB1 PE=1 SV=1	126.968	1140			7.6765	4.2	4.2	0	4.2	5	5	0	5	5	0	772;1690;1901;2172;2294	6	6	0	18892000	14925000	0	325730	257320	0	0.0023	0.0045%	0.0%	14.8663	3.89397	+
P15170	ERF3A_HUMAN	GSPT1	Eukaryotic peptide chain release factor GTP-binding subunit ERF3A OS=Homo sapiens OX=9606 GN=GSPT1 PE=1 SV=1	55.756	499			5.4182	7	7	0	2.4	2	2	0	1	1	0	2864;3106	3	3	0	8915200	8915200	0	287590	287590	0	0.002	0.005%	0.0%	14.7309	3.88078	+
P05556	ITB1_HUMAN	ITGB1	Integrin beta-1 OS=Homo sapiens OX=9606 GN=ITGB1 PE=1 SV=2	88.415	798			11.456	4	4	0	4	2	2	0	2	2	0	2228;2924	2	2	0	12955000	12955000	0	350130	350130	0	0.0025	0.0061%	0.0%	14.5691	3.86484	+
Q15843	NEDD8_HUMAN	NEDD8	NEDD8 OS=Homo sapiens OX=9606 GN=NEDD8 PE=1 SV=1	9.072	81			3.4231	17.3	17.3	17.3	17.3	1	1	1	1	1	1	693	3	2	1	75259000	44360000	3066700	10751000	6337200	438100	0.0765	0.1101%	0.0205%	14.4651	3.8545	+
Q9H2U2	IPYR2_HUMAN	PPA2	Inorganic pyrophosphatase 2, mitochondrial OS=Homo sapiens OX=9606 GN=PPA2 PE=1 SV=2	37.92	334			7.9199	15.9	11.1	0	15.9	4	3	0	4	3	0	80;1990;2470;2604	4	4	0	50934000	13675000	0	2037400	547000	0	0.0145	0.0095%	0.0%	14.4524	3.85324	+
P13489	RINI_HUMAN	RNH1	Ribonuclease inhibitor OS=Homo sapiens OX=9606 GN=RNH1 PE=1 SV=2	49.973	461			3.573	8	8	0	8	2	2	0	2	2	0	727;766	2	2	0	5003000	5003000	0	185300	185300	0	0.0013	0.0032%	0.0%	14.2984	3.83778	+
P42704	LPPRC_HUMAN	LRPPRC	Leucine-rich PPR motif-containing protein, mitochondrial OS=Homo sapiens OX=9606 GN=LRPPRC PE=1 SV=3	157.905	1394			7.5509	3	3	0	3	3	3	0	3	3	0	2184;2834;3285	3	3	0	23489000	12912000	0	225860	124160	0	0.0016	0.0022%	0.0%	13.9895	3.80627	+
P49915	GUAA_HUMAN	GMPS	GMP synthase [glutamine-hydrolyzing] OS=Homo sapiens OX=9606 GN=GMPS PE=1 SV=1	76.715	693			3.3934	5.6	5.6	0	5.6	2	2	0	2	2	0	735;792	2	2	0	16482000	8063600	0	336360	164560	0	0.0024	0.0029%	0.0%	13.7634	3.78276	+
P04899	GNAI2_HUMAN	GNAI2	Guanine nucleotide-binding protein G(i) subunit alpha-2 OS=Homo sapiens OX=9606 GN=GNAI2 PE=1 SV=3	40.451	355	P63096;P09471	GNAI1;GNAO1	21.707	23.4	19.2	4.5	12.7	6	5	1	3	2	1	215;333;1408;2082;2600;3255	6	5	1	60055000	24508000	1810700	3002700	1225400	90533	0.0214	0.0213%	0.0042%	13.5351	3.75863	+
Q9Y3F4	STRAP_HUMAN	STRAP	Serine-threonine kinase receptor-associated protein OS=Homo sapiens OX=9606 GN=STRAP PE=1 SV=1	38.438	350			7.8857	24.6	8.9	0	24.6	6	2	0	6	2	0	654;1009;2341;2853;2883;3269	3	3	0	30365000	8186900	0	1265200	341120	0	0.009	0.0059%	0.0%	13.309	3.73433	+
P47756	CAPZB_HUMAN	CAPZB	F-actin-capping protein subunit beta OS=Homo sapiens OX=9606 GN=CAPZB PE=1 SV=5	30.629	272			2.576	8.8	8.8	0	8.8	2	2	0	2	2	0	1757;3016	2	2	0	15799000	8201100	0	831510	431640	0	0.0059	0.0075%	0.0%	12.7167	3.66865	+
O95292	VAPB_HUMAN	VAPB	Vesicle-associated membrane protein-associated protein B/C OS=Homo sapiens OX=9606 GN=VAPB PE=1 SV=3	27.228	243			2.8002	17.3	12.3	4.9	12.3	3	2	1	2	2	0	1216;3288;3376	3	3	0	12158000	10698000	0	715180	629280	0	0.0051	0.0109%	0.0%	12.6297	3.65875	+
O60925	PFD1_HUMAN	PFDN1	Prefoldin subunit 1 OS=Homo sapiens OX=9606 GN=PFDN1 PE=1 SV=2	14.21	122			2.8663	17.2	17.2	0	17.2	2	2	0	2	2	0	17;1819	2	2	0	9302700	9302700	0	1033600	1033600	0	0.0074	0.018%	0.0%	12.4992	3.64376	+
Q14974	IMB1_HUMAN	KPNB1	Importin subunit beta-1 OS=Homo sapiens OX=9606 GN=KPNB1 PE=1 SV=2	97.17	876			67.876	17	15.6	4.1	17	12	11	3	12	11	3	22;1817;2059;2627;2956;2996;3259;3290;3308;3310;3545;3651	15	12	3	199020000	119740000	9587800	4523100	2721300	217910	0.0322	0.0473%	0.0102%	12.4888	3.64256	+
P08865	RSSA_HUMAN	RPSA	40S ribosomal protein SA OS=Homo sapiens OX=9606 GN=RPSA PE=1 SV=4	32.854	295	A0A8I5KQE6	RPSA2	89.138	34.6	19.7	6.4	34.6	7	5	2	7	5	2	40;145;954;1785;2107;2821;2867	7	5	2	175460000	52915000	4315100	11698000	3527600	287670	0.0833	0.0613%	0.0134%	12.2628	3.61621	+
Q9UJU6	DBNL_HUMAN	DBNL	Drebrin-like protein OS=Homo sapiens OX=9606 GN=DBNL PE=1 SV=1	48.207	430			2.2923	5.8	5.8	0	5.8	2	2	0	2	2	0	220;3299	2	2	0	11922000	7603000	0	496740	316790	0	0.0035	0.0055%	0.0%	12.0786	3.59438	+
P12268	IMDH2_HUMAN	IMPDH2	Inosine-5'-monophosphate dehydrogenase 2 OS=Homo sapiens OX=9606 GN=IMPDH2 PE=1 SV=2	55.805	514			111.78	13.4	11.1	5.3	13.4	5	4	2	5	4	2	1809;2166;2530;2781;3329	6	4	2	104860000	42170000	3511200	4033200	1621900	135050	0.0287	0.0282%	0.0063%	12.0101	3.58618	+
Q96KP4	CNDP2_HUMAN	CNDP2	Cytosolic non-specific dipeptidase OS=Homo sapiens OX=9606 GN=CNDP2 PE=1 SV=2	52.878	475			10.408	15.4	7.2	0	15.4	5	2	0	5	2	0	1201;2343;2399;2704;3276	2	2	0	44442000	5733600	0	1481400	191120	0	0.0105	0.0033%	0.0%	11.6932	3.5476	+
P12814	ACTN1_HUMAN	ACTN1	Alpha-actinin-1 OS=Homo sapiens OX=9606 GN=ACTN1 PE=1 SV=2	103.058	892	P35609;Q08043	ACTN2;ACTN3	117.45	32.4	29.1	14.6	21.9	23	21	10	15	14	4	119;160;572;819;880;1304;1424;1540;1583;1635;1739;1828;1849;2058;2115;2323;2400;2595;2608;3162;3163;3413;3456	24	20	4	221480000	203920000	17554000	3818600	3515900	302660	0.0272	0.0611%	0.0141%	11.6167	3.53813	+
Q8WW12	PCNP_HUMAN	PCNP	PEST proteolytic signal-containing nuclear protein OS=Homo sapiens OX=9606 GN=PCNP PE=1 SV=2	18.925	178			1.2388	6.2	6.2	0	6.2	1	1	0	1	1	0	929	1	1	0	3265000	1915000	0	326500	191500	0	0.0023	0.0033%	0.0%	11.4876	3.52201	+
Q00688	FKBP3_HUMAN	FKBP3	Peptidyl-prolyl cis-trans isomerase FKBP3 OS=Homo sapiens OX=9606 GN=FKBP3 PE=1 SV=1	25.177	224			2.0116	13.8	5.8	0	13.8	2	1	0	2	1	0	268;3065	1	1	0	11373000	6465800	0	758170	431060	0	0.0054	0.0075%	0.0%	11.1863	3.48366	+
O14818	PSA7_HUMAN	PSMA7	Proteasome subunit alpha type-7 OS=Homo sapiens OX=9606 GN=PSMA7 PE=1 SV=1	27.887	248	Q8TAA3	PSMA8	7.2711	16.1	16.1	0	16.1	3	3	0	3	3	0	181;2610;3796	3	3	0	18200000	10893000	0	1137500	680790	0	0.0081	0.0118%	0.0%	11.1495	3.4789	+
Q99832	TCPH_HUMAN	CCT7	T-complex protein 1 subunit eta OS=Homo sapiens OX=9606 GN=CCT7 PE=1 SV=2	59.367	543			11.742	14.5	5.3	0	14.5	6	2	0	6	2	0	171;1112;1400;2760;2926;2980	2	2	0	29202000	5024900	0	834350	143570	0	0.0059	0.0025%	0.0%	11.1477	3.47868	+
P53004	BIEA_HUMAN	BLVRA	Biliverdin reductase A OS=Homo sapiens OX=9606 GN=BLVRA PE=1 SV=2	33.428	296			2.1199	8.1	8.1	0	8.1	2	2	0	2	2	0	939;2876	2	2	0	12591000	6188800	0	699510	343820	0	0.005	0.006%	0.0%	11.1348	3.477	+
P55145	MANF_HUMAN	MANF	Mesencephalic astrocyte-derived neurotrophic factor OS=Homo sapiens OX=9606 GN=MANF PE=1 SV=3	20.7	182			9.6194	22	14.3	13.7	22	4	3	2	4	3	2	563;1867;2683;2684	5	3	2	72222000	19051000	1759600	6565600	1731900	159970	0.0467	0.0301%	0.0075%	10.8269	3.43655	+
Q15363	TMED2_HUMAN	TMED2	Transmembrane emp24 domain-containing protein 2 OS=Homo sapiens OX=9606 GN=TMED2 PE=1 SV=1	22.761	201			3.9682	6.5	6.5	0	6.5	1	1	0	1	1	0	1680	1	1	0	11160000	6340900	0	1014500	576450	0	0.0072	0.01%	0.0%	10.7676	3.42862	+
P14866	HNRPL_HUMAN	HNRNPL	Heterogeneous nuclear ribonucleoprotein L OS=Homo sapiens OX=9606 GN=HNRNPL PE=1 SV=2	64.133	589			4.8818	17.7	14.6	1.9	17.7	5	4	1	5	4	1	144;2473;2903;3004;3086	6	5	1	41343000	18793000	1749800	1879200	854220	79534	0.0134	0.0148%	0.0037%	10.7401	3.42493	+
Q16555	DPYL2_HUMAN	DPYSL2	Dihydropyrimidinase-related protein 2 OS=Homo sapiens OX=9606 GN=DPYSL2 PE=1 SV=1	62.294	572			11.664	13.1	7.2	0	13.1	5	3	0	5	3	0	447;1412;1676;2445;3393	3	3	0	32943000	6700500	0	968920	197070	0	0.0069	0.0034%	0.0%	10.2985	3.36437	+
Q13404	UB2V1_HUMAN	UBE2V1	Ubiquitin-conjugating enzyme E2 variant 1 OS=Homo sapiens OX=9606 GN=UBE2V1 PE=1 SV=2	16.495	147	Q15819	UBE2V2	7.1679	38.8	38.8	13.6	38.8	5	5	2	5	5	2	1277;2046;3616;3662;3767	8	6	2	72139000	52629000	5114200	6011600	4385700	426190	0.0428	0.0762%	0.0199%	10.2908	3.36328	+
P62269	RS18_HUMAN	RPS18	40S ribosomal protein S18 OS=Homo sapiens OX=9606 GN=RPS18 PE=1 SV=3	17.719	152			1.3867	5.9	5.9	5.9	5.9	1	1	1	1	1	1	1395	2	1	1	45447000	12933000	0	3787300	1077800	0	0.027	0.0187%	0.0%	10.2739	3.36092	+
P06576	ATPB_HUMAN	ATP5F1B	ATP synthase subunit beta, mitochondrial OS=Homo sapiens OX=9606 GN=ATP5F1B PE=1 SV=3	56.56	529			106.73	49	23.6	14.7	49	16	9	5	16	9	5	123;130;969;1014;1485;1577;1581;1602;1735;2300;3150;3281;3321;3322;3462;3596	17	12	5	745480000	74464000	7293000	24849000	2482100	243100	0.1769	0.0431%	0.0114%	10.2103	3.35196	+
P14314	GLU2B_HUMAN	PRKCSH	Glucosidase 2 subunit beta OS=Homo sapiens OX=9606 GN=PRKCSH PE=1 SV=2	59.425	528			6.7459	8.3	8.3	4	8.3	4	4	2	4	4	2	260;808;2338;2916	6	4	2	42266000	28707000	2832200	2012700	1367000	134860	0.0143	0.0237%	0.0063%	10.1359	3.34141	+
P50990	TCPQ_HUMAN	CCT8	T-complex protein 1 subunit theta OS=Homo sapiens OX=9606 GN=CCT8 PE=1 SV=4	59.621	548			34.017	27.4	18.4	4.2	27.4	13	9	2	13	9	2	129;316;439;509;620;878;1249;1857;1949;2308;2590;3055;3764	11	9	2	129370000	49353000	4879500	3155500	1203700	119010	0.0225	0.0209%	0.0056%	10.1144	3.33833	+
P57764	GSDMD_HUMAN	GSDMD	Gasdermin-D OS=Homo sapiens OX=9606 GN=GSDMD PE=1 SV=1	52.801	484			1.4351	2.7	2.7	0	2.7	1	1	0	1	1	0	3294	1	1	0	11897000	11897000	0	626160	626160	0	0.0045	0.0109%	0.0%	10.0459	3.32854	+
P22392	NDKB_HUMAN	NME2	Nucleoside diphosphate kinase B OS=Homo sapiens OX=9606 GN=NME2 PE=1 SV=1	17.298	152	O60361	NME2P1	14.635	57.2	46.7	23.7	27	7	5	3	3	2	1	705;1064;1194;2681;3113;3510;3761	5	4	1	184110000	125370000	12555000	13151000	8954800	896790	0.0936	0.1555%	0.0419%	9.98566	3.31986	+
P55036	PSMD4_HUMAN	PSMD4	26S proteasome non-ATPase regulatory subunit 4 OS=Homo sapiens OX=9606 GN=PSMD4 PE=1 SV=1	40.737	377	A2A3N6	PIPSL	2.4549	7.7	7.7	0	7.7	2	2	0	2	2	0	1503;2257	2	2	0	8109000	8109000	0	540600	540600	0	0.0038	0.0094%	0.0%	9.95434	3.31533	+
O95373	IPO7_HUMAN	IPO7	Importin-7 OS=Homo sapiens OX=9606 GN=IPO7 PE=1 SV=1	119.517	1038			18.266	7.7	6.6	2.6	7.7	6	5	2	6	5	2	81;782;823;2711;2829;2977	7	5	2	45228000	36709000	3691000	962310	781030	78531	0.0069	0.0136%	0.0037%	9.94554	3.31405	+
P14406	CX7A2_HUMAN	COX7A2	Cytochrome c oxidase subunit 7A2, mitochondrial OS=Homo sapiens OX=9606 GN=COX7A2 PE=1 SV=1	9.396	83			2.1336	22.9	12	0	22.9	2	1	0	2	1	0	1126;2409	1	1	0	5262100	5262100	0	1052400	1052400	0	0.0075	0.0183%	0.0%	9.82239	3.29607	+
P28066	PSA5_HUMAN	PSMA5	Proteasome subunit alpha type-5 OS=Homo sapiens OX=9606 GN=PSMA5 PE=1 SV=3	26.411	241			37.459	32.4	32.4	19.5	32.4	7	7	4	7	7	4	643;644;1660;1939;2120;2613;3002	12	8	4	212150000	143300000	14657000	17680000	11941000	1221400	0.1259	0.2074%	0.0571%	9.7769	3.28938	+
Q86UP2	KTN1_HUMAN	KTN1	Kinectin OS=Homo sapiens OX=9606 GN=KTN1 PE=1 SV=1	156.275	1357			6.3583	2.7	2.1	0.7	2.7	3	2	1	3	2	1	951;3031;3273	3	2	1	7287900	5861100	0	76715	61696	0	0.0005	0.0011%	0.0%	9.56826	3.25826	+
O43169	CYB5B_HUMAN	CYB5B	Cytochrome b5 type B OS=Homo sapiens OX=9606 GN=CYB5B PE=1 SV=3	16.695	150			24.765	49.3	41.3	6	49.3	4	3	1	4	3	1	770;964;1226;2777	4	3	1	100960000	63196000	6647100	11218000	7021800	738560	0.0799	0.122%	0.0345%	9.5073	3.24904	+
Q96QK1	VPS35_HUMAN	VPS35	Vacuolar protein sorting-associated protein 35 OS=Homo sapiens OX=9606 GN=VPS35 PE=1 SV=2	91.707	796			4.4745	6.3	2.4	0	6.3	3	1	0	3	1	0	1621;1923;2837	1	1	0	10909000	3858400	0	232120	82093	0	0.0017	0.0014%	0.0%	9.49312	3.24688	+
P50395	GDIB_HUMAN	GDI2	Rab GDP dissociation inhibitor beta OS=Homo sapiens OX=9606 GN=GDI2 PE=1 SV=2	50.663	445	P31150	GDI1	4.6257	9	2	0	9	3	1	0	3	1	0	2407;2979;3727	1	1	0	14939000	3735900	0	497970	124530	0	0.0035	0.0022%	0.0%	9.47038	3.24342	+
P04179	SODM_HUMAN	SOD2	Superoxide dismutase [Mn], mitochondrial OS=Homo sapiens OX=9606 GN=SOD2 PE=1 SV=3	24.75	222			8.734	12.6	12.6	0	12.6	2	2	0	2	2	0	147;1069	2	2	0	19528000	8906900	0	1775200	809720	0	0.0126	0.0141%	0.0%	9.44301	3.23925	+
P25786	PSA1_HUMAN	PSMA1	Proteasome subunit alpha type-1 OS=Homo sapiens OX=9606 GN=PSMA1 PE=1 SV=1	29.556	263			2.0095	9.1	9.1	0	9.1	2	2	0	2	2	0	2575;2601	2	2	0	5820800	5820800	0	323380	323380	0	0.0023	0.0056%	0.0%	9.37133	3.22825	+
O75607	NPM3_HUMAN	NPM3	Nucleoplasmin-3 OS=Homo sapiens OX=9606 GN=NPM3 PE=1 SV=3	19.344	178			21.591	9	9	0	9	1	1	0	1	1	0	5	1	1	0	5232700	3669300	0	654090	458660	0	0.0047	0.008%	0.0%	9.32735	3.22147	+
P23526	SAHH_HUMAN	AHCY	Adenosylhomocysteinase OS=Homo sapiens OX=9606 GN=AHCY PE=1 SV=4	47.716	432			11.688	17.1	15	3	17.1	7	6	1	7	6	1	161;1521;1751;2823;3312;3339;3770	7	6	1	51339000	22822000	2446800	2444700	1086800	116520	0.0174	0.0189%	0.0054%	9.32728	3.22146	+
Q9Y678	COPG1_HUMAN	COPG1	Coatomer subunit gamma-1 OS=Homo sapiens OX=9606 GN=COPG1 PE=1 SV=1	97.718	874	Q9UBF2	COPG2	4.9704	4.2	2.9	0	4.2	3	2	0	3	2	0	2081;2884;3178	2	2	0	15169000	5361700	0	297440	105130	0	0.0021	0.0018%	0.0%	9.27269	3.21299	+
P08754	GNAI3_HUMAN	GNAI3	Guanine nucleotide-binding protein G(i) subunit alpha-3 OS=Homo sapiens OX=9606 GN=GNAI3 PE=1 SV=3	40.532	354			15.884	17.2	17.2	0	6.5	4	4	0	1	1	0	2082;2600;2703;3255	1	1	0	12700000	6377900	0	747050	375170	0	0.0053	0.0065%	0.0%	9.10075	3.18599	+
Q6DD88	ATLA3_HUMAN	ATL3	Atlastin-3 OS=Homo sapiens OX=9606 GN=ATL3 PE=1 SV=1	60.542	541			9.6663	12.2	2.2	0	12.2	4	1	0	4	1	0	156;475;798;1124	1	1	0	20025000	2892700	0	645970	93312	0	0.0046	0.0016%	0.0%	9.09176	3.18456	+
P51858	HDGF_HUMAN	HDGF	Hepatoma-derived growth factor OS=Homo sapiens OX=9606 GN=HDGF PE=1 SV=1	26.788	240	Q9Y3E1;Q7Z4V5	HDGFL3;HDGFL2	9.0217	21.2	21.2	10.8	17.9	4	4	2	3	3	2	482;588;1312;1733	6	4	2	72399000	49589000	5490700	4258800	2917000	322980	0.0303	0.0507%	0.0151%	9.03145	3.17496	+
P13693	TCTP_HUMAN	TPT1	Translationally-controlled tumor protein OS=Homo sapiens OX=9606 GN=TPT1 PE=1 SV=1	19.595	172	Q56UQ5	nan	43.132	30.2	22.7	15.7	30.2	4	3	2	4	3	2	484;623;687;3449	9	6	3	109440000	73512000	8155300	15635000	10502000	1165000	0.1113	0.1824%	0.0545%	9.01402	3.17217	+
P04075	ALDOA_HUMAN	ALDOA	Fructose-bisphosphate aldolase A OS=Homo sapiens OX=9606 GN=ALDOA PE=1 SV=2	39.42	364	P05062	ALDOB	170.46	50.5	42	23.1	48.6	13	10	6	12	9	6	32;200;762;1005;1143;1291;1473;2204;2205;2633;2707;3450;3794	25	19	6	1110600000	507770000	56487000	46273000	21157000	2353600	0.3294	0.3675%	0.11%	8.98915	3.16818	+
Q07021	C1QBP_HUMAN	C1QBP	Complement component 1 Q subcomponent-binding protein, mitochondrial OS=Homo sapiens OX=9606 GN=C1QBP PE=1 SV=1	31.362	282			6.2809	13.8	4.6	0	13.8	3	1	0	3	1	0	95;857;2433	1	1	0	17433000	4360800	0	1245200	311480	0	0.0089	0.0054%	0.0%	8.89593	3.15314	+
P00492	HPRT_HUMAN	HPRT1	Hypoxanthine-guanine phosphoribosyltransferase OS=Homo sapiens OX=9606 GN=HPRT1 PE=1 SV=2	24.579	218			7.5761	21.6	15.6	4.6	21.6	4	3	1	4	3	1	914;2594;3390;3430	5	4	1	42558000	33891000	3823400	3273700	2607000	294100	0.0233	0.0453%	0.0137%	8.8641	3.14797	+
Q9NTK5	OLA1_HUMAN	OLA1	Obg-like ATPase 1 OS=Homo sapiens OX=9606 GN=OLA1 PE=1 SV=2	44.744	396			1.6908	2.8	2.8	0	2.8	1	1	0	1	1	0	1481	1	1	0	6775700	6775700	0	241990	241990	0	0.0017	0.0042%	0.0%	8.86122	3.1475	+
Q96HC4	PDLI5_HUMAN	PDLIM5	PDZ and LIM domain protein 5 OS=Homo sapiens OX=9606 GN=PDLIM5 PE=1 SV=5	63.945	596			1.9597	2.3	2.3	0	2.3	1	1	0	1	1	0	271	1	1	0	2345600	2345600	0	67017	67017	0	0.0005	0.0012%	0.0%	8.78057	3.13431	+
Q7KZF4	SND1_HUMAN	SND1	Staphylococcal nuclease domain-containing protein 1 OS=Homo sapiens OX=9606 GN=SND1 PE=1 SV=1	101.997	910			4.5401	4.5	2.3	0	4.5	3	1	0	3	1	0	674;1499;2538	1	1	0	8063700	5720800	0	132190	93784	0	0.0009	0.0016%	0.0%	8.59496	3.10349	+
Q9Y5J7	TIM9_HUMAN	TIMM9	Mitochondrial import inner membrane translocase subunit Tim9 OS=Homo sapiens OX=9606 GN=TIMM9 PE=1 SV=1	10.378	89			1.224	16.9	16.9	0	16.9	1	1	0	1	1	0	993	2	2	0	9689300	9689300	0	1614900	1614900	0	0.0115	0.028%	0.0%	8.58433	3.10171	+
P30086	PEBP1_HUMAN	PEBP1	Phosphatidylethanolamine-binding protein 1 OS=Homo sapiens OX=9606 GN=PEBP1 PE=1 SV=3	21.057	187			60.59	50.3	20.3	7	50.3	7	3	1	7	3	1	867;2357;2358;2577;3503;3657;3805	5	4	1	344240000	67691000	7921600	31294000	6153700	720140	0.2228	0.1069%	0.0337%	8.54512	3.0951	+
Q15417	CNN3_HUMAN	CNN3	Calponin-3 OS=Homo sapiens OX=9606 GN=CNN3 PE=1 SV=1	36.414	329			3.2116	12.5	12.5	0	9.1	3	3	0	2	2	0	1104;1220;2276	3	3	0	3799500	3799500	0	199970	199970	0	0.0014	0.0035%	0.0%	8.52191	3.09118	+
O94760	DDAH1_HUMAN	DDAH1	N(G),N(G)-dimethylarginine dimethylaminohydrolase 1 OS=Homo sapiens OX=9606 GN=DDAH1 PE=1 SV=3	31.122	285			4.1686	13	9.1	0	13	3	2	0	3	2	0	106;570;1042	2	2	0	31505000	5363000	0	1658200	282270	0	0.0118	0.0049%	0.0%	8.49219	3.08614	+
P00558	PGK1_HUMAN	PGK1	Phosphoglycerate kinase 1 OS=Homo sapiens OX=9606 GN=PGK1 PE=1 SV=3	44.615	417	P07205	PGK2	34.224	38.6	26.6	12	38.6	12	8	3	12	8	3	27;190;758;1654;1956;3038;3342;3484;3517;3562;3654;3783	16	12	4	263610000	147170000	17359000	8237700	4599200	542480	0.0586	0.0799%	0.0254%	8.47802	3.08373	+
P14625	ENPL_HUMAN	HSP90B1	Endoplasmin OS=Homo sapiens OX=9606 GN=HSP90B1 PE=1 SV=1	92.469	803	Q58FF3	HSP90B2P	94.062	33.4	15.9	10.7	31.6	24	10	7	22	9	6	460;594;634;635;746;747;879;998;1168;1264;1289;1389;1701;1978;2004;2240;2264;2535;2887;3077;3109;3391;3749;3785	18	12	6	510100000	108780000	12890000	10410000	2219900	263070	0.0741	0.0386%	0.0123%	8.4391	3.07709	+
P13797	PLST_HUMAN	PLS3	Plastin-3 OS=Homo sapiens OX=9606 GN=PLS3 PE=1 SV=4	70.811	630	Q14651	PLS1	11.617	15.9	15.9	5.7	12.1	8	8	3	6	6	1	340;1376;1421;1484;2134;2395;2476;3643	8	7	1	39919000	31059000	3681200	997970	776490	92029	0.0071	0.0135%	0.0043%	8.43719	3.07676	+
P11233	RALA_HUMAN	RALA	Ras-related protein Ral-A OS=Homo sapiens OX=9606 GN=RALA PE=1 SV=1	23.567	206			1.5119	7.3	7.3	0	7.3	1	1	0	1	1	0	3446	1	1	0	4760200	4760200	0	476020	476020	0	0.0034	0.0083%	0.0%	8.41729	3.07336	+
P20618	PSB1_HUMAN	PSMB1	Proteasome subunit beta type-1 OS=Homo sapiens OX=9606 GN=PSMB1 PE=1 SV=2	26.489	241			4.0818	14.1	5.8	0	14.1	2	1	0	2	1	0	103;2550	2	2	0	26027000	7265700	0	1735100	484380	0	0.0124	0.0084%	0.0%	8.39116	3.06887	+
P12429	ANXA3_HUMAN	ANXA3	Annexin A3 OS=Homo sapiens OX=9606 GN=ANXA3 PE=1 SV=3	36.375	323			26.06	15.5	15.5	5	15.5	4	4	1	4	4	1	1047;1139;2652;2922	5	4	1	25453000	22742000	2711900	1060600	947570	113000	0.0076	0.0165%	0.0053%	8.386	3.06798	+
P13010	XRCC5_HUMAN	XRCC5	X-ray repair cross-complementing protein 5 OS=Homo sapiens OX=9606 GN=XRCC5 PE=1 SV=3	82.705	732			5.1422	12	2.7	0	12	6	1	0	6	1	0	226;467;531;921;1963;2986	1	1	0	23383000	2351400	0	531430	53441	0	0.0038	0.0009%	0.0%	8.36849	3.06497	+
Q96IU4	ABHEB_HUMAN	ABHD14B	Putative protein-lysine deacylase ABHD14B OS=Homo sapiens OX=9606 GN=ABHD14B PE=1 SV=1	22.346	210			2.0647	12.9	12.9	0	12.9	2	2	0	2	2	0	312;1010	3	3	0	11498000	5621000	0	958130	468410	0	0.0068	0.0081%	0.0%	8.29577	3.05238	+
O95336	6PGL_HUMAN	PGLS	6-phosphogluconolactonase OS=Homo sapiens OX=9606 GN=PGLS PE=1 SV=2	27.547	258			12.146	13.2	3.1	0	13.2	2	1	0	2	1	0	2104;2165	1	1	0	14612000	4482000	0	1043700	320140	0	0.0074	0.0056%	0.0%	8.28556	3.0506	+
P30044	PRDX5_HUMAN	PRDX5	Peroxiredoxin-5, mitochondrial OS=Homo sapiens OX=9606 GN=PRDX5 PE=1 SV=4	22.086	214			30.304	36.9	36.9	24.8	36.9	6	6	4	6	6	4	822;1008;2028;3144;3400;3524	10	6	4	219380000	146900000	17985000	16875000	11300000	1383500	0.1201	0.1963%	0.0647%	8.16792	3.02997	+
P61024	CKS1_HUMAN	CKS1B	Cyclin-dependent kinases regulatory subunit 1 OS=Homo sapiens OX=9606 GN=CKS1B PE=1 SV=1	9.66	79			3.7309	32.9	20.3	20.3	32.9	2	1	1	2	1	1	2690;3143	2	1	1	16992000	9900800	1214200	3398400	1980200	242840	0.0242	0.0344%	0.0114%	8.15418	3.02754	+
P21333	FLNA_HUMAN	FLNA	Filamin-A OS=Homo sapiens OX=9606 GN=FLNA PE=1 SV=4	280.739	2647			251.41	26.5	25.4	10.8	24.6	45	43	19	40	38	17	110;114;224;276;295;337;367;368;374;469;470;553;599;639;877;979;1026;1044;1046;1193;1228;1402;1672;1772;1790;1991;2069;2242;2287;2325;2355;2494;2805;2974;3140;3323;3532;3561;3588;3648;3672;3710;3713;3714;3795	70	50	20	698580000	618330000	76461000	4626400	4094900	506360	0.0329	0.0711%	0.0237%	8.08687	3.01558	+
P00403	COX2_HUMAN	MT-CO2	Cytochrome c oxidase subunit 2 OS=Homo sapiens OX=9606 GN=MT-CO2 PE=1 SV=1	25.565	227			2.4557	4.4	4.4	0	4.4	1	1	0	1	1	0	3615	1	1	0	22829000	10033000	0	2853700	1254100	0	0.0203	0.0218%	0.0%	8.07099	3.01275	+
O43598	DNPH1_HUMAN	DNPH1	2'-deoxynucleoside 5'-phosphate N-hydrolase 1 OS=Homo sapiens OX=9606 GN=DNPH1 PE=1 SV=1	19.108	174			4.3501	19.5	9.8	0	19.5	2	1	0	2	1	0	935;999	2	2	0	24834000	8062800	0	2257700	732980	0	0.0161	0.0127%	0.0%	8.02612	3.0047	+
P13674	P4HA1_HUMAN	P4HA1	Prolyl 4-hydroxylase subunit alpha-1 OS=Homo sapiens OX=9606 GN=P4HA1 PE=1 SV=2	61.049	534			12.22	12.4	12.4	2.6	12.4	5	5	1	5	5	1	517;1269;2143;2186;2814	6	5	1	17330000	15407000	1922700	559030	497010	62021	0.004	0.0086%	0.0029%	8.01321	3.00238	+
P05388	RLA0_HUMAN	RPLP0	60S acidic ribosomal protein P0 OS=Homo sapiens OX=9606 GN=RPLP0 PE=1 SV=1	34.273	317	Q8NHW5	RPLP0P6	107.18	32.8	17	16.1	32.8	7	3	3	7	3	3	87;99;627;1208;1257;1527;3238	6	3	3	215470000	75457000	9423300	11970000	4192100	523510	0.0852	0.0728%	0.0245%	8.00749	3.00135	+
P11142	HSP7C_HUMAN	HSPA8	Heat shock cognate 71 kDa protein OS=Homo sapiens OX=9606 GN=HSPA8 PE=1 SV=1	70.898	646	P54652;P48741	HSPA2;HSPA7	81.993	33.6	23.8	13.2	30.2	18	12	7	15	9	5	267;371;688;894;905;1212;1382;1522;1523;2092;2447;2574;2578;2866;2985;3007;3262;3295	24	16	8	796150000	290980000	36347000	21518000	7864400	982360	0.1532	0.1366%	0.0459%	8.00561	3.00101	+
P43487	RANG_HUMAN	RANBP1	Ran-specific GTPase-activating protein OS=Homo sapiens OX=9606 GN=RANBP1 PE=1 SV=1	23.31	201			11.702	32.3	27.9	4.5	32.3	4	3	1	4	3	1	545;886;963;3179	4	3	1	99905000	29471000	3683000	9082300	2679100	334820	0.0647	0.0465%	0.0157%	8.0019	3.00034	+
P48643	TCPE_HUMAN	CCT5	T-complex protein 1 subunit epsilon OS=Homo sapiens OX=9606 GN=CCT5 PE=1 SV=1	59.671	541			21.993	17.6	13.9	6.1	17.6	8	6	2	8	6	2	710;1390;1627;1892;1961;2728;3243;3664	8	6	2	114910000	45529000	5695700	2946500	1167400	146040	0.021	0.0203%	0.0068%	7.99357	2.99884	+
Q15149	PLEC_HUMAN	PLEC	Plectin OS=Homo sapiens OX=9606 GN=PLEC PE=1 SV=3	531.791	4684	P58107	EPPK1	204.02	13.7	12.3	4.7	13.7	51	45	17	51	45	17	72;76;117;120;198;244;264;377;491;743;794;961;1091;1111;1116;1294;1518;1528;1556;1821;1899;2034;2035;2044;2045;2078;2079;2176;2250;2255;2256;2286;2388;2533;2546;2640;2661;2695;2750;2757;2794;2886;2894;2918;2939;2954;2989;3227;3536;3579;3656	66	49	17	272610000	242210000	30404000	797110	708210	88900	0.0057	0.0123%	0.0042%	7.96639	2.99393	+
P55209	NP1L1_HUMAN	NAP1L1	Nucleosome assembly protein 1-like 1 OS=Homo sapiens OX=9606 GN=NAP1L1 PE=1 SV=1	45.374	391			5.8763	9.7	9.7	2.8	7.2	3	3	1	2	2	1	1031;1148;1874	4	3	1	52889000	21444000	2726100	3777800	1531700	194720	0.0269	0.0266%	0.0091%	7.86618	2.97566	+
P13804	ETFA_HUMAN	ETFA	Electron transfer flavoprotein subunit alpha, mitochondrial OS=Homo sapiens OX=9606 GN=ETFA PE=1 SV=1	35.08	333			3.4664	8.7	4.8	0	8.7	2	1	0	2	1	0	1181;1918	1	1	0	43044000	6198200	0	1871500	269490	0	0.0133	0.0047%	0.0%	7.82818	2.96868	+
P06733	ENOA_HUMAN	ENO1	Alpha-enolase OS=Homo sapiens OX=9606 GN=ENO1 PE=1 SV=2	47.169	434	P13929	ENO3	307.96	54.6	46.5	29.3	45.6	16	14	8	13	12	8	25;381;582;670;925;1011;1204;1343;1468;1841;1846;2113;3151;3530;3683;3735	37	24	13	1886300000	1110400000	142250000	65044000	38288000	4905000	0.4631	0.665%	0.2293%	7.80598	2.96458	+
P46781	RS9_HUMAN	RPS9	40S ribosomal protein S9 OS=Homo sapiens OX=9606 GN=RPS9 PE=1 SV=3	22.591	194			1.5506	8.2	8.2	0	8.2	2	2	0	2	2	0	1434;1926	2	2	0	3455400	3455400	0	246820	246820	0	0.0018	0.0043%	0.0%	7.80544	2.96448	+
P62191	PRS4_HUMAN	PSMC1	26S proteasome regulatory subunit 4 OS=Homo sapiens OX=9606 GN=PSMC1 PE=1 SV=1	49.184	440			17.804	11.8	4.8	0	11.8	3	1	0	3	1	0	2441;3206;3314	1	1	0	20258000	4921700	0	750310	182290	0	0.0053	0.0032%	0.0%	7.58694	2.92352	+
P15924	DESP_HUMAN	DSP	Desmoplakin OS=Homo sapiens OX=9606 GN=DSP PE=1 SV=3	331.774	2871			13.14	1.3	1.3	0	1.3	3	3	0	3	3	0	74;186;3181	3	3	0	8646300	8646300	0	42593	42593	0	0.0003	0.0007%	0.0%	7.49613	2.90615	+
P13796	PLSL_HUMAN	LCP1	Plastin-2 OS=Homo sapiens OX=9606 GN=LCP1 PE=1 SV=6	70.288	627			27.557	23	20.4	11	19.1	10	9	5	8	7	3	353;664;707;1006;1484;2395;3515;3632;3766;3792	15	10	5	87648000	77270000	10378000	2137700	1884600	253130	0.0152	0.0327%	0.0118%	7.44556	2.89638	+
O00151	PDLI1_HUMAN	PDLIM1	PDZ and LIM domain protein 1 OS=Homo sapiens OX=9606 GN=PDLIM1 PE=1 SV=4	36.072	329			2.2181	8.8	8.8	5.8	8.8	2	2	1	2	2	1	397;2415	4	3	1	12983000	11446000	1537300	683320	602410	80910	0.0049	0.0105%	0.0038%	7.44552	2.89637	+
P05023	AT1A1_HUMAN	ATP1A1	Sodium/potassium-transporting ATPase subunit alpha-1 OS=Homo sapiens OX=9606 GN=ATP1A1 PE=1 SV=1	112.896	1023	P13637;P50993;Q13733	ATP1A3;ATP1A2;ATP1A4	10.682	8.5	5.1	1.8	8.5	6	4	1	6	4	1	1278;1668;2131;2434;2552;2669	5	4	1	41091000	13394000	1824100	805700	262630	35767	0.0057	0.0046%	0.0017%	7.3428	2.87633	+
P22234	PUR6_HUMAN	PAICS	Bifunctional phosphoribosylaminoimidazole carboxylase/phosphoribosylaminoimidazole succinocarboxamide synthetase OS=Homo sapiens OX=9606 GN=PAICS PE=1 SV=3	47.079	425			13.203	27.1	22.8	5.2	27.1	10	9	2	10	9	2	79;279;292;385;864;1411;1439;1657;2484;3372	11	9	2	71792000	41974000	5738200	2761200	1614400	220700	0.0197	0.028%	0.0103%	7.31484	2.87083	+
P14324	FPPS_HUMAN	FDPS	Farnesyl pyrophosphate synthase OS=Homo sapiens OX=9606 GN=FDPS PE=1 SV=4	48.275	419			9.3795	16.9	7.2	0	16.9	7	2	0	7	2	0	307;853;1191;1493;2021;2653;3500	2	2	0	47586000	6486800	0	2163000	294860	0	0.0154	0.0051%	0.0%	7.29184	2.86628	+
P49773	HINT1_HUMAN	HINT1	Adenosine 5'-monophosphoramidase HINT1 OS=Homo sapiens OX=9606 GN=HINT1 PE=1 SV=2	13.802	126			32.448	38.1	38.1	19	38.1	2	2	1	2	2	1	1348;2450	8	5	3	88032000	39732000	5458800	11004000	4966500	682350	0.0783	0.0863%	0.0319%	7.27852	2.86365	+
P13073	COX41_HUMAN	COX4I1	Cytochrome c oxidase subunit 4 isoform 1, mitochondrial OS=Homo sapiens OX=9606 GN=COX4I1 PE=1 SV=1	19.577	169			5.3781	13	13	7.1	13	2	2	1	2	2	1	2836;3528	3	2	1	50320000	21302000	2929600	4193300	1775200	244140	0.0299	0.0308%	0.0114%	7.2713	2.86221	+
P46977	STT3A_HUMAN	STT3A	Dolichyl-diphosphooligosaccharide--protein glycosyltransferase subunit STT3A OS=Homo sapiens OX=9606 GN=STT3A PE=1 SV=2	80.53	705			1.9041	4	4	0	4	3	3	0	3	3	0	779;955;1513	3	3	0	8951800	8951800	0	248660	248660	0	0.0018	0.0043%	0.0%	7.27095	2.86214	+
P18206	VINC_HUMAN	VCL	Vinculin OS=Homo sapiens OX=9606 GN=VCL PE=1 SV=4	123.799	1134			13.045	9.3	8.2	2.4	9.3	8	7	2	8	7	2	261;311;764;2031;2402;2429;2440;2923	9	7	2	33553000	24732000	3437000	390160	287590	39965	0.0028	0.005%	0.0019%	7.19581	2.84716	+
P29373	RABP2_HUMAN	CRABP2	Cellular retinoic acid-binding protein 2 OS=Homo sapiens OX=9606 GN=CRABP2 PE=1 SV=2	15.693	138			3.774	18.1	13	13	13	3	2	2	2	2	2	2845;3252;3475	5	3	2	42328000	37160000	5168000	3527400	3096700	430660	0.0251	0.0538%	0.0201%	7.1904	2.84607	+
Q96FW1	OTUB1_HUMAN	OTUB1	Ubiquitin thioesterase OTUB1 OS=Homo sapiens OX=9606 GN=OTUB1 PE=1 SV=2	31.284	271			10.431	12.2	12.2	5.5	12.2	3	3	1	3	3	1	917;1614;1910	5	4	1	34047000	19787000	2798900	2128000	1236700	174930	0.0152	0.0215%	0.0082%	7.06956	2.82162	+
P15531	NDKA_HUMAN	NME1	Nucleoside diphosphate kinase A OS=Homo sapiens OX=9606 GN=NME1 PE=1 SV=1	17.149	152			41.166	65.1	59.2	42.1	34.9	8	7	5	4	4	3	533;977;1064;1194;2505;3113;3510;3760	16	10	6	522710000	305240000	43396000	43559000	25436000	3616300	0.3101	0.4418%	0.169%	7.03383	2.81431	+
P21291	CSRP1_HUMAN	CSRP1	Cysteine and glycine-rich protein 1 OS=Homo sapiens OX=9606 GN=CSRP1 PE=1 SV=3	20.567	193			1.9367	11.4	11.4	0	11.4	1	1	0	1	1	0	1308	1	1	0	5466500	5466500	0	364430	364430	0	0.0026	0.0063%	0.0%	6.99511	2.80635	+
O00487	PSDE_HUMAN	PSMD14	26S proteasome non-ATPase regulatory subunit 14 OS=Homo sapiens OX=9606 GN=PSMD14 PE=1 SV=1	34.577	310			2.6818	4.2	4.2	0	4.2	1	1	0	1	1	0	315	1	1	0	2977800	2977800	0	175160	175160	0	0.0012	0.003%	0.0%	6.9852	2.8043	+
P11021	BIP_HUMAN	HSPA5	Endoplasmic reticulum chaperone BiP OS=Homo sapiens OX=9606 GN=HSPA5 PE=1 SV=2	72.333	654			195.2	37.3	26.3	17.6	37.3	20	13	9	19	12	8	149;372;512;731;820;1456;1522;1524;1656;1786;2344;2398;2480;2572;2822;2984;3105;3301;3573;3634	25	15	10	1178500000	339420000	48609000	31013000	8932000	1279200	0.2208	0.1551%	0.0598%	6.98266	2.80378	+
Q13283	G3BP1_HUMAN	G3BP1	Ras GTPase-activating protein-binding protein 1 OS=Homo sapiens OX=9606 GN=G3BP1 PE=1 SV=1	52.164	466			17.039	10.1	5.8	2.4	10.1	4	2	1	4	2	1	601;1037;2169;3120	3	2	1	33671000	10756000	1567500	1295000	413670	60289	0.0092	0.0072%	0.0028%	6.86188	2.7786	+
P54819	KAD2_HUMAN	AK2	Adenylate kinase 2, mitochondrial OS=Homo sapiens OX=9606 GN=AK2 PE=1 SV=2	26.478	239			10.591	38.9	18.8	5.4	38.9	6	3	1	6	3	1	240;325;1889;2182;2319;3044	5	4	1	61936000	16832000	2455700	3643300	990140	144460	0.0259	0.0172%	0.0068%	6.85426	2.777	+
Q15365	PCBP1_HUMAN	PCBP1	Poly(rC)-binding protein 1 OS=Homo sapiens OX=9606 GN=PCBP1 PE=1 SV=2	37.498	356	Q15366;P57721	PCBP2;PCBP3	22.542	23.3	16.6	10.1	23.3	5	3	2	5	3	2	811;1403;1532;2335;2732	6	4	2	86882000	28041000	4104800	4137200	1335300	195470	0.0295	0.0232%	0.0091%	6.83127	2.77215	+
P62942	FKB1A_HUMAN	FKBP1A	Peptidyl-prolyl cis-trans isomerase FKBP1A OS=Homo sapiens OX=9606 GN=FKBP1A PE=1 SV=2	11.951	108			8.1084	13	13	13	13	1	1	1	1	1	1	1292	3	2	1	102540000	80382000	11798000	34179000	26794000	3932800	0.2433	0.4654%	0.1838%	6.81319	2.76833	+
O60232	ZNRD2_HUMAN	ZNRD2	Protein ZNRD2 OS=Homo sapiens OX=9606 GN=ZNRD2 PE=1 SV=1	21.474	199			6.5278	11.6	11.6	7.5	11.6	2	2	1	2	2	1	685;2112	5	4	1	9344800	8141500	1203200	778730	678460	100270	0.0055	0.0118%	0.0047%	6.76654	2.75842	+
P60033	CD81_HUMAN	CD81	CD81 antigen OS=Homo sapiens OX=9606 GN=CD81 PE=1 SV=1	25.809	236			15.047	8.5	8.5	0	8.5	1	1	0	1	1	0	2668	1	1	0	3762200	3762200	0	418030	418030	0	0.003	0.0073%	0.0%	6.76478	2.75804	+
Q14683	SMC1A_HUMAN	SMC1A	Structural maintenance of chromosomes protein 1A OS=Homo sapiens OX=9606 GN=SMC1A PE=1 SV=2	143.233	1233			1.5763	0.9	0.9	0	0.9	1	1	0	1	1	0	503	1	1	0	6771800	6771800	0	76953	76953	0	0.0005	0.0013%	0.0%	6.71656	2.74772	+
Q15084	PDIA6_HUMAN	PDIA6	Protein disulfide-isomerase A6 OS=Homo sapiens OX=9606 GN=PDIA6 PE=1 SV=1	48.121	440			70.17	21.4	17.5	3.2	21.4	5	4	1	5	4	1	415;1242;1248;3127;3399	5	4	1	171370000	70046000	10468000	6854900	2801800	418720	0.0488	0.0487%	0.0196%	6.69144	2.74232	+
P07195	LDHB_HUMAN	LDHB	L-lactate dehydrogenase B chain OS=Homo sapiens OX=9606 GN=LDHB PE=1 SV=2	36.638	334	Q9BYZ2	LDHAL6B	102.47	41.9	21.3	19.2	40.1	14	7	6	13	7	6	947;1189;1498;1661;1662;1692;1994;2018;2019;2137;2449;2801;2905;2906	15	9	6	863710000	148560000	22285000	41129000	7074100	1061200	0.2928	0.1229%	0.0496%	6.66637	2.7369	+
P04843	RPN1_HUMAN	RPN1	Dolichyl-diphosphooligosaccharide--protein glycosyltransferase subunit 1 OS=Homo sapiens OX=9606 GN=RPN1 PE=1 SV=1	68.569	607			7.4905	10.5	2.8	0	10.5	5	1	0	5	1	0	205;2173;2501;3161;3567	1	1	0	19853000	2481900	0	484220	60534	0	0.0034	0.0011%	0.0%	6.64873	2.73308	+
P55060	XPO2_HUMAN	CSE1L	Exportin-2 OS=Homo sapiens OX=9606 GN=CSE1L PE=1 SV=3	110.417	971			22.737	9.2	9.2	1.8	9.2	7	7	1	7	7	1	2;996;2091;2098;2957;3444;3706	8	7	1	36020000	17310000	2603700	643220	309110	46494	0.0046	0.0054%	0.0022%	6.64823	2.73297	+
P56537	IF6_HUMAN	EIF6	Eukaryotic translation initiation factor 6 OS=Homo sapiens OX=9606 GN=EIF6 PE=1 SV=1	26.599	245			65.503	22.9	22.9	17.1	22.9	3	3	2	3	3	2	1337;2124;3241	7	5	2	112320000	78560000	11825000	11232000	7856000	1182500	0.08	0.1365%	0.0553%	6.64355	2.73195	+
Q9NPE3	NOP10_HUMAN	NOP10	H/ACA ribonucleoprotein complex subunit 3 OS=Homo sapiens OX=9606 GN=NOP10 PE=1 SV=1	7.706	64			1.9443	20.3	20.3	0	20.3	1	1	0	1	1	0	2383	1	1	0	4438300	4438300	0	1109600	1109600	0	0.0079	0.0193%	0.0%	6.63591	2.73029	+
P53621	COPA_HUMAN	COPA	Coatomer subunit alpha OS=Homo sapiens OX=9606 GN=COPA PE=1 SV=2	138.346	1224			3.0728	1.7	1.1	0	1.7	2	1	0	2	1	0	2123;2888	1	1	0	6177400	2484700	0	81281	32693	0	0.0006	0.0006%	0.0%	6.61579	2.72591	+
Q99460	PSMD1_HUMAN	PSMD1	26S proteasome non-ATPase regulatory subunit 1 OS=Homo sapiens OX=9606 GN=PSMD1 PE=1 SV=2	105.836	953			3.9394	3.4	1.3	0	3.4	2	1	0	2	1	0	23;2397	1	1	0	7234500	2786200	0	141850	54631	0	0.001	0.0009%	0.0%	6.58349	2.71885	+
Q15181	IPYR_HUMAN	PPA1	Inorganic pyrophosphatase OS=Homo sapiens OX=9606 GN=PPA1 PE=1 SV=2	32.66	289			44.79	34.6	34.6	16.3	34.6	8	8	3	8	8	3	15;463;1151;3422;3423;3471;3738;3797	14	10	4	195950000	126170000	19289000	9797500	6308500	964430	0.0698	0.1096%	0.0451%	6.54103	2.70952	+
P07108	ACBP_HUMAN	DBI	Acyl-CoA-binding protein OS=Homo sapiens OX=9606 GN=DBI PE=1 SV=2	10.044	87			1.6979	23	23	0	23	1	1	0	1	1	0	2649	1	1	0	22947000	5370900	0	3824500	895150	0	0.0272	0.0155%	0.0%	6.47321	2.69448	+
P48556	PSMD8_HUMAN	PSMD8	26S proteasome non-ATPase regulatory subunit 8 OS=Homo sapiens OX=9606 GN=PSMD8 PE=1 SV=2	39.612	350			3.0599	4.3	4.3	0	4.3	1	1	0	1	1	0	2301	1	1	0	11179000	3178900	0	465770	132450	0	0.0033	0.0023%	0.0%	6.46761	2.69323	+
Q9NX40	OCAD1_HUMAN	OCIAD1	OCIA domain-containing protein 1 OS=Homo sapiens OX=9606 GN=OCIAD1 PE=1 SV=1	27.626	245			2.424	7.3	7.3	0	7.3	1	1	0	1	1	0	3033	1	1	0	19077000	5962100	0	1467500	458620	0	0.0104	0.008%	0.0%	6.41275	2.68094	+
P05387	RLA2_HUMAN	RPLP2	60S acidic ribosomal protein P2 OS=Homo sapiens OX=9606 GN=RPLP2 PE=1 SV=1	11.665	115			43.017	70.4	70.4	69.6	70.4	6	6	5	6	6	5	1543;1544;1747;1852;2500;3798	15	9	6	328240000	189370000	29589000	65649000	37875000	5917700	0.4674	0.6579%	0.2766%	6.40001	2.67807	+
P14927	QCR7_HUMAN	UQCRB	Cytochrome b-c1 complex subunit 7 OS=Homo sapiens OX=9606 GN=UQCRB PE=1 SV=2	13.53	111			4.3167	19.8	13.5	0	19.8	2	1	0	2	1	0	162;389	1	1	0	16407000	5764000	0	2050800	720490	0	0.0146	0.0125%	0.0%	6.39263	2.67641	+
P08238	HS90B_HUMAN	HSP90AB1	Heat shock protein HSP 90-beta OS=Homo sapiens OX=9606 GN=HSP90AB1 PE=1 SV=4	83.264	724	Q58FF7;Q58FF8	HSP90AB3P;HSP90AB2P	132.76	37.3	27.1	24.7	19.6	27	17	15	13	9	9	48;182;230;515;628;671;672;746;747;803;1090;1290;1331;1352;1361;1420;1623;1740;2227;2561;2779;2900;2941;3201;3698;3699;3724	41	23	18	1408600000	512820000	80377000	37069000	13495000	2115200	0.2639	0.2344%	0.0989%	6.38018	2.6736	+
P54725	RD23A_HUMAN	RAD23A	UV excision repair protein RAD23 homolog A OS=Homo sapiens OX=9606 GN=RAD23A PE=1 SV=1	39.609	363	P54727	RAD23B	2.0337	7.4	5	0	7.4	3	2	0	3	2	0	366;1566;2490	2	2	0	6985100	3288200	0	465670	219210	0	0.0033	0.0038%	0.0%	6.34511	2.66565	+
Q9H0W9	CK054_HUMAN	C11orf54	Ester hydrolase C11orf54 OS=Homo sapiens OX=9606 GN=C11orf54 PE=1 SV=1	35.117	315			1.2639	5.4	5.4	0	5.4	1	1	0	1	1	0	1394	1	1	0	6291700	6291700	0	393230	393230	0	0.0028	0.0068%	0.0%	6.32649	2.6614	+
O75083	WDR1_HUMAN	WDR1	WD repeat-containing protein 1 OS=Homo sapiens OX=9606 GN=WDR1 PE=1 SV=4	66.194	606			5.7572	12.7	5	3.6	12.7	4	2	1	4	2	1	122;2352;2499;3673	4	3	1	30980000	10256000	1642300	860550	284880	45619	0.0061	0.0049%	0.0021%	6.2449	2.64268	+
O76003	GLRX3_HUMAN	GLRX3	Glutaredoxin-3 OS=Homo sapiens OX=9606 GN=GLRX3 PE=1 SV=2	37.432	335			3.3272	7.2	7.2	3.3	7.2	2	2	1	2	2	1	1081;3696	3	2	1	21112000	11182000	1791600	1111200	588530	94296	0.0079	0.0102%	0.0044%	6.24135	2.64186	+
P55327	TPD52_HUMAN	TPD52	Tumor protein D52 OS=Homo sapiens OX=9606 GN=TPD52 PE=1 SV=2	24.327	224			4.2344	19.6	19.6	6.2	19.6	4	4	1	4	4	1	270;724;1762;1969	5	4	1	24599000	17314000	2774500	2236200	1574000	252230	0.0159	0.0273%	0.0118%	6.2404	2.64164	+
Q16881	TRXR1_HUMAN	TXNRD1	Thioredoxin reductase 1, cytoplasmic OS=Homo sapiens OX=9606 GN=TXNRD1 PE=1 SV=3	70.906	649			2.513	6.2	6.2	0	6.2	2	2	0	2	2	0	3592;3625	3	3	0	4697000	4697000	0	123610	123610	0	0.0009	0.0021%	0.0%	6.23681	2.64081	+
P68371	TBB4B_HUMAN	TUBB4B	Tubulin beta-4B chain OS=Homo sapiens OX=9606 GN=TUBB4B PE=1 SV=1	49.831	445	P04350;Q3ZCM7	TUBB4A;TUBB8	59.407	50.6	28.5	28.5	13.3	15	10	10	3	1	1	206;326;708;840;988;1029;1134;1580;1629;1863;1982;2285;2430;2581;3754	7	4	3	546870000	107370000	17310000	24858000	4880500	786830	0.177	0.0848%	0.0368%	6.20277	2.63291	+
Q16643	DREB_HUMAN	DBN1	Drebrin OS=Homo sapiens OX=9606 GN=DBN1 PE=1 SV=4	71.429	649			1.93	1.8	1.8	0	1.8	1	1	0	1	1	0	1908	1	1	0	7663600	4213700	0	273700	150490	0	0.0019	0.0026%	0.0%	6.16154	2.62329	+
P15374	UCHL3_HUMAN	UCHL3	Ubiquitin carboxyl-terminal hydrolase isozyme L3 OS=Homo sapiens OX=9606 GN=UCHL3 PE=1 SV=1	26.183	230			2.5265	15.7	8.7	0	15.7	2	1	0	2	1	0	3574;3652	1	1	0	13993000	3168100	0	999480	226300	0	0.0071	0.0039%	0.0%	6.15259	2.62119	+
P61457	PHS_HUMAN	PCBD1	Pterin-4-alpha-carbinolamine dehydratase OS=Homo sapiens OX=9606 GN=PCBD1 PE=1 SV=2	12	104			2.9336	29.8	29.8	17.3	29.8	3	3	2	3	3	2	321;526;1875	5	3	2	35704000	14714000	2397600	4463000	1839200	299700	0.0318	0.0319%	0.014%	6.13697	2.61753	+
P25788	PSA3_HUMAN	PSMA3	Proteasome subunit alpha type-3 OS=Homo sapiens OX=9606 GN=PSMA3 PE=1 SV=2	28.433	255			22.535	19.6	19.6	13.3	19.6	5	5	3	5	5	3	1375;1535;2907;2958;3395	9	6	3	68917000	48059000	7864700	4594500	3203900	524310	0.0327	0.0556%	0.0245%	6.11072	2.61134	+
P52815	RM12_HUMAN	MRPL12	39S ribosomal protein L12, mitochondrial OS=Homo sapiens OX=9606 GN=MRPL12 PE=1 SV=2	21.348	198			3.4573	11.6	11.6	6.1	11.6	2	2	1	2	2	1	1766;2607	3	2	1	27506000	11796000	1937500	2750600	1179600	193750	0.0196	0.0205%	0.0091%	6.08826	2.60603	+
P16615	AT2A2_HUMAN	ATP2A2	Sarcoplasmic/endoplasmic reticulum calcium ATPase 2 OS=Homo sapiens OX=9606 GN=ATP2A2 PE=1 SV=1	114.757	1042	O14983	ATP2A1	4.3832	5.7	2.2	0	5.7	3	1	0	3	1	0	461;3067;3350	1	1	0	8905900	3616600	0	171270	69549	0	0.0012	0.0012%	0.0%	6.07924	2.60389	+
P57105	SYJ2B_HUMAN	SYNJ2BP	Synaptojanin-2-binding protein OS=Homo sapiens OX=9606 GN=SYNJ2BP PE=1 SV=2	15.928	145			6.0387	8.3	8.3	8.3	8.3	1	1	1	1	1	1	2534	3	2	1	15321000	13153000	2167400	1702300	1461500	240820	0.0121	0.0254%	0.0113%	6.06856	2.60135	+
P13639	EF2_HUMAN	EEF2	Elongation factor 2 OS=Homo sapiens OX=9606 GN=EEF2 PE=1 SV=4	95.338	858			31.253	15.2	10.4	5.4	14	11	8	3	10	7	3	180;269;346;668;1118;1284;2551;2664;3519;3700;3739	11	8	3	309230000	88943000	14720000	5834500	1678200	277740	0.0415	0.0291%	0.013%	6.04232	2.5951	+
Q99873	ANM1_HUMAN	PRMT1	Protein arginine N-methyltransferase 1 OS=Homo sapiens OX=9606 GN=PRMT1 PE=1 SV=3	42.462	371			2.1292	7	7	0	7	2	2	0	2	2	0	305;3130	2	2	0	11065000	6298200	0	526920	299920	0	0.0038	0.0052%	0.0%	5.97911	2.57993	+
P51970	NDUA8_HUMAN	NDUFA8	NADH dehydrogenase [ubiquinone] 1 alpha subcomplex subunit 8 OS=Homo sapiens OX=9606 GN=NDUFA8 PE=1 SV=3	20.105	172			4.0533	18	10.5	0	18	2	1	0	2	1	0	1981;2621	1	1	0	14751000	3927800	0	1229200	327320	0	0.0088	0.0057%	0.0%	5.95293	2.5736	+
P51571	SSRD_HUMAN	SSR4	Translocon-associated protein subunit delta OS=Homo sapiens OX=9606 GN=SSR4 PE=1 SV=1	18.999	173			8.2875	24.9	6.4	11	24.9	3	1	1	3	1	1	916;2553;3549	2	1	1	26591000	16732000	2820400	2954500	1859200	313380	0.021	0.0323%	0.0146%	5.93249	2.56864	+
O75489	NDUS3_HUMAN	NDUFS3	NADH dehydrogenase [ubiquinone] iron-sulfur protein 3, mitochondrial OS=Homo sapiens OX=9606 GN=NDUFS3 PE=1 SV=1	30.242	264			3.0305	11.4	6.4	0	11.4	2	1	0	2	1	0	1571;3305	1	1	0	14836000	3638200	0	741800	181910	0	0.0053	0.0032%	0.0%	5.85595	2.5499	+
P39019	RS19_HUMAN	RPS19	40S ribosomal protein S19 OS=Homo sapiens OX=9606 GN=RPS19 PE=1 SV=2	16.06	145			5.52	24.8	12.4	13.8	24.8	4	2	2	4	2	2	152;561;2026;3486	4	2	2	99513000	37910000	6489800	8292800	3159200	540820	0.059	0.0549%	0.0253%	5.84147	2.54633	+
Q9UKK9	NUDT5_HUMAN	NUDT5	ADP-sugar pyrophosphatase OS=Homo sapiens OX=9606 GN=NUDT5 PE=1 SV=1	24.328	219			5.5323	18.7	18.7	0	18.7	3	3	0	3	3	0	1319;1868;2776	3	3	0	13489000	5161500	0	1037600	397040	0	0.0074	0.0069%	0.0%	5.83558	2.54488	+
P09211	GSTP1_HUMAN	GSTP1	Glutathione S-transferase P OS=Homo sapiens OX=9606 GN=GSTP1 PE=1 SV=2	23.356	210			102.42	55.2	55.2	31	55.2	9	8	5	9	8	5	89;197;274;529;651;991;2403;2404;3187	13	8	5	274580000	234360000	40221000	24962000	21306000	3656500	0.1777	0.3701%	0.1709%	5.82681	2.54271	+
P27695	APEX1_HUMAN	APEX1	DNA-(apurinic or apyrimidinic site) endonuclease OS=Homo sapiens OX=9606 GN=APEX1 PE=1 SV=2	35.554	318			9.196	8.8	5.3	0	8.8	2	1	0	2	1	0	683;2671	1	1	0	13763000	4034600	0	764610	224150	0	0.0054	0.0039%	0.0%	5.825	2.54226	+
P62333	PRS10_HUMAN	PSMC6	26S proteasome regulatory subunit 10B OS=Homo sapiens OX=9606 GN=PSMC6 PE=1 SV=1	44.173	389			12.546	7.5	3.9	3.6	7.5	2	1	1	2	1	1	199;850	2	1	1	24739000	10343000	1797800	951500	397800	69145	0.0068	0.0069%	0.0032%	5.75314	2.52435	+
Q01813	PFKAP_HUMAN	PFKP	ATP-dependent 6-phosphofructokinase, platelet type OS=Homo sapiens OX=9606 GN=PFKP PE=1 SV=2	85.596	784			1.8911	3.1	3.1	0	3.1	2	2	0	2	2	0	496;769	2	2	0	4202900	4202900	0	113590	113590	0	0.0008	0.002%	0.0%	5.704	2.51197	+
O00571	DDX3X_HUMAN	DDX3X	ATP-dependent RNA helicase DDX3X OS=Homo sapiens OX=9606 GN=DDX3X PE=1 SV=3	73.243	662	O15523	DDX3Y	5.0121	7.6	3.3	0	7.6	5	2	0	5	2	0	462;487;532;1317;2857	2	2	0	8788100	2919300	0	214340	71203	0	0.0015	0.0012%	0.0%	5.68425	2.50697	+
O94925	GLSK_HUMAN	GLS	Glutaminase kidney isoform, mitochondrial OS=Homo sapiens OX=9606 GN=GLS PE=1 SV=1	73.461	669			2.6211	3.7	3.7	0	3.7	2	2	0	2	2	0	3313;3669	2	2	0	5178400	4049800	0	123300	96424	0	0.0009	0.0017%	0.0%	5.67391	2.50434	+
P62899	RL31_HUMAN	RPL31	60S ribosomal protein L31 OS=Homo sapiens OX=9606 GN=RPL31 PE=1 SV=1	14.463	125			1.4406	7.2	7.2	7.2	7.2	1	1	1	1	1	1	2806	2	1	1	11580000	9840100	1740400	1654400	1405700	248630	0.0118	0.0244%	0.0116%	5.65393	2.49925	+
P63010	AP2B1_HUMAN	AP2B1	AP-2 complex subunit beta OS=Homo sapiens OX=9606 GN=AP2B1 PE=1 SV=1	104.553	937	Q10567	AP1B1	4.7804	1.6	1.6	0	1.6	1	1	0	1	1	0	1850	1	1	0	8642000	3493200	0	180040	72776	0	0.0013	0.0013%	0.0%	5.62603	2.49212	+
P55263	ADK_HUMAN	ADK	Adenosine kinase OS=Homo sapiens OX=9606 GN=ADK PE=1 SV=2	40.545	362			3.5415	9.7	7.5	2.2	9.7	3	2	1	3	2	1	104;733;1462	3	2	1	9384900	7967400	1417500	375390	318690	56700	0.0027	0.0055%	0.0027%	5.62074	2.49076	+
Q9H0U4	RAB1B_HUMAN	RAB1B	Ras-related protein Rab-1B OS=Homo sapiens OX=9606 GN=RAB1B PE=1 SV=1	22.171	201	Q92928	RAB1C	27.502	30.8	26.9	16.4	18.9	4	3	2	2	2	1	652;1049;2463;2775	3	2	1	43573000	17309000	3119300	2420700	961590	173300	0.0172	0.0167%	0.0081%	5.549	2.47223	+
P18754	RCC1_HUMAN	RCC1	Regulator of chromosome condensation OS=Homo sapiens OX=9606 GN=RCC1 PE=1 SV=1	44.969	421			1.4171	4	4	0	4	1	1	0	1	1	0	3617	1	1	0	12282000	4675400	0	646430	246080	0	0.0046	0.0043%	0.0%	5.53214	2.46784	+
Q8IYT4	KATL2_HUMAN	KATNAL2	Katanin p60 ATPase-containing subunit A-like 2 OS=Homo sapiens OX=9606 GN=KATNAL2 PE=1 SV=3	61.253	538			1.8917	2.2	2.2	0	2.2	1	1	0	1	1	0	1180	1	1	0	16209000	6749100	0	506540	210910	0	0.0036	0.0037%	0.0%	5.49238	2.45743	+
P07814	SYEP_HUMAN	EPRS1	Bifunctional glutamate/proline--tRNA ligase OS=Homo sapiens OX=9606 GN=EPRS1 PE=1 SV=5	170.591	1512			22.495	9.5	2.7	0.6	9.5	11	3	1	11	3	1	12;350;530;2136;2179;2568;2949;3096;3338;3425;3811	4	3	1	65818000	8197100	1509200	671610	83644	15400	0.0048	0.0015%	0.0007%	5.43142	2.44133	+
Q6UW78	UQCC3_HUMAN	UQCC3	Ubiquinol-cytochrome-c reductase complex assembly factor 3 OS=Homo sapiens OX=9606 GN=UQCC3 PE=1 SV=2	10.081	93			15.478	23.7	23.7	0	23.7	1	1	0	1	1	0	3232	1	1	0	6869100	4317300	0	1717300	1079300	0	0.0122	0.0187%	0.0%	5.42667	2.44007	+
P05198	IF2A_HUMAN	EIF2S1	Eukaryotic translation initiation factor 2 subunit 1 OS=Homo sapiens OX=9606 GN=EIF2S1 PE=1 SV=3	36.112	315			23.799	13.3	13.3	4.8	13.3	3	3	1	3	3	1	776;3094;3803	4	3	1	42069000	25286000	4672000	1912200	1149400	212360	0.0136	0.02%	0.0099%	5.41224	2.43623	+
P52272	HNRPM_HUMAN	HNRNPM	Heterogeneous nuclear ribonucleoprotein M OS=Homo sapiens OX=9606 GN=HNRNPM PE=1 SV=3	77.516	730			20.497	11	2.6	0	11	7	2	0	7	2	0	6;86;911;913;1587;2537;3405	2	2	0	38118000	2935600	0	693050	53374	0	0.0049	0.0009%	0.0%	5.38508	2.42897	+
P20700	LMNB1_HUMAN	LMNB1	Lamin-B1 OS=Homo sapiens OX=9606 GN=LMNB1 PE=1 SV=2	66.408	586			44.746	27.1	2.7	0	27.1	14	1	0	14	1	0	115;211;360;869;1449;1609;1746;1834;1845;2194;2245;2694;2919;2920	1	1	0	102430000	3500500	0	2695500	92117	0	0.0192	0.0016%	0.0%	5.3704	2.42503	+
P35244	RFA3_HUMAN	RPA3	Replication protein A 14 kDa subunit OS=Homo sapiens OX=9606 GN=RPA3 PE=1 SV=1	13.569	121			4.732	35.5	35.5	14	35.5	3	3	1	3	3	1	629;1517;2382	4	3	1	34227000	12103000	2254000	3803000	1344800	250450	0.0271	0.0234%	0.0117%	5.36957	2.42481	+
P68133	ACTS_HUMAN	ACTA1	Actin, alpha skeletal muscle OS=Homo sapiens OX=9606 GN=ACTA1 PE=1 SV=1	42.051	377	P68032;P63267;P62736	ACTC1;ACTG2;ACTA2	37.8	26.3	26.3	23.6	4.2	9	9	8	1	1	1	100;318;502;542;706;1504;1696;3042;3768	7	4	3	1310700000	717100000	133750000	56988000	31178000	5815200	0.4057	0.5415%	0.2718%	5.3615	2.42264	+
P25398	RS12_HUMAN	RPS12	40S ribosomal protein S12 OS=Homo sapiens OX=9606 GN=RPS12 PE=1 SV=3	14.515	132			23.847	48.5	41.7	41.7	48.5	5	4	4	5	4	4	65;557;1959;2292;3062	9	5	4	214030000	97400000	18284000	30575000	13914000	2612000	0.2177	0.2417%	0.1221%	5.32706	2.41334	+
P62826	RAN_HUMAN	RAN	GTP-binding nuclear protein Ran OS=Homo sapiens OX=9606 GN=RAN PE=1 SV=3	24.423	216			74.634	28.2	18.5	18.1	28.2	5	3	3	5	3	3	18;986;2303;2543;3799	8	5	3	138940000	92032000	17344000	11578000	7669300	1445300	0.0824	0.1332%	0.0676%	5.30627	2.4077	+
Q9Y266	NUDC_HUMAN	NUDC	Nuclear migration protein nudC OS=Homo sapiens OX=9606 GN=NUDC PE=1 SV=1	38.243	331			5.4513	11.5	8.8	2.7	11.5	3	2	1	3	2	1	1232;2222;3080	4	3	1	18703000	10338000	1960700	813180	449480	85249	0.0058	0.0078%	0.004%	5.27261	2.39852	+
P30101	PDIA3_HUMAN	PDIA3	Protein disulfide-isomerase A3 OS=Homo sapiens OX=9606 GN=PDIA3 PE=1 SV=4	56.782	505			158.86	41.2	34.7	16.2	41.2	16	13	5	16	13	5	380;414;490;614;761;966;1024;1106;2126;2237;2370;2641;3054;3119;3621;3720	24	19	5	348410000	114700000	21931000	10247000	3373500	645030	0.073	0.0586%	0.0302%	5.23004	2.38682	+
Q15836	VAMP3_HUMAN	VAMP3	Vesicle-associated membrane protein 3 OS=Homo sapiens OX=9606 GN=VAMP3 PE=1 SV=3	11.309	100	P63027	VAMP2	4.8051	33	33	17	33	2	2	1	2	2	1	30;2203	3	2	1	20199000	14162000	2711200	4039800	2832300	542230	0.0288	0.0492%	0.0253%	5.22352	2.38502	+
Q12765	SCRN1_HUMAN	SCRN1	Secernin-1 OS=Homo sapiens OX=9606 GN=SCRN1 PE=1 SV=2	46.382	414			2.9829	3.9	3.9	3.9	3.9	1	1	1	1	1	1	789	3	2	1	10356000	8690900	1665100	517800	434540	83255	0.0037	0.0075%	0.0039%	5.21945	2.3839	+
Q13347	EIF3I_HUMAN	EIF3I	Eukaryotic translation initiation factor 3 subunit I OS=Homo sapiens OX=9606 GN=EIF3I PE=1 SV=1	36.502	325			5.005	18.5	18.5	8	18.5	3	3	2	3	3	2	660;1130;3101	5	3	2	26157000	18821000	3617800	1188900	855480	164440	0.0085	0.0149%	0.0077%	5.20233	2.37916	+
Q06323	PSME1_HUMAN	PSME1	Proteasome activator complex subunit 1 OS=Homo sapiens OX=9606 GN=PSME1 PE=1 SV=1	28.723	249			13.466	30.9	26.5	8.8	30.9	7	6	2	7	6	2	1436;1902;2118;2469;2717;3100;3386	8	6	2	65535000	32361000	6252000	3640800	1797800	347330	0.0259	0.0312%	0.0162%	5.1761	2.37187	+
P20073	ANXA7_HUMAN	ANXA7	Annexin A7 OS=Homo sapiens OX=9606 GN=ANXA7 PE=1 SV=3	52.739	488			1.7561	4.9	4.9	0	4.9	2	2	0	2	2	0	2839;3188	2	2	0	6404300	6404300	0	256170	256170	0	0.0018	0.0044%	0.0%	5.17071	2.37036	+
P17931	LEG3_HUMAN	LGALS3	Galectin-3 OS=Homo sapiens OX=9606 GN=LGALS3 PE=1 SV=5	26.152	250			1.6951	4.4	4.4	4.4	4.4	1	1	1	1	1	1	1617	3	2	1	7066700	5919500	1147100	642420	538140	104290	0.0046	0.0093%	0.0049%	5.1604	2.36748	+
Q16543	CDC37_HUMAN	CDC37	Hsp90 co-chaperone Cdc37 OS=Homo sapiens OX=9606 GN=CDC37 PE=1 SV=1	44.468	378			2.9152	5.3	2.9	2.4	5.3	2	1	1	2	1	1	2175;2952	2	1	1	7038300	3557000	0	370440	187210	0	0.0026	0.0033%	0.0%	5.13114	2.35928	+
P78417	GSTO1_HUMAN	GSTO1	Glutathione S-transferase omega-1 OS=Homo sapiens OX=9606 GN=GSTO1 PE=1 SV=2	27.566	241			2.964	6.6	6.6	0	6.6	2	2	0	2	2	0	1327;2340	2	2	0	4491500	4491500	0	299440	299440	0	0.0021	0.0052%	0.0%	5.12686	2.35808	+
P07741	APT_HUMAN	APRT	Adenine phosphoribosyltransferase OS=Homo sapiens OX=9606 GN=APRT PE=1 SV=2	19.608	180			16.193	35	26.1	13.3	35	5	4	2	5	4	2	52;459;1432;2162;2861	6	4	2	46613000	18896000	3687900	3329500	1349700	263420	0.0237	0.0234%	0.0123%	5.12378	2.35721	+
P43243	MATR3_HUMAN	MATR3	Matrin-3 OS=Homo sapiens OX=9606 GN=MATR3 PE=1 SV=2	94.623	847			63.256	11.9	3.8	3.8	11.9	6	2	2	6	2	2	1054;1059;1217;1489;1655;3434	4	2	2	129340000	31905000	6262700	2811700	693590	136150	0.02	0.012%	0.0064%	5.09445	2.34893	+
Q07065	CKAP4_HUMAN	CKAP4	Cytoskeleton-associated protein 4 OS=Homo sapiens OX=9606 GN=CKAP4 PE=1 SV=2	66.022	602			26.763	19.3	17.4	9	19.3	9	8	4	9	8	4	290;406;1451;1839;1903;2748;3028;3073;3553	12	8	4	74783000	37206000	7308700	1661900	826790	162420	0.0118	0.0144%	0.0076%	5.09065	2.34785	+
Q9H3K6	BOLA2_HUMAN	BOLA2	BolA-like protein 2 OS=Homo sapiens OX=9606 GN=BOLA2 PE=1 SV=1	10.117	86			2.5754	18.6	18.6	0	18.6	1	1	0	1	1	0	477	1	1	0	2848700	2848700	0	474780	474780	0	0.0034	0.0082%	0.0%	5.06971	2.3419	+
P22307	SCP2_HUMAN	SCP2	Sterol carrier protein 2 OS=Homo sapiens OX=9606 GN=SCP2 PE=1 SV=2	58.994	547			17.27	5.5	1.5	1.5	5.5	3	1	1	3	1	1	1476;1755;2416	2	1	1	66648000	12016000	2371000	2082800	375510	74094	0.0148	0.0065%	0.0035%	5.0679	2.34139	+
P55010	IF5_HUMAN	EIF5	Eukaryotic translation initiation factor 5 OS=Homo sapiens OX=9606 GN=EIF5 PE=1 SV=2	49.223	431			2.6115	8.1	8.1	2.1	8.1	3	3	1	3	3	1	216;3278;3522	4	3	1	11027000	7527700	1487100	424120	289530	57195	0.003	0.005%	0.0027%	5.062	2.33971	+
P21796	VDAC1_HUMAN	VDAC1	Voltage-dependent anion-selective channel protein 1 OS=Homo sapiens OX=9606 GN=VDAC1 PE=1 SV=2	30.773	283			9.2717	23	8.5	0	23	5	2	0	5	2	0	1307;2267;2277;3078;3661	2	2	0	59539000	7116200	0	3307700	395340	0	0.0235	0.0069%	0.0%	5.05364	2.33732	+
P30049	ATPD_HUMAN	ATP5F1D	ATP synthase subunit delta, mitochondrial OS=Homo sapiens OX=9606 GN=ATP5F1D PE=1 SV=2	17.49	168			2.3197	5.4	5.4	0	5.4	1	1	0	1	1	0	1433	1	1	0	14707000	5118100	0	2451200	853010	0	0.0175	0.0148%	0.0%	5.04498	2.33485	+
P08195	4F2_HUMAN	SLC3A2	4F2 cell-surface antigen heavy chain OS=Homo sapiens OX=9606 GN=SLC3A2 PE=1 SV=3	67.994	630			4.9654	7.1	5.2	1.9	7.1	3	2	1	3	2	1	1235;1470;2103	3	2	1	13413000	5575200	1107300	406440	168950	33556	0.0029	0.0029%	0.0016%	5.03495	2.33198	+
O43396	TXNL1_HUMAN	TXNL1	Thioredoxin-like protein 1 OS=Homo sapiens OX=9606 GN=TXNL1 PE=1 SV=3	32.251	289			1.2129	3.8	3.8	0	3.8	1	1	0	1	1	0	1310	1	1	0	3998500	3998500	0	266560	266560	0	0.0019	0.0046%	0.0%	5.03026	2.33063	+
P08133	ANXA6_HUMAN	ANXA6	Annexin A6 OS=Homo sapiens OX=9606 GN=ANXA6 PE=1 SV=3	75.873	673			11.127	7	2.2	0	7	3	1	0	3	1	0	476;1176;2915	1	1	0	9449600	2241400	0	188990	44828	0	0.0013	0.0008%	0.0%	5.02245	2.32839	+
P38646	GRP75_HUMAN	HSPA9	Stress-70 protein, mitochondrial OS=Homo sapiens OX=9606 GN=HSPA9 PE=1 SV=2	73.68	679			92.746	33.3	20	9.3	33.3	18	9	5	18	9	5	251;284;370;800;801;804;824;1928;2067;2354;2465;2636;2990;3020;3261;3363;3438;3552	14	9	5	374530000	57097000	11404000	8710100	1327800	265210	0.062	0.0231%	0.0124%	5.00675	2.32388	+
Q13148	TADBP_HUMAN	TARDBP	TAR DNA-binding protein 43 OS=Homo sapiens OX=9606 GN=TARDBP PE=1 SV=1	44.74	414			2.6523	2.9	2.9	0	2.9	1	1	0	1	1	0	3237	1	1	0	4713400	2749500	0	277260	161740	0	0.002	0.0028%	0.0%	4.99593	2.32075	+
Q92552	RT27_HUMAN	MRPS27	28S ribosomal protein S27, mitochondrial OS=Homo sapiens OX=9606 GN=MRPS27 PE=1 SV=3	47.611	414			10.471	6.5	3.6	0	6.5	2	1	0	2	1	0	1448;2485	1	1	0	12824000	6292800	0	442220	216990	0	0.0031	0.0038%	0.0%	4.98239	2.31684	+
P61225	RAP2B_HUMAN	RAP2B	Ras-related protein Rap-2b OS=Homo sapiens OX=9606 GN=RAP2B PE=1 SV=1	20.504	183			1.2114	6.6	6.6	0	6.6	1	1	0	1	1	0	289	1	1	0	3724100	3724100	0	338560	338560	0	0.0024	0.0059%	0.0%	4.97763	2.31546	+
P61326	MGN_HUMAN	MAGOH	Protein mago nashi homolog OS=Homo sapiens OX=9606 GN=MAGOH PE=1 SV=1	17.164	146	Q96A72	MAGOHB	9.8778	21.2	21.2	21.2	21.2	2	2	2	2	2	2	1492;1506	5	3	2	41142000	23624000	4760100	2938700	1687400	340000	0.0209	0.0293%	0.0159%	4.96292	2.31119	+
Q969H8	MYDGF_HUMAN	MYDGF	Myeloid-derived growth factor OS=Homo sapiens OX=9606 GN=MYDGF PE=1 SV=1	18.795	173			3.8066	13.9	13.9	5.2	13.9	2	2	1	2	2	1	805;3048	3	2	1	34230000	22685000	4616700	3803300	2520500	512970	0.0271	0.0438%	0.024%	4.91368	2.2968	+
Q13126	MTAP_HUMAN	MTAP	S-methyl-5'-thioadenosine phosphorylase OS=Homo sapiens OX=9606 GN=MTAP PE=1 SV=2	31.236	283			2.0889	14.5	14.5	0	14.5	2	2	0	2	2	0	1480;2930	2	2	0	6376300	6376300	0	335600	335600	0	0.0024	0.0058%	0.0%	4.91244	2.29644	+
P00491	PNPH_HUMAN	PNP	Purine nucleoside phosphorylase OS=Homo sapiens OX=9606 GN=PNP PE=1 SV=2	32.118	289			11.83	13.8	13.8	7.6	13.8	2	2	1	2	2	1	1952;3388	3	2	1	15608000	8645500	1760500	709470	392980	80021	0.0051	0.0068%	0.0037%	4.91082	2.29596	+
Q9Y230	RUVB2_HUMAN	RUVBL2	RuvB-like 2 OS=Homo sapiens OX=9606 GN=RUVBL2 PE=1 SV=3	51.157	463			10.249	15.3	6.3	0	15.3	6	2	0	6	2	0	862;1172;1483;2077;3253;3636	2	2	0	29335000	4210200	0	1011600	145180	0	0.0072	0.0025%	0.0%	4.88778	2.28918	+
P46776	RL27A_HUMAN	RPL27A	60S ribosomal protein L27a OS=Homo sapiens OX=9606 GN=RPL27A PE=1 SV=2	16.561	148			1.367	7.4	7.4	0	7.4	1	1	0	1	1	0	3123	1	1	0	3557600	3557600	0	444700	444700	0	0.0032	0.0077%	0.0%	4.88762	2.28913	+
P62888	RL30_HUMAN	RPL30	60S ribosomal protein L30 OS=Homo sapiens OX=9606 GN=RPL30 PE=1 SV=2	12.784	115			1.2965	10.4	10.4	0	10.4	1	1	0	1	1	0	1787	1	1	0	2847800	2847800	0	355980	355980	0	0.0025	0.0062%	0.0%	4.88171	2.28739	+
P46940	IQGA1_HUMAN	IQGAP1	Ras GTPase-activating-like protein IQGAP1 OS=Homo sapiens OX=9606 GN=IQGAP1 PE=1 SV=1	189.252	1657			9.3427	2.2	2.2	1.1	2.2	2	2	1	2	2	1	1541;1905	3	2	1	15419000	9150600	1881000	162310	96322	19800	0.0012	0.0017%	0.0009%	4.86475	2.28237	+
P22102	PUR2_HUMAN	GART	Trifunctional purine biosynthetic protein adenosine-3 OS=Homo sapiens OX=9606 GN=GART PE=1 SV=1	107.767	1010			13.282	7.7	2.8	0	7.7	5	2	0	5	2	0	131;1440;1880;3337;3347	2	2	0	20223000	5746700	0	361120	102620	0	0.0026	0.0018%	0.0%	4.83207	2.27264	+
P21980	TGM2_HUMAN	TGM2	Protein-glutamine gamma-glutamyltransferase 2 OS=Homo sapiens OX=9606 GN=TGM2 PE=1 SV=2	77.329	687			75.816	22.4	21	16	22.4	14	13	10	14	13	10	189;395;506;1822;2333;2334;2375;2478;2928;3030;3274;3292;3620;3747	28	17	11	345430000	286150000	59283000	9090300	7530200	1560100	0.0647	0.1308%	0.0729%	4.82685	2.27108	+
O00299	CLIC1_HUMAN	CLIC1	Chloride intracellular channel protein 1 OS=Homo sapiens OX=9606 GN=CLIC1 PE=1 SV=4	26.923	241	O15247;Q9Y696;Q9NZA1	CLIC2;CLIC4;CLIC5	56.563	22	19.5	12	22	5	4	3	5	4	3	1001;1110;1287;1814;1936	8	5	3	189180000	70143000	14536000	11128000	4126000	855080	0.0792	0.0717%	0.04%	4.82547	2.27067	+
P82921	RT21_HUMAN	MRPS21	28S ribosomal protein S21, mitochondrial OS=Homo sapiens OX=9606 GN=MRPS21 PE=1 SV=3	10.689	87			2.7611	13.8	13.8	0	13.8	1	1	0	1	1	0	1573	1	1	0	4504500	4504500	0	900900	900900	0	0.0064	0.0156%	0.0%	4.79221	2.26069	+
P00568	KAD1_HUMAN	AK1	Adenylate kinase isoenzyme 1 OS=Homo sapiens OX=9606 GN=AK1 PE=1 SV=3	21.635	194	Q9Y6K8	AK5	3.2577	23.2	12.4	0	23.2	4	2	0	4	2	0	300;1105;1514;3722	2	2	0	12431000	3022800	0	828750	201520	0	0.0059	0.0035%	0.0%	4.7634	2.25199	+
Q9H299	SH3L3_HUMAN	SH3BGRL3	SH3 domain-binding glutamic acid-rich-like protein 3 OS=Homo sapiens OX=9606 GN=SH3BGRL3 PE=1 SV=1	10.438	93			43.393	31.2	20.4	31.2	31.2	2	1	2	2	1	2	1620;3637	4	2	2	81611000	58167000	12214000	20403000	14542000	3053500	0.1453	0.2526%	0.1427%	4.76232	2.25167	+
Q96CD2	COAC_HUMAN	PPCDC	Phosphopantothenoylcysteine decarboxylase OS=Homo sapiens OX=9606 GN=PPCDC PE=1 SV=2	22.395	204			3.1435	21.1	21.1	7.8	21.1	3	3	1	3	3	1	2039;2828;3640	4	3	1	20117000	13382000	2826900	1676400	1115100	235570	0.0119	0.0194%	0.011%	4.73381	2.243	+
P35232	PHB1_HUMAN	PHB1	Prohibitin 1 OS=Homo sapiens OX=9606 GN=PHB1 PE=1 SV=1	29.804	272			69.284	49.3	34.6	16.2	49.3	10	7	3	10	7	3	3;9;19;495;892;1463;1754;2512;2771;3485	10	7	3	160930000	33334000	7099800	8470200	1754400	373670	0.0603	0.0305%	0.0175%	4.69506	2.23114	+
Q9BQA1	MEP50_HUMAN	WDR77	Methylosome protein 50 OS=Homo sapiens OX=9606 GN=WDR77 PE=1 SV=1	36.724	342			2.3038	4.4	4.4	0	4.4	1	1	0	1	1	0	2819	1	1	0	8077700	5062000	0	673140	421830	0	0.0048	0.0073%	0.0%	4.68544	2.22818	+
Q04323	UBXN1_HUMAN	UBXN1	UBX domain-containing protein 1 OS=Homo sapiens OX=9606 GN=UBXN1 PE=1 SV=2	33.325	297			1.7971	4	4	0	4	1	1	0	1	1	0	2152	1	1	0	3518900	3518900	0	234590	234590	0	0.0017	0.0041%	0.0%	4.6814	2.22694	+
P63000	RAC1_HUMAN	RAC1	Ras-related C3 botulinum toxin substrate 1 OS=Homo sapiens OX=9606 GN=RAC1 PE=1 SV=1	21.45	192			1.3228	7.3	7.3	0	7.3	1	1	0	1	1	0	2279	1	1	0	4107900	4107900	0	410790	410790	0	0.0029	0.0071%	0.0%	4.67412	2.22469	+
Q7Z6Z7	HUWE1_HUMAN	HUWE1	E3 ubiquitin-protein ligase HUWE1 OS=Homo sapiens OX=9606 GN=HUWE1 PE=1 SV=3	481.891	4374			2.5836	0.8	0.8	0	0.8	2	2	0	2	2	0	2065;2773	2	2	0	4942000	4942000	0	23760	23760	0	0.0002	0.0004%	0.0%	4.66794	2.22279	+
P26373	RL13_HUMAN	RPL13	60S ribosomal protein L13 OS=Homo sapiens OX=9606 GN=RPL13 PE=1 SV=4	24.261	211			3.0325	12.8	9	0	12.8	3	2	0	3	2	0	1107;1859;2007	2	2	0	5900000	3265400	0	453850	251190	0	0.0032	0.0044%	0.0%	4.64566	2.21588	+
O43707	ACTN4_HUMAN	ACTN4	Alpha-actinin-4 OS=Homo sapiens OX=9606 GN=ACTN4 PE=1 SV=2	104.854	911	Q9H254	SPTBN4	148.97	33.8	20.2	7.8	23.5	24	15	6	16	8	0	118;160;419;571;603;832;880;1153;1304;1739;1849;2115;2235;2322;2367;2401;2488;2596;2665;2697;3162;3413;3452;3455	22	15	7	503550000	220010000	47416000	8392500	3666800	790270	0.0598	0.0637%	0.0369%	4.63999	2.21412	+
P50502	F10A1_HUMAN	ST13	Hsc70-interacting protein OS=Homo sapiens OX=9606 GN=ST13 PE=1 SV=2	41.332	369	Q8IZP2;Q8NFI4	ST13P4;ST13P5	4.2112	12.5	5.7	0	12.5	4	2	0	4	2	0	133;1830;2656;3309	2	2	0	19577000	6180300	0	1223600	386270	0	0.0087	0.0067%	0.0%	4.62637	2.20988	+
O60684	IMA7_HUMAN	KPNA6	Importin subunit alpha-7 OS=Homo sapiens OX=9606 GN=KPNA6 PE=1 SV=1	60.029	536	P52294;O15131	KPNA1;KPNA5	22.643	2.6	2.6	2.6	2.6	1	1	1	1	1	1	1685	2	1	1	17237000	9180000	2013300	689460	367200	80531	0.0049	0.0064%	0.0038%	4.55968	2.18893	+
O75369	FLNB_HUMAN	FLNB	Filamin-B OS=Homo sapiens OX=9606 GN=FLNB PE=1 SV=2	278.164	2602			33.954	13.3	12.4	7.2	11.6	26	24	13	21	20	11	112;124;338;342;369;373;427;469;470;600;615;876;1229;1459;1486;1596;1891;1991;2069;3110;3128;3531;3589;3674;3711;3712	36	23	13	223200000	124230000	27271000	1421700	791290	173700	0.0101	0.0137%	0.0081%	4.55539	2.18757	+
O94826	TOM70_HUMAN	TOMM70	Mitochondrial import receptor subunit TOM70 OS=Homo sapiens OX=9606 GN=TOMM70 PE=1 SV=1	67.455	608			2.6784	4.6	1.8	0	4.6	2	1	0	2	1	0	2587;3043	1	1	0	8569200	2618200	0	252030	77007	0	0.0018	0.0013%	0.0%	4.50953	2.17298	+
P10599	THIO_HUMAN	TXN	Thioredoxin OS=Homo sapiens OX=9606 GN=TXN PE=1 SV=3	11.737	105			23.165	34.3	34.3	34.3	34.3	3	3	3	3	3	3	712;2393;3059	7	4	3	232740000	106230000	23587000	33249000	15176000	3369600	0.2367	0.2636%	0.1575%	4.50375	2.17113	+
Q99714	HCD2_HUMAN	HSD17B10	3-hydroxyacyl-CoA dehydrogenase type-2 OS=Homo sapiens OX=9606 GN=HSD17B10 PE=1 SV=3	26.923	261			27.526	30.3	5.4	0	30.3	5	1	0	5	1	0	473;1192;2288;3463;3513	1	1	0	34306000	2702300	0	2144100	168890	0	0.0153	0.0029%	0.0%	4.48393	2.16476	+
P40227	TCPZ_HUMAN	CCT6A	T-complex protein 1 subunit zeta OS=Homo sapiens OX=9606 GN=CCT6A PE=1 SV=3	58.024	531	Q92526	CCT6B	41.46	20.5	7.2	4.7	20.5	8	2	1	8	2	1	424;827;1195;2637;3036;3102;3331;3454	4	3	1	90487000	13261000	2959700	3231700	473620	105700	0.023	0.0082%	0.0049%	4.48052	2.16367	+
Q96PK6	RBM14_HUMAN	RBM14	RNA-binding protein 14 OS=Homo sapiens OX=9606 GN=RBM14 PE=1 SV=2	69.492	669			2.9268	2.8	2.8	1.5	2.8	2	2	1	2	2	1	2230;3781	3	2	1	18181000	10299000	2301000	699270	396130	88501	0.005	0.0069%	0.0041%	4.47588	2.16217	+
P62937	PPIA_HUMAN	PPIA	Peptidyl-prolyl cis-trans isomerase A OS=Homo sapiens OX=9606 GN=PPIA PE=1 SV=2	18.012	165	Q9Y536;P0DN26;F5H284;A0A0B4J2A2;A0A075B767;A0A075B759;P0DN37	PPIAL4A;PPIAL4F;PPIAL4D;PPIAL4C;PPIAL4H;PPIAL4E;PPIAL4G	109.98	54.5	47.9	47.9	54.5	10	9	9	10	9	9	675;903;1526;1750;2899;3104;3448;3529;3558;3559	38	21	17	7230600000	3088900000	693450000	516470000	220640000	49532000	3.6771	3.8323%	2.3153%	4.45439	2.15523	+
P61923	COPZ1_HUMAN	COPZ1	Coatomer subunit zeta-1 OS=Homo sapiens OX=9606 GN=COPZ1 PE=1 SV=1	20.198	177			8.9772	9	9	0	9	1	1	0	1	1	0	3088	1	1	0	9635600	2855100	0	1927100	571020	0	0.0137	0.0099%	0.0%	4.42066	2.14426	+
Q99798	ACON_HUMAN	ACO2	Aconitate hydratase, mitochondrial OS=Homo sapiens OX=9606 GN=ACO2 PE=1 SV=2	85.425	780			21.989	13.2	4.1	0	13.2	7	2	0	7	2	0	456;538;1694;2272;2467;2673;2983	2	2	0	40217000	3359300	0	957540	79983	0	0.0068	0.0014%	0.0%	4.40199	2.13816	+
O00231	PSD11_HUMAN	PSMD11	26S proteasome non-ATPase regulatory subunit 11 OS=Homo sapiens OX=9606 GN=PSMD11 PE=1 SV=3	47.464	422			4.0917	10.9	2.6	0	10.9	4	1	0	4	1	0	802;2324;3547;3773	1	1	0	10889000	1771000	0	340290	55344	0	0.0024	0.001%	0.0%	4.36886	2.12726	+
Q13242	SRSF9_HUMAN	SRSF9	Serine/arginine-rich splicing factor 9 OS=Homo sapiens OX=9606 GN=SRSF9 PE=1 SV=1	25.542	221			2.3906	9.5	9.5	5	9.5	2	2	1	2	2	1	428;1707	3	2	1	25209000	8921900	2053100	1575500	557620	128320	0.0112	0.0097%	0.006%	4.34557	2.11955	+
P62873	GBB1_HUMAN	GNB1	Guanine nucleotide-binding protein G(I)/G(S)/G(T) subunit beta-1 OS=Homo sapiens OX=9606 GN=GNB1 PE=1 SV=3	37.377	340	P62879;Q9HAV0	GNB2;GNB4	3.2659	6.5	3.2	3.2	6.5	2	1	1	2	1	1	1698;2005	2	1	1	42676000	24399000	5616200	3282700	1876800	432020	0.0234	0.0326%	0.0202%	4.3444	2.11916	+
P08758	ANXA5_HUMAN	ANXA5	Annexin A5 OS=Homo sapiens OX=9606 GN=ANXA5 PE=1 SV=2	35.937	320			42.728	23.8	15.6	9.1	23.8	6	4	2	6	4	2	486;1045;1178;1265;2892;3501	6	4	2	101920000	43335000	9980600	3920100	1666700	383870	0.0279	0.0289%	0.0179%	4.34192	2.11833	+
Q14697	GANAB_HUMAN	GANAB	Neutral alpha-glucosidase AB OS=Homo sapiens OX=9606 GN=GANAB PE=1 SV=3	106.874	944			16.414	5.4	2.9	1.6	5.4	4	2	1	4	2	1	393;2233;2562;3483	3	2	1	51896000	14824000	3415500	943570	269530	62100	0.0067	0.0047%	0.0029%	4.34021	2.11777	+
Q13011	ECH1_HUMAN	ECH1	Delta(3,5)-Delta(2,4)-dienoyl-CoA isomerase, mitochondrial OS=Homo sapiens OX=9606 GN=ECH1 PE=1 SV=2	35.816	328			36.439	19.2	3	0	19.2	6	1	0	6	1	0	842;1646;2412;3526;3675;3774	1	1	0	39295000	1252400	0	1786100	56928	0	0.0127	0.001%	0.0%	4.3233	2.11213	+
P26640	SYVC_HUMAN	VARS1	Valine--tRNA ligase OS=Homo sapiens OX=9606 GN=VARS1 PE=1 SV=4	140.476	1264			4.7122	2.5	0.9	0	2.5	3	1	0	3	1	0	595;1795;2215	1	1	0	13080000	2761100	0	189570	40016	0	0.0013	0.0007%	0.0%	4.3164	2.10983	+
Q09666	AHNK_HUMAN	AHNAK	Neuroblast differentiation-associated protein AHNAK OS=Homo sapiens OX=9606 GN=AHNAK PE=1 SV=2	629.101	5890			17.398	11.3	10.5	7.8	11.3	12	11	6	12	11	6	44;68;1007;1078;1079;1538;1638;3344;3345;3355;3356;3357	22	14	8	137710000	93050000	21586000	334240	225850	52393	0.0024	0.0039%	0.0024%	4.31066	2.10791	+
Q9BRA2	TXD17_HUMAN	TXNDC17	Thioredoxin domain-containing protein 17 OS=Homo sapiens OX=9606 GN=TXNDC17 PE=1 SV=1	13.941	123			10.652	26.8	19.5	18.7	26.8	3	2	2	3	2	2	3156;3568;3694	4	2	2	49210000	18436000	4280900	5467800	2048400	475660	0.0389	0.0356%	0.0222%	4.30657	2.10654	+
P45880	VDAC2_HUMAN	VDAC2	Voltage-dependent anion-selective channel protein 2 OS=Homo sapiens OX=9606 GN=VDAC2 PE=1 SV=2	31.566	294			11.961	26.2	26.2	15.6	26.2	6	6	3	6	6	3	1092;2268;2278;3126;3644;3778	11	8	3	182480000	87647000	20363000	10734000	5155700	1197800	0.0764	0.0895%	0.056%	4.30423	2.10575	+
P00167	CYB5_HUMAN	CYB5A	Cytochrome b5 OS=Homo sapiens OX=9606 GN=CYB5A PE=1 SV=2	15.33	134			8.7056	20.1	20.1	20.1	20.1	2	2	2	2	2	2	958;3114	5	3	2	38215000	27656000	6428000	4776900	3457000	803510	0.034	0.06%	0.0376%	4.30243	2.10515	+
P23396	RS3_HUMAN	RPS3	40S ribosomal protein S3 OS=Homo sapiens OX=9606 GN=RPS3 PE=1 SV=2	26.688	243			3.0991	12.8	12.8	7.4	12.8	3	3	2	3	3	2	75;392;3095	5	3	2	32452000	10623000	2470800	1708000	559090	130040	0.0122	0.0097%	0.0061%	4.29942	2.10414	+
P06753	TPM3_HUMAN	TPM3	Tropomyosin alpha-3 chain OS=Homo sapiens OX=9606 GN=TPM3 PE=1 SV=2	32.95	285	P09493	TPM1	8.2421	16.5	11.6	7.4	11.6	6	4	3	4	4	2	1612;1613;1767;2295;2377;3786	8	5	3	97867000	46899000	10945000	4077800	1954100	456050	0.029	0.0339%	0.0213%	4.28497	2.09929	+
P05783	K1C18_HUMAN	KRT18	Keratin, type I cytoskeletal 18 OS=Homo sapiens OX=9606 GN=KRT18 PE=1 SV=2	48.058	430	Q92764	KRT35	174.3	33.3	25.8	18.6	20.5	14	10	7	9	5	4	252;569;829;1185;1678;1801;1811;1855;1896;2196;2644;2743;2744;3287	17	11	6	413030000	205640000	48267000	13768000	6854700	1608900	0.098	0.1191%	0.0752%	4.26047	2.09101	+
Q9NYB0	TE2IP_HUMAN	TERF2IP	Telomeric repeat-binding factor 2-interacting protein 1 OS=Homo sapiens OX=9606 GN=TERF2IP PE=1 SV=1	44.26	399			3.0676	3.5	3.5	0	3.5	1	1	0	1	1	0	980	1	1	0	4746700	1441600	0	215760	65530	0	0.0015	0.0011%	0.0%	4.25975	2.09077	+
O00303	EIF3F_HUMAN	EIF3F	Eukaryotic translation initiation factor 3 subunit F OS=Homo sapiens OX=9606 GN=EIF3F PE=1 SV=1	37.564	357			3.0571	7.8	7.8	0	7.8	2	2	0	2	2	0	3431;3432	2	2	0	9856200	3553400	0	616010	222090	0	0.0044	0.0039%	0.0%	4.24085	2.08435	+
P35579	MYH9_HUMAN	MYH9	Myosin-9 OS=Homo sapiens OX=9606 GN=MYH9 PE=1 SV=4	226.532	1960	P35749;Q7Z406;P35580	MYH11;MYH14;MYH10	323.31	18.4	14.5	8.8	18.4	28	20	10	28	20	10	172;225;259;280;402;478;729;1369;1370;1392;1405;1406;1516;1712;1721;1725;1756;1796;1885;1920;2200;2211;2646;2698;2708;3362;3441;3442	32	21	11	382570000	163840000	38666000	2965600	1270000	299730	0.0211	0.0221%	0.014%	4.23731	2.08315	+
P30046	DOPD_HUMAN	DDT	D-dopachrome decarboxylase OS=Homo sapiens OX=9606 GN=DDT PE=1 SV=3	12.712	118	A6NHG4	DDTL	72.697	30.5	19.5	10.2	30.5	3	2	1	3	2	1	922;2614;2880	4	3	1	145860000	8894200	2108200	18232000	1111800	263520	0.1298	0.0193%	0.0123%	4.21886	2.07685	+
P04156	PRIO_HUMAN	PRNP	Major prion protein OS=Homo sapiens OX=9606 GN=PRNP PE=1 SV=1	27.661	253			1.7387	4.7	4.7	0	4.7	1	1	0	1	1	0	2624	2	2	0	4150500	4150500	0	345880	345880	0	0.0025	0.006%	0.0%	4.2161	2.07591	+
Q00610	CLH1_HUMAN	CLTC	Clathrin heavy chain 1 OS=Homo sapiens OX=9606 GN=CLTC PE=1 SV=5	191.615	1675	P53675	CLTCL1	155.7	15.9	14.7	8.7	15.9	20	18	10	20	18	10	33;169;358;818;900;1227;1322;1388;1675;1726;1851;1984;2085;2541;2793;3023;3032;3324;3509;3730	34	22	12	333710000	176630000	42287000	3405200	1802300	431500	0.0242	0.0313%	0.0202%	4.17693	2.06244	+
P19105	ML12A_HUMAN	MYL12A	Myosin regulatory light chain 12A OS=Homo sapiens OX=9606 GN=MYL12A PE=1 SV=2	19.794	171	O14950;P24844	MYL12B;MYL9	11.357	22.8	22.8	12.3	22.8	3	3	2	3	3	2	417;1012;1200	5	3	2	94983000	35888000	8680700	8634800	3262600	789150	0.0615	0.0567%	0.0369%	4.13423	2.04762	+
Q9HAV7	GRPE1_HUMAN	GRPEL1	GrpE protein homolog 1, mitochondrial OS=Homo sapiens OX=9606 GN=GRPEL1 PE=1 SV=2	24.279	217			1.3172	5.1	5.1	5.1	5.1	1	1	1	1	1	1	488	2	1	1	5188000	4172900	1015100	288220	231830	56396	0.0021	0.004%	0.0026%	4.11083	2.03943	+
Q9UHV9	PFD2_HUMAN	PFDN2	Prefoldin subunit 2 OS=Homo sapiens OX=9606 GN=PFDN2 PE=1 SV=1	16.648	154			25.286	29.2	29.2	16.9	29.2	4	4	2	4	4	2	854;1058;1512;2444	6	4	2	100070000	51205000	12557000	8338900	4267000	1046400	0.0594	0.0741%	0.0489%	4.07781	2.02779	+
P78527	PRKDC_HUMAN	PRKDC	DNA-dependent protein kinase catalytic subunit OS=Homo sapiens OX=9606 GN=PRKDC PE=1 SV=3	469.089	4128			11.752	2	0.9	0.3	2	6	3	1	6	3	1	2086;2094;2217;2521;2536;2545	4	3	1	21691000	7719000	1908400	88535	31506	7789.3	0.0006	0.0005%	0.0004%	4.04475	2.01605	+
Q9P1F3	ABRAL_HUMAN	ABRACL	Costars family protein ABRACL OS=Homo sapiens OX=9606 GN=ABRACL PE=1 SV=1	9.056	81			42.792	43.2	43.2	35.8	43.2	3	3	2	3	3	2	355;938;2417	5	3	2	183590000	27212000	6742500	45899000	6803100	1685600	0.3268	0.1182%	0.0788%	4.03589	2.01289	+
Q9C002	NMES1_HUMAN	NMES1	Normal mucosa of esophagus-specific gene 1 protein OS=Homo sapiens OX=9606 GN=NMES1 PE=1 SV=1	9.617	83			2.0148	28.9	19.3	9.6	28.9	3	2	1	3	2	1	1774;2563;2854	3	2	1	6129600	4898600	1231000	1021600	816430	205170	0.0073	0.0142%	0.0096%	3.97937	1.99254	+
Q5VTE0	EF1A3_HUMAN	EEF1A1P5	Putative elongation factor 1-alpha-like 3 OS=Homo sapiens OX=9606 GN=EEF1A1P5 PE=5 SV=1	50.185	462	P68104	EEF1A1	89.877	29.7	27.5	16	13.9	10	9	5	3	3	2	684;1477;2167;2705;2753;2868;3021;3142;3378;3813	20	13	7	700120000	247550000	62281000	28005000	9901800	2491200	0.1994	0.172%	0.1164%	3.97473	1.99086	+
P07355	ANXA2_HUMAN	ANXA2	Annexin A2 OS=Homo sapiens OX=9606 GN=ANXA2 PE=1 SV=2	38.604	339	A6NMY6	ANXA2P2	145.86	56.6	51.3	30.4	56.6	18	17	8	18	17	8	349;378;449;450;1175;1272;2117;2239;2654;2778;2809;2850;2951;3022;3050;3083;3215;3649	27	18	9	266800000	212750000	54053000	10672000	8510000	2162100	0.076	0.1478%	0.1011%	3.93595	1.97671	+
Q3ZAQ7	VMA21_HUMAN	VMA21	Vacuolar ATPase assembly integral membrane protein VMA21 OS=Homo sapiens OX=9606 GN=VMA21 PE=1 SV=1	11.354	101			12.862	24.8	24.8	12.9	24.8	2	2	1	2	2	1	13;3045	3	2	1	11785000	9386900	2397900	2946200	2346700	599470	0.021	0.0408%	0.028%	3.91463	1.96888	+
Q9ULV4	COR1C_HUMAN	CORO1C	Coronin-1C OS=Homo sapiens OX=9606 GN=CORO1C PE=1 SV=1	53.249	474			6.2586	6.3	6.3	2.1	6.3	2	2	1	2	2	1	2455;3701	3	2	1	22986000	18296000	4689400	957730	762340	195390	0.0068	0.0132%	0.0091%	3.90157	1.96405	+
P41250	GARS_HUMAN	GARS1	Glycine--tRNA ligase OS=Homo sapiens OX=9606 GN=GARS1 PE=1 SV=3	83.166	739			6.4265	6.1	1.8	0	6.1	3	1	0	3	1	0	1955;3111;3283	1	1	0	59809000	2990100	0	1172700	58630	0	0.0083	0.001%	0.0%	3.89989	1.96343	+
P62753	RS6_HUMAN	RPS6	40S ribosomal protein S6 OS=Homo sapiens OX=9606 GN=RPS6 PE=1 SV=1	28.681	249			1.9193	8	3.2	0	8	2	1	0	2	1	0	1997;2132	1	1	0	9440500	2496800	0	726190	192060	0	0.0052	0.0033%	0.0%	3.88997	1.95976	+
P10606	COX5B_HUMAN	COX5B	Cytochrome c oxidase subunit 5B, mitochondrial OS=Homo sapiens OX=9606 GN=COX5B PE=1 SV=2	13.696	129			3.3257	15.5	6.2	15.5	15.5	2	1	2	2	1	2	1734;2310	3	1	2	51098000	25066000	6448900	5109800	2506600	644890	0.0364	0.0435%	0.0301%	3.88686	1.95861	+
Q9Y5S9	RBM8A_HUMAN	RBM8A	RNA-binding protein 8A OS=Homo sapiens OX=9606 GN=RBM8A PE=1 SV=1	19.889	174			2.1476	6.3	6.3	0	6.3	1	1	0	1	1	0	1315	1	1	0	5323200	3218500	0	665400	402310	0	0.0047	0.007%	0.0%	3.88452	1.95774	+
P18669	PGAM1_HUMAN	PGAM1	Phosphoglycerate mutase 1 OS=Homo sapiens OX=9606 GN=PGAM1 PE=1 SV=2	28.804	254	Q8N0Y7;P15259	PGAM4;PGAM2	27.945	40.6	40.6	29.1	40.6	7	7	4	7	7	4	196;1003;1004;1351;2795;3041;3668	12	8	4	411470000	188120000	48763000	27431000	12541000	3250900	0.1953	0.2178%	0.152%	3.85784	1.94779	+
E9PAV3	NACAM_HUMAN	NACA	Nascent polypeptide-associated complex subunit alpha, muscle-specific form OS=Homo sapiens OX=9606 GN=NACA PE=1 SV=1	205.422	2078	Q13765;Q9BZK3	NACA;NACA4P	29.913	2.6	2.6	2.6	2.6	4	4	4	4	4	4	445;1437;2508;2973	8	4	4	144410000	73126000	18996000	1312900	664780	172690	0.0093	0.0115%	0.0081%	3.84955	1.94469	+
P12004	PCNA_HUMAN	PCNA	Proliferating cell nuclear antigen OS=Homo sapiens OX=9606 GN=PCNA PE=1 SV=1	28.769	261			86.287	49.8	29.5	33.7	49.8	9	6	6	9	6	6	63;308;354;497;1000;2109;2315;2519;3748	14	8	6	299670000	126940000	33003000	16649000	7052100	1833500	0.1185	0.1225%	0.0857%	3.84632	1.94348	+
Q14566	MCM6_HUMAN	MCM6	DNA replication licensing factor MCM6 OS=Homo sapiens OX=9606 GN=MCM6 PE=1 SV=1	92.889	821			3.1551	1.8	1.8	0	1.8	1	1	0	1	1	0	694	1	1	0	4109000	2235800	0	72088	39225	0	0.0005	0.0007%	0.0%	3.8233	1.93482	+
P09525	ANXA4_HUMAN	ANXA4	Annexin A4 OS=Homo sapiens OX=9606 GN=ANXA4 PE=1 SV=4	35.883	319			56.24	13.8	5	5	13.8	3	1	1	3	1	1	391;1174;2849	2	1	1	29499000	7837000	2064000	1282600	340740	89739	0.0091	0.0059%	0.0042%	3.797	1.92486	+
Q01469	FABP5_HUMAN	FABP5	Fatty acid-binding protein 5 OS=Homo sapiens OX=9606 GN=FABP5 PE=1 SV=3	15.164	135	A8MUU1	FABP5P3	5.5039	38.5	33.3	11.9	38.5	5	4	2	5	4	2	740;1089;1792;2331;3234	6	4	2	98725000	61684000	16304000	8975000	5607700	1482100	0.0639	0.0974%	0.0693%	3.78337	1.91967	+
P09874	PARP1_HUMAN	PARP1	Poly [ADP-ribose] polymerase 1 OS=Homo sapiens OX=9606 GN=PARP1 PE=1 SV=4	113.084	1014			11.828	10.8	2.6	1.3	10.8	9	2	1	9	2	1	222;258;645;751;1364;2734;3184;3396;3599	3	2	1	59259000	6366600	1685200	940620	101060	26749	0.0067	0.0018%	0.0013%	3.77795	1.9176	+
P04083	ANXA1_HUMAN	ANXA1	Annexin A1 OS=Homo sapiens OX=9606 GN=ANXA1 PE=1 SV=2	38.714	346			42.614	24.3	19.9	15.9	24.3	5	4	3	5	4	3	203;1121;1177;1271;2835	8	5	3	64834000	49158000	13154000	2947000	2234500	597910	0.021	0.0388%	0.0279%	3.73711	1.90192	+
Q92858	ATOH1_HUMAN	ATOH1	Transcription factor ATOH1 OS=Homo sapiens OX=9606 GN=ATOH1 PE=2 SV=1	38.16	354			1.4025	3.1	3.1	0	3.1	1	1	0	1	1	0	2070	1	1	0	3595600	3595600	0	189240	189240	0	0.0013	0.0033%	0.0%	3.72606	1.89765	+
P62258	1433E_HUMAN	YWHAE	14-3-3 protein epsilon OS=Homo sapiens OX=9606 GN=YWHAE PE=1 SV=1	29.174	255			105.31	32.9	16.1	7.1	29	8	3	2	7	2	1	4;539;1356;1529;1794;2371;3316;3678	6	4	2	544130000	128620000	34695000	30230000	7145600	1927500	0.2152	0.1241%	0.0901%	3.70716	1.89032	+
Q9BS26	ERP44_HUMAN	ERP44	Endoplasmic reticulum resident protein 44 OS=Homo sapiens OX=9606 GN=ERP44 PE=1 SV=1	46.971	406			2.278	4.7	2.2	0	4.7	2	1	0	2	1	0	471;2504	1	1	0	7296300	2903900	0	304010	121000	0	0.0022	0.0021%	0.0%	3.69397	1.88517	+
Q2VIR3	IF2GL_HUMAN	EIF2S3B	Eukaryotic translation initiation factor 2 subunit 3B OS=Homo sapiens OX=9606 GN=EIF2S3B PE=2 SV=2	51.229	472	P41091	EIF2S3	1.6007	3.4	3.4	0	3.4	1	1	0	1	1	0	101	1	1	0	2777900	2777900	0	111110	111110	0	0.0008	0.0019%	0.0%	3.68697	1.88243	+
P62913	RL11_HUMAN	RPL11	60S ribosomal protein L11 OS=Homo sapiens OX=9606 GN=RPL11 PE=1 SV=2	20.252	178			5.9168	19.7	19.7	12.9	19.7	3	3	2	3	3	2	248;3468;3680	5	3	2	87293000	32772000	8900200	8729300	3277200	890020	0.0621	0.0569%	0.0416%	3.68216	1.88055	+
P60709	ACTB_HUMAN	ACTB	Actin, cytoplasmic 1 OS=Homo sapiens OX=9606 GN=ACTB PE=1 SV=1	41.737	375	Q6S8J3;A5A3E0;P0CG38;Q9BYX7;P0CG39	POTEE;POTEF;POTEI;POTEKP;POTEJ	323.31	62.4	62.4	50.1	4.5	18	18	13	1	1	0	100;318;386;502;504;542;706;711;1314;1504;1696;1717;1866;2662;3042;3256;3328;3769	71	41	30	11337000000	4573800000	1245000000	492920000	198860000	54129000	3.5094	3.454%	2.5302%	3.67373	1.87725	+
P13798	ACPH_HUMAN	APEH	Acylamino-acid-releasing enzyme OS=Homo sapiens OX=9606 GN=APEH PE=1 SV=4	81.225	732			2.7567	2.7	2.7	0	2.7	2	2	0	2	2	0	2860;3586	2	2	0	7933600	2890100	0	240410	87579	0	0.0017	0.0015%	0.0%	3.6697	1.87566	+
P23528	COF1_HUMAN	CFL1	Cofilin-1 OS=Homo sapiens OX=9606 GN=CFL1 PE=1 SV=3	18.502	166	Q9Y281	CFL2	241.89	64.5	49.4	64.5	64.5	9	7	8	9	7	8	278;323;702;1323;1718;1966;2506;2507;3671	17	8	9	2010400000	1037400000	282700000	167540000	86448000	23559000	1.1928	1.5015%	1.1012%	3.66961	1.87563	+
Q15029	U5S1_HUMAN	EFTUD2	116 kDa U5 small nuclear ribonucleoprotein component OS=Homo sapiens OX=9606 GN=EFTUD2 PE=1 SV=1	109.436	972			4.0726	5	3.8	0	4	4	3	0	3	2	0	85;915;1118;3177	2	2	0	7122600	3808700	0	131900	70531	0	0.0009	0.0012%	0.0%	3.66541	1.87397	+
Q9UL46	PSME2_HUMAN	PSME2	Proteasome activator complex subunit 2 OS=Homo sapiens OX=9606 GN=PSME2 PE=1 SV=4	27.402	239			86.379	41	34.7	24.3	41	7	5	5	7	5	5	97;209;235;390;1435;2723;3496	13	7	6	177830000	106200000	29127000	9879500	5900300	1618200	0.0703	0.1025%	0.0756%	3.6461	1.86635	+
P07900	HS90A_HUMAN	HSP90AA1	Heat shock protein HSP 90-alpha OS=Homo sapiens OX=9606 GN=HSP90AA1 PE=1 SV=5	84.66	732	Q14568;Q58FF6;Q58FG0;Q58FG1;Q92538	HSP90AA2P;HSP90AB4P;HSP90AA5P;HSP90AA4P;GBF1	34.745	31	20.5	16.9	15.2	23	13	11	11	6	6	48;183;231;514;628;671;672;741;749;1032;1290;1331;1349;1353;1361;1623;1741;2227;2560;2941;3698;3699;3812	15	9	6	269760000	66842000	18427000	7098900	1759000	484920	0.0505	0.0306%	0.0227%	3.62739	1.85893	+
P23246	SFPQ_HUMAN	SFPQ	Splicing factor, proline- and glutamine-rich OS=Homo sapiens OX=9606 GN=SFPQ PE=1 SV=2	76.149	707			8.6786	10.6	2.8	0	9.5	6	1	0	5	1	0	71;331;464;889;1946;3707	1	1	0	30491000	3101900	0	846960	86164	0	0.006	0.0015%	0.0%	3.61799	1.85519	+
P62312	LSM6_HUMAN	LSM6	U6 snRNA-associated Sm-like protein LSm6 OS=Homo sapiens OX=9606 GN=LSM6 PE=1 SV=1	9.128	80			2.3212	23.8	13.8	10	23.8	2	1	1	2	1	1	1203;2140	2	1	1	13921000	10898000	3023500	2784300	2179600	604710	0.0198	0.0379%	0.0283%	3.60443	1.84977	+
P17844	DDX5_HUMAN	DDX5	Probable ATP-dependent RNA helicase DDX5 OS=Homo sapiens OX=9606 GN=DDX5 PE=1 SV=1	69.148	614			4.799	7.3	2	2	5.4	4	1	1	3	0	0	233;1021;2095;3169	2	1	1	21775000	4045500	1126600	604870	112380	31295	0.0043	0.002%	0.0015%	3.59089	1.84434	+
P61978	HNRPK_HUMAN	HNRNPK	Heterogeneous nuclear ribonucleoprotein K OS=Homo sapiens OX=9606 GN=HNRNPK PE=1 SV=1	50.976	463			323.31	30.9	24.6	21	30.9	10	7	6	10	7	6	1114;1251;1418;1520;1531;1567;2074;2539;2583;3090	15	9	6	650660000	182410000	51043000	25025000	7015800	1963200	0.1782	0.1219%	0.0918%	3.57365	1.8374	+
P50991	TCPD_HUMAN	CCT4	T-complex protein 1 subunit delta OS=Homo sapiens OX=9606 GN=CCT4 PE=1 SV=4	57.924	539			26.172	20	7.4	2.4	20	8	3	1	8	3	1	247;345;379;828;1070;1140;2411;3424	4	3	1	38607000	6927100	1947900	1016000	182290	51262	0.0072	0.0032%	0.0024%	3.55619	1.83033	+
P19623	SPEE_HUMAN	SRM	Spermidine synthase OS=Homo sapiens OX=9606 GN=SRM PE=1 SV=1	33.825	302			2.9621	7	7	7	7	2	2	2	2	2	2	3477;3771	4	2	2	20867000	13308000	3754600	1304200	831770	234660	0.0093	0.0144%	0.011%	3.54445	1.82556	+
P27348	1433T_HUMAN	YWHAQ	14-3-3 protein theta OS=Homo sapiens OX=9606 GN=YWHAQ PE=1 SV=1	27.764	245			97.027	19.6	19.2	19.6	15.5	4	3	3	3	2	2	539;1784;2749;3057	4	2	2	99590000	39603000	11189000	5532800	2200200	621620	0.0394	0.0382%	0.0291%	3.53946	1.82353	+
P84090	ERH_HUMAN	ERH	Enhancer of rudimentary homolog OS=Homo sapiens OX=9606 GN=ERH PE=1 SV=1	12.259	104			110.6	26.9	16.3	16.3	26.9	3	2	2	3	2	2	54;1708;2882	4	2	2	92931000	42280000	12044000	15488000	7046700	2007400	0.1103	0.1224%	0.0938%	3.51046	1.81166	+
P27797	CALR_HUMAN	CALR	Calreticulin OS=Homo sapiens OX=9606 GN=CALR PE=1 SV=1	48.142	417			53.178	32.4	25.4	16.5	32.4	10	7	6	10	7	6	795;1023;1030;1237;1325;1417;1423;1775;1800;3421	17	11	6	410180000	143480000	40916000	15192000	5314300	1515400	0.1082	0.0923%	0.0708%	3.5067	1.81011	+
P32119	PRDX2_HUMAN	PRDX2	Peroxiredoxin-2 OS=Homo sapiens OX=9606 GN=PRDX2 PE=1 SV=5	21.892	198			27.385	27.3	18.7	22.7	21.7	6	4	4	5	3	3	667;1170;1723;2224;2689;3079	7	4	3	459840000	124880000	35668000	32845000	8919800	2547700	0.2338	0.1549%	0.1191%	3.50118	1.80784	+
Q96FQ6	S10AG_HUMAN	S100A16	Protein S100-A16 OS=Homo sapiens OX=9606 GN=S100A16 PE=1 SV=1	11.801	103			11.23	22.3	22.3	22.3	22.3	2	2	2	2	2	2	322;2010	4	2	2	124890000	97140000	27753000	20815000	16190000	4625500	0.1482	0.2812%	0.2162%	3.50016	1.80742	+
P61970	NTF2_HUMAN	NUTF2	Nuclear transport factor 2 OS=Homo sapiens OX=9606 GN=NUTF2 PE=1 SV=1	14.478	127			3.1888	18.9	18.9	18.9	18.9	2	2	2	2	2	2	35;2246	4	2	2	46892000	22725000	6536300	5861500	2840700	817030	0.0417	0.0493%	0.0382%	3.47674	1.79773	+
Q9HB71	CYBP_HUMAN	CACYBP	Calcyclin-binding protein OS=Homo sapiens OX=9606 GN=CACYBP PE=1 SV=2	26.21	228			15.185	37.3	3.1	0	37.3	5	1	0	5	1	0	714;1700;1702;1710;2852	1	1	0	52409000	1838600	0	3275500	114910	0	0.0233	0.002%	0.0%	3.47573	1.79732	+
P08670	VIME_HUMAN	VIM	Vimentin OS=Homo sapiens OX=9606 GN=VIM PE=1 SV=4	53.652	466	P17661;Q16352;P07196;P07197	DES;INA;NEFL;NEFM	95.353	24.7	20.4	11.8	22.7	11	9	5	10	8	5	713;830;872;884;1558;1637;1798;2187;2657;2770;2948	14	9	5	113470000	87948000	25519000	3241900	2512800	729110	0.0231	0.0436%	0.0341%	3.44637	1.78508	+
P24752	THIL_HUMAN	ACAT1	Acetyl-CoA acetyltransferase, mitochondrial OS=Homo sapiens OX=9606 GN=ACAT1 PE=1 SV=1	45.2	427			14.101	19.4	8.2	4	19.4	6	2	1	6	2	1	618;933;1671;1975;2481;3222	3	2	1	80607000	11238000	3277300	3224300	449520	131090	0.023	0.0078%	0.0061%	3.42904	1.77781	+
Q96HY6	DDRGK_HUMAN	DDRGK1	DDRGK domain-containing protein 1 OS=Homo sapiens OX=9606 GN=DDRGK1 PE=1 SV=2	35.611	314			4.175	4.5	4.5	0	4.5	1	1	0	1	1	0	3614	1	1	0	2637400	2637400	0	175830	175830	0	0.0013	0.0031%	0.0%	3.42345	1.77545	+
O75832	PSD10_HUMAN	PSMD10	26S proteasome non-ATPase regulatory subunit 10 OS=Homo sapiens OX=9606 GN=PSMD10 PE=1 SV=1	24.428	226			1.2106	6.2	6.2	0	6.2	1	1	0	1	1	0	2106	1	1	0	1928500	1928500	0	148350	148350	0	0.0011	0.0026%	0.0%	3.40683	1.76843	+
P31948	STIP1_HUMAN	STIP1	Stress-induced-phosphoprotein 1 OS=Homo sapiens OX=9606 GN=STIP1 PE=1 SV=1	62.639	543			43.943	19.9	14.2	7.9	19.9	9	6	3	9	6	3	0;212;376;728;1865;1886;2110;3192;3270	9	6	3	123920000	56174000	16578000	2950500	1337500	394710	0.021	0.0232%	0.0185%	3.38847	1.76063	+
P38606	VATA_HUMAN	ATP6V1A	V-type proton ATPase catalytic subunit A OS=Homo sapiens OX=9606 GN=ATP6V1A PE=1 SV=2	68.304	617			3.681	4.4	1.9	0	4.4	2	1	0	2	1	0	2832;3407	1	1	0	5527000	2347200	0	141720	60184	0	0.001	0.001%	0.0%	3.37625	1.75542	+
P32969	RL9_HUMAN	RPL9	60S ribosomal protein L9 OS=Homo sapiens OX=9606 GN=RPL9 PE=1 SV=1	21.863	192			4.8444	5.7	5.7	5.2	5.7	2	2	1	2	2	1	957;1729	3	2	1	39217000	11084000	3287300	3565200	1007700	298850	0.0254	0.0175%	0.014%	3.37176	1.7535	+
Q8NFH4	NUP37_HUMAN	NUP37	Nucleoporin Nup37 OS=Homo sapiens OX=9606 GN=NUP37 PE=1 SV=1	36.708	326			2.0494	4.9	4.9	0	4.9	1	1	0	1	1	0	3398	1	1	0	2400100	2400100	0	150000	150000	0	0.0011	0.0026%	0.0%	3.34094	1.74025	+
P10809	CH60_HUMAN	HSPD1	60 kDa heat shock protein, mitochondrial OS=Homo sapiens OX=9606 GN=HSPD1 PE=1 SV=2	61.055	573			228.88	52.7	22.5	20.2	52.7	21	10	8	21	10	8	21;191;356;508;697;1053;1280;1281;1309;1582;1595;1642;1777;2220;2314;2456;3194;3277;3406;3409;3569	21	11	10	1465500000	139090000	41670000	41872000	3974100	1190600	0.2981	0.069%	0.0557%	3.33789	1.73894	+
P09972	ALDOC_HUMAN	ALDOC	Fructose-bisphosphate aldolase C OS=Homo sapiens OX=9606 GN=ALDOC PE=1 SV=2	39.456	364			14.681	10.4	6.3	0	8.5	3	2	0	2	1	0	3224;3450;3793	1	1	0	28432000	2446400	0	1184700	101940	0	0.0084	0.0018%	0.0%	3.33652	1.73835	+
Q9NRW1	RAB6B_HUMAN	RAB6B	Ras-related protein Rab-6B OS=Homo sapiens OX=9606 GN=RAB6B PE=1 SV=1	23.462	208	P20340;Q14964	RAB6A;RAB39A	1.9319	5.3	5.3	5.3	5.3	1	1	1	1	1	1	2198	2	1	1	30231000	12326000	3699500	1778300	725090	217620	0.0127	0.0126%	0.0102%	3.3318	1.7363	+
P30041	PRDX6_HUMAN	PRDX6	Peroxiredoxin-6 OS=Homo sapiens OX=9606 GN=PRDX6 PE=1 SV=3	25.035	224			174.4	71.4	71.4	58	71.4	15	15	11	15	15	11	405;412;454;722;723;1843;1992;2158;2236;2482;2620;3332;3605;3606;3608	30	17	13	782800000	444380000	134080000	48925000	27774000	8380200	0.3483	0.4824%	0.3917%	3.31429	1.7287	+
Q14444	CAPR1_HUMAN	CAPRIN1	Caprin-1 OS=Homo sapiens OX=9606 GN=CAPRIN1 PE=1 SV=2	78.366	709			3.2521	4.8	3.2	1.6	4.8	3	2	1	3	2	1	2138;2858;3775	3	2	1	12653000	6018500	1816900	550120	261670	78997	0.0039	0.0045%	0.0037%	3.31251	1.72792	+
P51148	RAB5C_HUMAN	RAB5C	Ras-related protein Rab-5C OS=Homo sapiens OX=9606 GN=RAB5C PE=1 SV=2	23.483	216	P20339	RAB5A	7.8309	16.7	5.1	0	6.5	3	1	0	1	0	0	908;2302;3064	1	1	0	33916000	1442700	0	2422600	103050	0	0.0172	0.0018%	0.0%	3.31082	1.72719	+
P33993	MCM7_HUMAN	MCM7	DNA replication licensing factor MCM7 OS=Homo sapiens OX=9606 GN=MCM7 PE=1 SV=4	81.308	719			9.4273	12.2	2.1	0	12.2	6	1	0	6	1	0	184;558;967;1407;1921;2774	1	1	0	20835000	1224400	0	443300	26052	0	0.0032	0.0005%	0.0%	3.30634	1.72524	+
Q07955	SRSF1_HUMAN	SRSF1	Serine/arginine-rich splicing factor 1 OS=Homo sapiens OX=9606 GN=SRSF1 PE=1 SV=2	27.745	248			5.1637	31	7.7	0	31	7	2	0	7	2	0	426;443;1122;1123;1706;1719;3624	2	2	0	31035000	3488100	0	2069000	232540	0	0.0147	0.004%	0.0%	3.30407	1.72424	+
P49755	TMEDA_HUMAN	TMED10	Transmembrane emp24 domain-containing protein 10 OS=Homo sapiens OX=9606 GN=TMED10 PE=1 SV=2	24.976	219			2.6638	5.5	5.5	5.5	5.5	1	1	1	1	1	1	1648	4	2	2	22464000	10557000	3200400	1728000	812080	246180	0.0123	0.0141%	0.0115%	3.29865	1.72188	+
Q13405	RM49_HUMAN	MRPL49	39S ribosomal protein L49, mitochondrial OS=Homo sapiens OX=9606 GN=MRPL49 PE=1 SV=1	19.198	166			4.8147	15.7	15.7	7.2	15.7	2	2	1	2	2	1	555;3229	3	2	1	16280000	4871400	1480300	1085400	324760	98688	0.0077	0.0056%	0.0046%	3.29082	1.71845	+
P07737	PROF1_HUMAN	PFN1	Profilin-1 OS=Homo sapiens OX=9606 GN=PFN1 PE=1 SV=2	15.054	140			40.907	70.7	63.6	45.7	70.7	7	6	5	7	6	5	121;534;537;682;3012;3122;3204	14	8	6	1357200000	573920000	175540000	150800000	63769000	19504000	1.0736	1.1076%	0.9117%	3.26945	1.70905	+
P29692	EF1D_HUMAN	EEF1D	Elongation factor 1-delta OS=Homo sapiens OX=9606 GN=EEF1D PE=1 SV=5	31.122	281			17.89	17.1	12.5	17.1	17.1	4	3	4	4	3	4	293;306;1033;1409	7	3	4	73470000	51395000	15788000	3498600	2447400	751800	0.0249	0.0425%	0.0351%	3.25532	1.7028	+
O95433	AHSA1_HUMAN	AHSA1	Activator of 90 kDa heat shock protein ATPase homolog 1 OS=Homo sapiens OX=9606 GN=AHSA1 PE=1 SV=1	38.274	338			19.619	21.9	12.7	15.7	21.9	6	3	4	6	3	4	31;610;1872;1998;3397;3808	8	4	4	53377000	36826000	11430000	2426200	1673900	519560	0.0173	0.0291%	0.0243%	3.22187	1.6879	+
P52209	6PGD_HUMAN	PGD	6-phosphogluconate dehydrogenase, decarboxylating OS=Homo sapiens OX=9606 GN=PGD PE=1 SV=3	53.14	483			6.9269	8.3	4.1	4.1	8.3	3	1	1	3	1	1	113;2309;3157	2	1	1	22252000	5891900	1848500	741750	196400	61616	0.0053	0.0034%	0.0029%	3.1874	1.67238	+
O43399	TPD54_HUMAN	TPD52L2	Tumor protein D54 OS=Homo sapiens OX=9606 GN=TPD52L2 PE=1 SV=2	22.238	206			3.8222	14.1	14.1	4.9	14.1	2	2	1	2	2	1	1182;1974	3	2	1	11634000	8842300	2791400	775580	589490	186100	0.0055	0.0102%	0.0087%	3.16769	1.66343	+
O00244	ATOX1_HUMAN	ATOX1	Copper transport protein ATOX1 OS=Homo sapiens OX=9606 GN=ATOX1 PE=1 SV=1	7.402	68			2.3352	23.5	23.5	23.5	23.5	2	2	2	2	2	2	3291;3682	4	2	2	29091000	22087000	7003500	7272700	5521900	1750900	0.0518	0.0959%	0.0818%	3.15371	1.65705	+
Q13442	HAP28_HUMAN	PDAP1	28 kDa heat- and acid-stable phosphoprotein OS=Homo sapiens OX=9606 GN=PDAP1 PE=1 SV=1	20.63	181			4.317	13.8	7.7	0	13.8	3	1	0	3	1	0	1274;1737;1805	1	1	0	16608000	2116100	0	1660800	211610	0	0.0118	0.0037%	0.0%	3.15151	1.65604	+
P31947	1433S_HUMAN	SFN	14-3-3 protein sigma OS=Homo sapiens OX=9606 GN=SFN PE=1 SV=1	27.774	248			24.831	31.9	24.2	20.6	27.8	8	5	4	7	4	3	539;773;2815;3254;3497;3688;3741;3742	8	5	3	76148000	26291000	8363600	4230500	1460600	464640	0.0301	0.0254%	0.0217%	3.1435	1.65237	+
P50552	VASP_HUMAN	VASP	Vasodilator-stimulated phosphoprotein OS=Homo sapiens OX=9606 GN=VASP PE=1 SV=3	39.83	380			1.908	3.7	3.7	0	3.7	1	1	0	1	1	0	3447	1	1	0	6040300	2064800	0	355310	121460	0	0.0025	0.0021%	0.0%	3.1178	1.64053	+
P60983	GMFB_HUMAN	GMFB	Glia maturation factor beta OS=Homo sapiens OX=9606 GN=GMFB PE=1 SV=2	16.713	142			51.166	23.9	23.9	7.7	23.9	2	2	1	2	2	1	2332;2584	3	2	1	50425000	14882000	4782600	5042500	1488200	478260	0.0359	0.0258%	0.0224%	3.1117	1.6377	+
P68402	PA1B2_HUMAN	PAFAH1B2	Platelet-activating factor acetylhydrolase IB subunit alpha2 OS=Homo sapiens OX=9606 GN=PAFAH1B2 PE=1 SV=1	25.569	229			11.894	12.2	12.2	12.2	12.2	2	2	2	2	2	2	734;1534	4	2	2	23587000	14037000	4528400	2620800	1559700	503150	0.0187	0.0271%	0.0235%	3.09977	1.63216	+
P08574	CY1_HUMAN	CYC1	Cytochrome c1, heme protein, mitochondrial OS=Homo sapiens OX=9606 GN=CYC1 PE=1 SV=3	35.422	325			17.789	16	11.1	8.6	16	3	2	2	3	2	2	718;1183;1925	4	2	2	92279000	40711000	13168000	5126600	2261700	731560	0.0365	0.0393%	0.0342%	3.09166	1.62838	+
Q15427	SF3B4_HUMAN	SF3B4	Splicing factor 3B subunit 4 OS=Homo sapiens OX=9606 GN=SF3B4 PE=1 SV=1	44.386	424			1.4437	4	4	0	4	1	1	0	1	1	0	2108	1	1	0	2026600	2026600	0	106660	106660	0	0.0008	0.0019%	0.0%	3.08633	1.62589	+
P11279	LAMP1_HUMAN	LAMP1	Lysosome-associated membrane glycoprotein 1 OS=Homo sapiens OX=9606 GN=LAMP1 PE=1 SV=3	44.882	417			5.5421	5.5	5.5	0	5.5	2	2	0	2	2	0	920;3629	2	2	0	6025100	2516500	0	301260	125820	0	0.0021	0.0022%	0.0%	3.08512	1.62533	+
P60981	DEST_HUMAN	DSTN	Destrin OS=Homo sapiens OX=9606 GN=DSTN PE=1 SV=3	18.506	165			16.577	20	20	9.7	20	2	2	1	2	2	1	703;1722	3	2	1	100930000	47007000	15324000	7763900	3615900	1178800	0.0553	0.0628%	0.0551%	3.06754	1.61708	+
P31943	HNRH1_HUMAN	HNRNPH1	Heterogeneous nuclear ribonucleoprotein H OS=Homo sapiens OX=9606 GN=HNRNPH1 PE=1 SV=4	49.229	449	P55795	HNRNPH2	14.762	23.2	20.7	17.1	17.1	7	6	5	5	4	3	299;678;2965;3415;3571;3729;3801	9	5	4	106210000	33269000	10872000	4085100	1279600	418150	0.0291	0.0222%	0.0195%	3.06006	1.61356	+
P53990	IST1_HUMAN	IST1	IST1 homolog OS=Homo sapiens OX=9606 GN=IST1 PE=1 SV=1	39.751	364			1.3593	2.5	2.5	2.5	2.5	1	1	1	1	1	1	1663	23	12	11	368040000	182710000	59761000	26289000	13051000	4268700	0.1872	0.2267%	0.1995%	3.05735	1.61228	+
P24666	PPAC_HUMAN	ACP1	Low molecular weight phosphotyrosine protein phosphatase OS=Homo sapiens OX=9606 GN=ACP1 PE=1 SV=3	18.042	158			7.7365	31.6	18.4	14.6	31.6	4	2	2	4	2	2	1447;2328;2975;3351	4	2	2	24720000	10053000	3288300	2472000	1005300	328830	0.0176	0.0175%	0.0154%	3.0572	1.61221	+
P42166	LAP2A_HUMAN	TMPO	Lamina-associated polypeptide 2, isoform alpha OS=Homo sapiens OX=9606 GN=TMPO PE=1 SV=2	75.492	694	P42167	TMPO	6.5654	9.8	2.3	0	9.8	4	1	0	4	1	0	2659;2843;3297;3719	1	1	0	40787000	4294100	0	1045800	110100	0	0.0074	0.0019%	0.0%	3.03692	1.60261	+
Q99584	S10AD_HUMAN	S100A13	Protein S100-A13 OS=Homo sapiens OX=9606 GN=S100A13 PE=1 SV=1	11.471	98			19	34.7	34.7	19.4	34.7	4	4	2	4	4	2	535;768;978;1999	8	5	3	108210000	72938000	24270000	15458000	10420000	3467100	0.1101	0.181%	0.1621%	3.00527	1.5875	+
P07437	TBB5_HUMAN	TUBB	Tubulin beta chain OS=Homo sapiens OX=9606 GN=TUBB PE=1 SV=2	49.671	444	Q9BUF5;A6NNZ2;Q9H4B7	TUBB6;TUBB8B;TUBB1	323.31	49.5	32	40.8	16	15	11	13	4	2	4	140;208;840;988;1028;1134;1580;1629;1645;1863;1982;2285;2368;2581;3754	37	18	19	2302800000	757160000	253030000	104670000	34417000	11501000	0.7452	0.5978%	0.5376%	2.99237	1.58129	+
P31939	PUR9_HUMAN	ATIC	Bifunctional purine biosynthesis protein ATIC OS=Homo sapiens OX=9606 GN=ATIC PE=1 SV=3	64.616	592			34.2	13.9	2.7	2.5	13.9	5	1	1	5	1	1	70;175;856;1871;2266	2	1	1	46385000	4104600	1373700	1220700	108010	36150	0.0087	0.0019%	0.0017%	2.98799	1.57917	+
Q16576	RBBP7_HUMAN	RBBP7	Histone-binding protein RBBP7 OS=Homo sapiens OX=9606 GN=RBBP7 PE=1 SV=1	47.82	425			12.816	14.8	14.8	8.2	6.4	5	5	2	1	1	1	1471;2114;2148;3225;3268	4	2	2	43634000	29343000	9821800	2424100	1630200	545650	0.0173	0.0283%	0.0255%	2.98754	1.57896	+
O60613	SEP15_HUMAN	SELENOF	Selenoprotein F OS=Homo sapiens OX=9606 GN=SELENOF PE=1 SV=4	18.092	165			2.3392	9.7	9.7	0	9.7	1	1	0	1	1	0	2037	1	1	0	2476900	2476900	0	275220	275220	0	0.002	0.0048%	0.0%	2.97983	1.57523	+
P61803	DAD1_HUMAN	DAD1	Dolichyl-diphosphooligosaccharide--protein glycosyltransferase subunit DAD1 OS=Homo sapiens OX=9606 GN=DAD1 PE=1 SV=3	12.497	113			1.9592	10.6	10.6	10.6	10.6	1	1	1	1	1	1	959	2	1	1	8175300	3914000	1317900	1635100	782790	263580	0.0116	0.0136%	0.0123%	2.96988	1.5704	+
Q15369	ELOC_HUMAN	ELOC	Elongin-C OS=Homo sapiens OX=9606 GN=ELOC PE=1 SV=1	12.473	112			6.1564	36.6	28.6	36.6	36.6	3	2	3	3	2	3	218;704;2012	5	2	3	47713000	14332000	4826500	5964100	1791400	603320	0.0425	0.0311%	0.0282%	2.96944	1.57019	+
P05412	JUN_HUMAN	JUN	Transcription factor Jun OS=Homo sapiens OX=9606 GN=JUN PE=1 SV=2	35.676	331			1.3238	4.5	4.5	0	4.5	1	1	0	1	1	0	2603	1	1	0	2130400	2130400	0	213040	213040	0	0.0015	0.0037%	0.0%	2.95644	1.56386	+
P16104	H2AX_HUMAN	H2AX	Histone H2AX OS=Homo sapiens OX=9606 GN=H2AX PE=1 SV=2	15.145	143	Q96QV6;Q8IUE6	H2AC1;H2AC21	1.9535	27.3	27.3	27.3	16.1	3	3	3	1	1	1	107;1357;2063	2	1	1	114480000	32070000	10880000	12720000	3563300	1208800	0.0906	0.0619%	0.0565%	2.94761	1.55955	+
P02545	LMNA_HUMAN	LMNA	Prelamin-A/C OS=Homo sapiens OX=9606 GN=LMNA PE=1 SV=1	74.139	664			38.726	20.3	13.3	6.9	20.3	13	8	4	13	8	4	625;642;1425;1649;1818;1833;2020;2188;2195;2955;3029;3063;3180	14	10	4	146080000	41517000	14089000	3320100	943560	320220	0.0236	0.0164%	0.015%	2.94677	1.55913	+
P40926	MDHM_HUMAN	MDH2	Malate dehydrogenase, mitochondrial OS=Homo sapiens OX=9606 GN=MDH2 PE=1 SV=3	35.503	338			33.554	28.7	11.2	8.6	28.7	8	3	2	8	3	2	228;1020;1460;1608;2396;3336;3343;3534	7	4	3	278450000	33316000	11315000	11602000	1388200	471470	0.0826	0.0241%	0.022%	2.94441	1.55798	+
P37268	FDFT_HUMAN	FDFT1	Squalene synthase OS=Homo sapiens OX=9606 GN=FDFT1 PE=1 SV=1	48.115	417			43.875	9.1	3.4	0	9.1	3	1	0	3	1	0	580;2762;2851	1	1	0	28733000	2011200	0	1249200	87442	0	0.0089	0.0015%	0.0%	2.92825	1.55004	+
Q06830	PRDX1_HUMAN	PRDX1	Peroxiredoxin-1 OS=Homo sapiens OX=9606 GN=PRDX1 PE=1 SV=1	22.11	199			23.101	46.2	41.7	36.2	36.7	10	9	7	8	7	5	36;294;458;1169;1479;1780;2312;2672;2689;3152	19	12	7	609650000	253000000	86793000	40643000	16867000	5786200	0.2894	0.293%	0.2705%	2.91498	1.54349	+
Q7Z7K0	COXM1_HUMAN	CMC1	COX assembly mitochondrial protein homolog OS=Homo sapiens OX=9606 GN=CMC1 PE=1 SV=1	12.49	106			1.3761	9.4	9.4	0	9.4	1	1	0	1	1	0	163	1	1	0	2500400	2500400	0	357200	357200	0	0.0025	0.0062%	0.0%	2.90625	1.53916	+
P78371	TCPB_HUMAN	CCT2	T-complex protein 1 subunit beta OS=Homo sapiens OX=9606 GN=CCT2 PE=1 SV=4	57.488	535			69.99	35.3	14.2	9.7	35.3	13	5	3	13	5	3	8;282;605;681;1056;1555;1862;1996;2282;2408;2503;2764;3543	8	5	3	215500000	38227000	13177000	5986200	1061900	366030	0.0426	0.0184%	0.0171%	2.90104	1.53657	+
Q6ZMU1	C3P1_HUMAN	C3P1	Putative protein C3P1 OS=Homo sapiens OX=9606 GN=C3P1 PE=5 SV=3	40.197	363			4.0112	4.1	4.1	4.1	4.1	2	2	2	2	2	2	2422;2423	4	2	2	484470000	217740000	75513000	30279000	13609000	4719600	0.2156	0.2364%	0.2206%	2.88348	1.52781	+
Q15185	TEBP_HUMAN	PTGES3	Prostaglandin E synthase 3 OS=Homo sapiens OX=9606 GN=PTGES3 PE=1 SV=1	18.697	160			48.306	15.6	15.6	7.5	15.6	2	2	1	2	2	1	2149;2270	3	2	1	80425000	36920000	12859000	8936200	4102200	1428800	0.0636	0.0713%	0.0668%	2.87114	1.52162	+
P63173	RL38_HUMAN	RPL38	60S ribosomal protein L38 OS=Homo sapiens OX=9606 GN=RPL38 PE=1 SV=2	8.218	70			5.4814	35.7	17.1	35.7	35.7	3	2	2	3	2	2	1743;3757;3758	5	3	2	39571000	20406000	7113400	13190000	6802100	2371100	0.0939	0.1181%	0.1108%	2.86867	1.52038	+
P30048	PRDX3_HUMAN	PRDX3	Thioredoxin-dependent peroxide reductase, mitochondrial OS=Homo sapiens OX=9606 GN=PRDX3 PE=1 SV=3	27.693	256			48.22	36.3	32.4	17.2	36.3	7	6	4	7	6	4	94;498;577;1171;1252;1771;2493	10	6	4	109950000	30053000	10537000	6872100	1878300	658590	0.0489	0.0326%	0.0308%	2.85214	1.51204	+
O75821	EIF3G_HUMAN	EIF3G	Eukaryotic translation initiation factor 3 subunit G OS=Homo sapiens OX=9606 GN=EIF3G PE=1 SV=2	35.611	320			3.5818	11.9	4.1	4.1	11.9	2	1	1	2	1	1	720;1149	2	1	1	16497000	4991800	1751200	749850	226900	79601	0.0053	0.0039%	0.0037%	2.8505	1.51122	+
Q15907	RB11B_HUMAN	RAB11B	Ras-related protein Rab-11B OS=Homo sapiens OX=9606 GN=RAB11B PE=1 SV=4	24.488	218	P62491	RAB11A	17.514	24.3	5	5	24.3	4	1	1	4	1	1	254;2557;3013;3613	2	1	1	16075000	3724700	1325000	1004700	232790	82812	0.0072	0.004%	0.0039%	2.81109	1.49113	+
Q9BWJ5	SF3B5_HUMAN	SF3B5	Splicing factor 3B subunit 5 OS=Homo sapiens OX=9606 GN=SF3B5 PE=1 SV=1	10.135	86			47.064	25.6	25.6	25.6	25.6	2	2	2	2	2	2	3645;3791	6	4	2	97632000	71149000	25320000	16272000	11858000	4220000	0.1159	0.206%	0.1973%	2.80999	1.49057	+
P63220	RS21_HUMAN	RPS21	40S ribosomal protein S21 OS=Homo sapiens OX=9606 GN=RPS21 PE=1 SV=1	9.111	83			155.86	62.7	51.8	62.7	62.7	5	4	5	5	4	5	431;432;2385;2426;3302	18	9	9	347900000	194180000	69393000	49699000	27740000	9913300	0.3538	0.4818%	0.4634%	2.79826	1.48453	+
Q9UI30	TR112_HUMAN	TRMT112	Multifunctional methyltransferase subunit TRM112-like protein OS=Homo sapiens OX=9606 GN=TRMT112 PE=1 SV=1	14.199	125			13.934	22.4	22.4	22.4	22.4	2	2	2	2	2	2	1222;3382	4	2	2	47585000	18369000	6565100	5287200	2041000	729460	0.0376	0.0355%	0.0341%	2.79798	1.48438	+
P53618	COPB_HUMAN	COPB1	Coatomer subunit beta OS=Homo sapiens OX=9606 GN=COPB1 PE=1 SV=3	107.142	953			2.874	2.3	2.3	0	2.3	2	2	0	2	2	0	1022;3488	2	2	0	3477900	3477900	0	61016	61016	0	0.0004	0.0011%	0.0%	2.78173	1.47598	+
P58546	MTPN_HUMAN	MTPN	Myotrophin OS=Homo sapiens OX=9606 GN=MTPN PE=1 SV=2	12.895	118			2.6782	25.4	25.4	25.4	25.4	2	2	2	2	2	2	1214;2492	5	3	2	63513000	27498000	9903600	7939200	3437200	1237900	0.0565	0.0597%	0.0579%	2.77657	1.4733	+
P06702	S10A9_HUMAN	S100A9	Protein S100-A9 OS=Homo sapiens OX=9606 GN=S100A9 PE=1 SV=1	13.242	114			47.381	74.6	74.6	63.2	74.6	7	7	6	7	7	6	494;1716;1967;2389;2502;2712;3426	21	12	9	732540000	538260000	194280000	81393000	59806000	21587000	0.5795	1.0388%	1.0091%	2.77054	1.47017	+
P04080	CYTB_HUMAN	CSTB	Cystatin-B OS=Homo sapiens OX=9606 GN=CSTB PE=1 SV=2	11.14	98			47.779	76.5	70.4	70.4	76.5	5	4	4	5	4	4	1731;2413;2991;3394;3420	16	8	8	581140000	388400000	140490000	83021000	55486000	20070000	0.5911	0.9637%	0.9382%	2.76461	1.46708	+
Q9Y224	RTRAF_HUMAN	RTRAF	RNA transcription, translation and transport factor protein OS=Homo sapiens OX=9606 GN=RTRAF PE=1 SV=1	28.068	244			6.8578	18.4	10.2	6.6	18.4	3	2	1	3	2	1	1320;1347;1586	3	2	1	33406000	11931000	4317600	1855900	662830	239860	0.0132	0.0115%	0.0112%	2.76334	1.46641	+
P61960	UFM1_HUMAN	UFM1	Ubiquitin-fold modifier 1 OS=Homo sapiens OX=9606 GN=UFM1 PE=1 SV=1	9.118	85			1.7356	17.6	17.6	17.6	17.6	1	1	1	1	1	1	3499	2	1	1	19181000	8100600	2934900	3836200	1620100	586980	0.0273	0.0281%	0.0274%	2.76009	1.46472	+
P29966	MARCS_HUMAN	MARCKS	Myristoylated alanine-rich C-kinase substrate OS=Homo sapiens OX=9606 GN=MARCKS PE=1 SV=4	31.555	332			6.0099	20.2	14.8	10.2	20.2	4	3	2	4	3	2	61;1073;1083;3520	5	3	2	50890000	24655000	8938100	3635000	1761100	638430	0.0259	0.0306%	0.0298%	2.75842	1.46384	+
P62263	RS14_HUMAN	RPS14	40S ribosomal protein S14 OS=Homo sapiens OX=9606 GN=RPS14 PE=1 SV=3	16.273	151			3.603	22.5	15.2	6.6	22.5	3	2	1	3	2	1	737;1438;3220	3	2	1	21854000	6852700	2492500	3642300	1142100	415410	0.0259	0.0198%	0.0194%	2.74933	1.45908	+
P49720	PSB3_HUMAN	PSMB3	Proteasome subunit beta type-3 OS=Homo sapiens OX=9606 GN=PSMB3 PE=1 SV=2	22.949	205			21.439	8.8	8.8	8.8	8.8	1	1	1	1	1	1	2345	2	1	1	23859000	11838000	4322600	2651000	1315300	480290	0.0189	0.0228%	0.0225%	2.73863	1.45345	+
P52434	RPAB3_HUMAN	POLR2H	DNA-directed RNA polymerases I, II, and III subunit RPABC3 OS=Homo sapiens OX=9606 GN=POLR2H PE=1 SV=4	17.143	150			2.8843	19.3	8.7	8.7	19.3	2	1	1	2	1	1	1442;2192	2	1	1	14677000	4625100	1688900	1467700	462510	168890	0.0104	0.008%	0.0079%	2.73853	1.4534	+
P00441	SODC_HUMAN	SOD1	Superoxide dismutase [Cu-Zn] OS=Homo sapiens OX=9606 GN=SOD1 PE=1 SV=2	15.936	154			22.218	9.1	9.1	9.1	9.1	1	1	1	1	1	1	1065	2	1	1	61215000	9631600	3533600	5565000	875600	321230	0.0396	0.0152%	0.015%	2.72572	1.44664	+
P16422	EPCAM_HUMAN	EPCAM	Epithelial cell adhesion molecule OS=Homo sapiens OX=9606 GN=EPCAM PE=1 SV=2	34.932	314			4.8025	5.1	5.1	5.1	5.1	1	1	1	1	1	1	3231	2	1	1	13080000	5465400	2005800	872020	364360	133720	0.0062	0.0063%	0.0063%	2.7248	1.44615	+
P05386	RLA1_HUMAN	RPLP1	60S acidic ribosomal protein P1 OS=Homo sapiens OX=9606 GN=RPLP1 PE=1 SV=1	11.514	114			14.042	14	14	14	14	1	1	1	1	1	1	7	2	1	1	671930000	301680000	110800000	167980000	75420000	27701000	1.196	1.31%	1.2949%	2.72274	1.44506	+
P35270	SPRE_HUMAN	SPR	Sepiapterin reductase OS=Homo sapiens OX=9606 GN=SPR PE=1 SV=1	28.048	261			6.3812	11.5	7.3	0	11.5	2	1	0	2	1	0	2101;3535	1	1	0	11086000	2146200	0	692890	134140	0	0.0049	0.0023%	0.0%	2.72061	1.44393	+
P62857	RS28_HUMAN	RPS28	40S ribosomal protein S28 OS=Homo sapiens OX=9606 GN=RPS28 PE=1 SV=1	7.841	69			13.188	30.4	30.4	30.4	30.4	2	2	2	2	2	2	661;3365	6	4	2	363970000	173060000	63883000	121320000	57685000	21294000	0.8638	1.0019%	0.9954%	2.70901	1.43777	+
P61088	UBE2N_HUMAN	UBE2N	Ubiquitin-conjugating enzyme E2 N OS=Homo sapiens OX=9606 GN=UBE2N PE=1 SV=1	17.138	152	Q5JXB2	UBE2NL	2.9668	24.3	4.6	4.6	24.3	3	1	1	3	1	1	1415;2030;3702	2	1	1	39716000	9086100	3367900	3610600	826010	306170	0.0257	0.0143%	0.0143%	2.69785	1.43181	+
P47985	UCRI_HUMAN	UQCRFS1	Cytochrome b-c1 complex subunit Rieske, mitochondrial OS=Homo sapiens OX=9606 GN=UQCRFS1 PE=1 SV=2	29.668	274	P0C7P4	UQCRFS1P1	6.5548	10.6	7.7	0	10.6	2	1	0	2	1	0	2221;2468	1	1	0	16746000	1945000	0	1116400	129670	0	0.0079	0.0023%	0.0%	2.69785	1.43181	+
P29401	TKT_HUMAN	TKT	Transketolase OS=Homo sapiens OX=9606 GN=TKT PE=1 SV=3	67.878	623			36.295	18.5	7.5	8	18.5	7	3	3	7	3	3	1542;1749;1882;2378;2901;3248;3461	6	3	3	131430000	19270000	7188500	3982800	583930	217830	0.0284	0.0101%	0.0102%	2.68067	1.42259	+
Q8WXF1	PSPC1_HUMAN	PSPC1	Paraspeckle component 1 OS=Homo sapiens OX=9606 GN=PSPC1 PE=1 SV=1	58.744	523			2.225	4.4	4.4	0	4.4	1	1	0	1	1	0	2544	1	1	0	5410300	2005900	0	200380	74292	0	0.0014	0.0013%	0.0%	2.66705	1.41524	+
Q96IX5	ATPMK_HUMAN	ATP5MK	ATP synthase membrane subunit K, mitochondrial OS=Homo sapiens OX=9606 GN=ATP5MK PE=1 SV=1	6.458	58			3.4091	43.1	25.9	25.9	43.1	2	1	1	2	1	1	111;3704	2	1	1	57888000	8722700	3313400	19296000	2907600	1104500	0.1374	0.0505%	0.0516%	2.63255	1.39646	+
P09104	ENOG_HUMAN	ENO2	Gamma-enolase OS=Homo sapiens OX=9606 GN=ENO2 PE=1 SV=3	47.269	434			5.6654	18	9.2	0	9	6	3	0	3	1	0	25;925;1205;1953;3683;3736	1	1	0	17565000	3480400	0	650550	128900	0	0.0046	0.0022%	0.0%	2.62306	1.39125	+
Q96AE4	FUBP1_HUMAN	FUBP1	Far upstream element-binding protein 1 OS=Homo sapiens OX=9606 GN=FUBP1 PE=1 SV=3	67.56	644	Q96I24	FUBP3	4.8047	8.5	3.1	0	7.5	5	2	0	4	1	0	336;890;1478;1610;1611	1	1	0	16806000	1419300	0	466850	39425	0	0.0033	0.0007%	0.0%	2.60345	1.38042	+
P49458	SRP09_HUMAN	SRP9	Signal recognition particle 9 kDa protein OS=Homo sapiens OX=9606 GN=SRP9 PE=1 SV=2	10.112	86			6.0805	22.1	22.1	22.1	22.1	2	2	2	2	2	2	2346;2629	4	2	2	59684000	27062000	10413000	8526300	3866000	1487500	0.0607	0.0671%	0.0695%	2.59887	1.37788	+
P24534	EF1B_HUMAN	EEF1B2	Elongation factor 1-beta OS=Homo sapiens OX=9606 GN=EEF1B2 PE=1 SV=3	24.764	225			50.996	24.4	24.4	20.4	24.4	4	4	3	4	4	3	2311;2893;2969;3001	7	4	3	155790000	82875000	32001000	10386000	5525000	2133400	0.0739	0.096%	0.0997%	2.58976	1.37282	+
Q12797	ASPH_HUMAN	ASPH	Aspartyl/asparaginyl beta-hydroxylase OS=Homo sapiens OX=9606 GN=ASPH PE=1 SV=3	85.863	758			8.3462	2.4	2.4	2.4	2.4	1	1	1	1	1	1	1972	2	1	1	12599000	9074600	3524700	349980	252070	97909	0.0025	0.0044%	0.0046%	2.57457	1.36433	+
P60660	MYL6_HUMAN	MYL6	Myosin light polypeptide 6 OS=Homo sapiens OX=9606 GN=MYL6 PE=1 SV=2	16.93	151	P14649	MYL6B	25.514	40.4	40.4	40.4	40.4	6	6	6	6	6	6	176;522;596;1378;2514;3459	18	10	8	430510000	184850000	71908000	39138000	16804000	6537100	0.2786	0.2919%	0.3056%	2.57065	1.36213	+
Q9UL62	TRPC5_HUMAN	TRPC5	Short transient receptor potential channel 5 OS=Homo sapiens OX=9606 GN=TRPC5 PE=1 SV=1	111.412	973			1.4853	0.8	0.8	0.8	0.8	1	1	1	1	1	1	91	3	2	1	134720000	55479000	21632000	2928800	1206100	470260	0.0209	0.0209%	0.022%	2.56467	1.35877	+
P62993	GRB2_HUMAN	GRB2	Growth factor receptor-bound protein 2 OS=Homo sapiens OX=9606 GN=GRB2 PE=1 SV=1	25.206	217			1.469	5.5	5.5	0	5.5	1	1	0	1	1	0	984	1	1	0	1582000	1582000	0	83261	83261	0	0.0006	0.0014%	0.0%	2.56169	1.3571	+
P35222	CTNB1_HUMAN	CTNNB1	Catenin beta-1 OS=Homo sapiens OX=9606 GN=CTNNB1 PE=1 SV=1	85.497	781			2.835	5.6	3.8	0	5.6	2	1	0	2	1	0	26;2479	1	1	0	5584400	1671100	0	129870	38862	0	0.0009	0.0007%	0.0%	2.56139	1.35693	+
A6NDU8	RIMC1_HUMAN	RIMOC1	RAB7A-interacting MON1-CCZ1 complex subunit 1 OS=Homo sapiens OX=9606 GN=RIMOC1 PE=1 SV=1	33.62	294			2.3561	4.8	4.8	0	4.8	1	1	0	1	1	0	745	1	1	0	2703600	2703600	0	150200	150200	0	0.0011	0.0026%	0.0%	2.55786	1.35494	+
P49368	TCPG_HUMAN	CCT3	T-complex protein 1 subunit gamma OS=Homo sapiens OX=9606 GN=CCT3 PE=1 SV=4	60.534	545			8.8261	10.3	6.2	4	10.3	4	2	2	4	2	2	314;738;1677;1687	4	2	2	44895000	7769300	3050900	1213400	209980	82456	0.0086	0.0036%	0.0039%	2.54656	1.34855	+
P25787	PSA2_HUMAN	PSMA2	Proteasome subunit alpha type-2 OS=Homo sapiens OX=9606 GN=PSMA2 PE=1 SV=2	25.899	234			51.66	38	32.1	17.1	38	5	4	2	5	4	2	1313;1346;1848;2316;3762	7	5	2	81783000	40451000	15938000	5111400	2528200	996090	0.0364	0.0439%	0.0466%	2.53802	1.3437	+
Q9NUU7	DD19A_HUMAN	DDX19A	ATP-dependent RNA helicase DDX19A OS=Homo sapiens OX=9606 GN=DDX19A PE=1 SV=1	53.975	478	Q9UMR2	DDX19B	1.2698	3.1	3.1	0	3.1	1	1	0	1	1	0	2963	1	1	0	1479000	1479000	0	43499	43499	0	0.0003	0.0008%	0.0%	2.53046	1.3394	+
O15145	ARPC3_HUMAN	ARPC3	Actin-related protein 2/3 complex subunit 3 OS=Homo sapiens OX=9606 GN=ARPC3 PE=1 SV=3	20.547	178			14.337	19.7	7.3	7.3	19.7	3	1	1	3	1	1	543;2000;3384	2	1	1	27739000	8946500	3541900	2311600	745540	295160	0.0165	0.0129%	0.0138%	2.5259	1.3368	+
P04792	HSPB1_HUMAN	HSPB1	Heat shock protein beta-1 OS=Homo sapiens OX=9606 GN=HSPB1 PE=1 SV=2	22.783	205			144.73	35.1	29.8	24.9	35.1	6	5	4	6	5	4	1219;1860;1924;2714;3170;3563	11	6	5	554820000	208060000	82383000	39630000	14861000	5884500	0.2822	0.2581%	0.2751%	2.52552	1.33658	+
P31689	DNJA1_HUMAN	DNAJA1	DnaJ homolog subfamily A member 1 OS=Homo sapiens OX=9606 GN=DNAJA1 PE=1 SV=2	44.868	397			3.312	9.6	3.3	0	9.6	2	1	0	2	1	0	1650;2687	1	1	0	9050600	2208500	0	377110	92021	0	0.0027	0.0016%	0.0%	2.52285	1.33506	+
Q9UBV8	PEF1_HUMAN	PEF1	Peflin OS=Homo sapiens OX=9606 GN=PEF1 PE=1 SV=1	30.381	284			3.4828	8.5	8.5	8.5	8.5	2	2	2	2	2	2	1429;2231	4	2	2	27784000	11640000	4645600	3087100	1293300	516180	0.022	0.0225%	0.0241%	2.5056	1.32515	+
P05141	ADT2_HUMAN	SLC25A5	ADP/ATP translocase 2 OS=Homo sapiens OX=9606 GN=SLC25A5 PE=1 SV=7	32.852	298	P12236;P12235;Q9H0C2	SLC25A6;SLC25A4;SLC25A31	10.851	14.4	11.7	10.1	14.4	4	3	3	4	3	3	398;2088;3072;3705	8	4	4	106700000	44091000	17693000	5335000	2204500	884650	0.038	0.0383%	0.0414%	2.492	1.31731	+
P55769	NH2L1_HUMAN	SNU13	NHP2-like protein 1 OS=Homo sapiens OX=9606 GN=SNU13 PE=1 SV=3	14.174	128			17.314	18.8	9.4	9.4	18.8	2	1	1	2	1	1	2040;2729	2	1	1	80560000	27107000	10879000	8056000	2710700	1087900	0.0574	0.0471%	0.0509%	2.49168	1.31712	+
Q12904	AIMP1_HUMAN	AIMP1	Aminoacyl tRNA synthase complex-interacting multifunctional protein 1 OS=Homo sapiens OX=9606 GN=AIMP1 PE=1 SV=2	34.353	312			17.118	10.6	6.7	6.7	10.6	2	1	1	2	1	1	1040;1742	2	1	1	22467000	4099600	1645700	1182500	215770	86618	0.0084	0.0037%	0.004%	2.4911	1.31678	+
Q8IYD1	ERF3B_HUMAN	GSPT2	Eukaryotic peptide chain release factor GTP-binding subunit ERF3B OS=Homo sapiens OX=9606 GN=GSPT2 PE=1 SV=2	68.883	628			2.3949	6.4	6.4	2.7	2.7	2	2	1	1	1	1	2617;2864	2	1	1	10236000	5732100	2307000	301050	168590	67852	0.0021	0.0029%	0.0032%	2.48466	1.31305	+
P62805	H4_HUMAN	H4C1	Histone H4 OS=Homo sapiens OX=9606 GN=H4C1 PE=1 SV=2	11.367	103			48.25	30.1	30.1	30.1	30.1	4	4	4	4	4	4	1633;1793;3293;3392	9	4	5	633830000	217060000	87521000	105640000	36177000	14587000	0.7521	0.6284%	0.6819%	2.48009	1.31039	+
O15511	ARPC5_HUMAN	ARPC5	Actin-related protein 2/3 complex subunit 5 OS=Homo sapiens OX=9606 GN=ARPC5 PE=1 SV=3	16.32	151			2.0993	12.6	4	0	12.6	2	1	0	2	1	0	2674;3478	1	1	0	4354200	1990000	0	362850	165840	0	0.0026	0.0029%	0.0%	2.47933	1.30995	+
Q86VP6	CAND1_HUMAN	CAND1	Cullin-associated NEDD8-dissociated protein 1 OS=Homo sapiens OX=9606 GN=CAND1 PE=1 SV=2	136.376	1230			4.9727	3	1	0	3	3	1	0	3	1	0	55;310;1977	1	1	0	12496000	2164400	0	186510	32305	0	0.0013	0.0006%	0.0%	2.47599	1.308	+
P30085	KCY_HUMAN	CMPK1	UMP-CMP kinase OS=Homo sapiens OX=9606 GN=CMPK1 PE=1 SV=3	22.222	196			3.4499	23	6.1	6.1	23	3	1	1	3	1	1	1615;1684;3721	2	1	1	42060000	9115300	3691800	3505000	759610	307650	0.025	0.0132%	0.0144%	2.46907	1.30397	+
P14174	MIF_HUMAN	MIF	Macrophage migration inhibitory factor OS=Homo sapiens OX=9606 GN=MIF PE=1 SV=4	12.476	115			10.024	17.4	17.4	17.4	17.4	2	2	2	2	2	2	2033;2626	6	3	3	154700000	45402000	18409000	30940000	9080400	3681800	0.2203	0.1577%	0.1721%	2.46629	1.30234	+
O43324	MCA3_HUMAN	EEF1E1	Eukaryotic translation elongation factor 1 epsilon-1 OS=Homo sapiens OX=9606 GN=EEF1E1 PE=1 SV=1	19.811	174			2.1796	11.5	5.7	5.7	11.5	2	1	1	2	1	1	950;2678	2	1	1	4328800	2175200	0	288590	145010	0	0.0021	0.0025%	0.0%	2.45788	1.29742	+
P63244	RACK1_HUMAN	RACK1	Receptor of activated protein C kinase 1 OS=Homo sapiens OX=9606 GN=RACK1 PE=1 SV=3	35.077	317			41.789	32.2	19.6	14.5	32.2	8	4	4	8	4	4	396;425;1131;1533;1695;2337;3628;3806	9	5	4	113000000	28832000	11767000	5136600	1310600	534850	0.0366	0.0228%	0.025%	2.45024	1.29292	+
P61758	PFD3_HUMAN	VBP1	Prefoldin subunit 3 OS=Homo sapiens OX=9606 GN=VBP1 PE=1 SV=4	22.626	197			19.113	11.2	11.2	11.2	11.2	2	2	2	2	2	2	975;2523	5	3	2	50125000	24893000	10165000	3341700	1659600	677660	0.0238	0.0288%	0.0317%	2.44889	1.29213	+
P60842	IF4A1_HUMAN	EIF4A1	Eukaryotic initiation factor 4A-I OS=Homo sapiens OX=9606 GN=EIF4A1 PE=1 SV=1	46.154	406	Q14240	EIF4A2	78.58	22.7	8.4	4.7	22.7	6	2	1	6	2	1	309;1137;1303;2141;2199;3479	3	2	1	95660000	8904200	3649800	3985800	371010	152080	0.0284	0.0064%	0.0071%	2.43964	1.28667	+
Q04760	LGUL_HUMAN	GLO1	Lactoylglutathione lyase OS=Homo sapiens OX=9606 GN=GLO1 PE=1 SV=4	20.778	184			5.7378	34.2	4.9	0	34.2	5	1	0	5	1	0	400;1103;1159;2911;3472	1	1	0	29439000	2394500	0	2676200	217680	0	0.0191	0.0038%	0.0%	2.3762	1.24866	+
P01893	HLAH_HUMAN	HLA-H	Putative HLA class I histocompatibility antigen, alpha chain H OS=Homo sapiens OX=9606 GN=HLA-H PE=5 SV=3	40.892	362	P04439;P10321	HLA-A;HLA-C	5.8182	14.6	10.2	4.4	14.6	3	2	1	3	2	1	413;3040;3145	3	2	1	6373300	4481500	1891700	289690	203710	85988	0.0021	0.0035%	0.004%	2.36903	1.2443	+
P51452	DUS3_HUMAN	DUSP3	Dual specificity protein phosphatase 3 OS=Homo sapiens OX=9606 GN=DUSP3 PE=1 SV=1	20.478	185			1.4189	7	7	0	7	1	1	0	1	1	0	1971	1	1	0	1092300	1092300	0	109230	109230	0	0.0008	0.0019%	0.0%	2.36643	1.24271	+
P14618	KPYM_HUMAN	PKM	Pyruvate kinase PKM OS=Homo sapiens OX=9606 GN=PKM PE=1 SV=4	57.937	531	P30613	PKLR	207.72	49	40.9	36.3	49	20	17	13	20	17	13	69;105;592;936;1038;1067;1072;1244;1282;1653;1705;1738;1844;1877;2128;2631;2782;3070;3071;3518	38	22	16	769360000	372220000	158750000	20246000	9795100	4177600	0.1441	0.1701%	0.1953%	2.34469	1.2294	+
Q71RC2	LARP4_HUMAN	LARP4	La-related protein 4 OS=Homo sapiens OX=9606 GN=LARP4 PE=1 SV=3	80.596	724			1.508	1.8	1.8	0	1.8	1	1	0	1	1	0	2284	1	1	0	5401500	2085300	0	168800	65165	0	0.0012	0.0011%	0.0%	2.34428	1.22915	+
P05109	S10A8_HUMAN	S100A8	Protein S100-A8 OS=Homo sapiens OX=9606 GN=S100A8 PE=1 SV=1	10.834	93			7.653	31.2	31.2	31.2	31.2	3	3	3	3	3	3	194;1039;2056	8	4	4	123000000	85442000	36546000	15375000	10680000	4568300	0.1095	0.1855%	0.2135%	2.33793	1.22523	+
Q14011	CIRBP_HUMAN	CIRBP	Cold-inducible RNA-binding protein OS=Homo sapiens OX=9606 GN=CIRBP PE=1 SV=1	18.648	172			58.168	18.6	12.2	12.2	18.6	2	1	1	2	1	1	1945;3718	2	1	1	54727000	13308000	5763800	4209800	1023700	443370	0.03	0.0178%	0.0207%	2.30889	1.2072	+
P31942	HNRH3_HUMAN	HNRNPH3	Heterogeneous nuclear ribonucleoprotein H3 OS=Homo sapiens OX=9606 GN=HNRNPH3 PE=1 SV=2	36.926	346			46.642	15.3	11.8	10.4	15.3	4	3	3	4	3	3	298;422;3011;3414	6	3	3	71514000	18051000	7835000	3575700	902540	391750	0.0255	0.0157%	0.0183%	2.30389	1.20407	+
P67809	YBOX1_HUMAN	YBX1	Y-box-binding protein 1 OS=Homo sapiens OX=9606 GN=YBX1 PE=1 SV=3	35.924	324	Q9Y2T7;P16989	YBX2;YBX3	18.986	17	12.3	17	17	3	2	3	3	2	3	622;2474;3027	5	2	3	78898000	38131000	16688000	5635600	2723700	1192000	0.0401	0.0473%	0.0557%	2.28494	1.19215	+
P08708	RS17_HUMAN	RPS17	40S ribosomal protein S17 OS=Homo sapiens OX=9606 GN=RPS17 PE=1 SV=2	15.55	135			39.912	40	40	32.6	40	3	3	2	3	3	2	516;1396;2038	6	4	2	85225000	38817000	17088000	14204000	6469500	2848100	0.1011	0.1124%	0.1331%	2.27159	1.18371	+
Q56VL3	OCAD2_HUMAN	OCIAD2	OCIA domain-containing protein 2 OS=Homo sapiens OX=9606 GN=OCIAD2 PE=1 SV=1	16.954	154			8.4333	14.3	14.3	14.3	14.3	2	2	2	2	2	2	940;3319	4	2	2	35588000	24709000	10878000	2737500	1900700	836800	0.0195	0.033%	0.0391%	2.27147	1.18362	+
P09382	LEG1_HUMAN	LGALS1	Galectin-1 OS=Homo sapiens OX=9606 GN=LGALS1 PE=1 SV=2	14.716	135			60.818	32.6	32.6	32.6	32.6	4	4	4	4	4	4	536;2135;2153;2863	10	5	5	323630000	199260000	88917000	32363000	19926000	8891700	0.2304	0.3461%	0.4156%	2.24097	1.16412	+
Q16891	MIC60_HUMAN	IMMT	MICOS complex subunit MIC60 OS=Homo sapiens OX=9606 GN=IMMT PE=1 SV=1	83.678	758			12.263	9.4	2.2	0	9.4	5	1	0	5	1	0	836;1138;1929;1989;2229	1	1	0	12714000	2078300	0	235440	38487	0	0.0017	0.0007%	0.0%	2.2341	1.15969	+
P15927	RFA2_HUMAN	RPA2	Replication protein A 32 kDa subunit OS=Homo sapiens OX=9606 GN=RPA2 PE=1 SV=1	29.247	270			13.967	5.9	5.9	5.9	5.9	1	1	1	1	1	1	1487	2	1	1	13573000	4245400	1902200	1131100	353790	158520	0.0081	0.0061%	0.0074%	2.23184	1.15823	+
Q15393	SF3B3_HUMAN	SF3B3	Splicing factor 3B subunit 3 OS=Homo sapiens OX=9606 GN=SF3B3 PE=1 SV=4	135.577	1217			2.6779	3	2	0	3	3	2	0	3	2	0	1673;1682;3279	2	2	0	6585400	2961300	0	109760	49356	0	0.0008	0.0009%	0.0%	2.21856	1.14962	+
Q04837	SSBP_HUMAN	SSBP1	Single-stranded DNA-binding protein, mitochondrial OS=Homo sapiens OX=9606 GN=SSBP1 PE=1 SV=1	17.26	148			323.31	46.6	41.2	46.6	46.6	6	5	6	6	5	6	1430;1431;2565;2648;2869;3410	16	9	7	2280600000	598190000	270540000	228060000	59819000	27054000	1.6237	1.039%	1.2646%	2.2111	1.14476	+
Q15233	NONO_HUMAN	NONO	Non-POU domain-containing octamer-binding protein OS=Homo sapiens OX=9606 GN=NONO PE=1 SV=4	54.232	471			2.9389	6.6	1.9	0	4.9	3	1	0	2	1	0	331;885;3371	1	1	0	12661000	1526200	0	486980	58701	0	0.0035	0.001%	0.0%	2.19886	1.13675	+
Q13085	ACACA_HUMAN	ACACA	Acetyl-CoA carboxylase 1 OS=Homo sapiens OX=9606 GN=ACACA PE=1 SV=2	265.554	2346			323.31	49.1	40.2	39.9	42.9	85	68	66	74	57	56	136;304;332;344;394;407;451;472;520;551;613;633;638;648;673;680;847;926;945;990;1027;1125;1202;1241;1250;1279;1354;1355;1360;1410;1426;1482;1491;1497;1510;1511;1563;1604;1659;1709;1803;1879;1965;2057;2157;2159;2218;2219;2269;2359;2363;2373;2390;2414;2425;2495;2582;2675;2715;2740;2763;2766;2767;2790;2796;2826;2947;3003;3066;3108;3112;3165;3198;3264;3275;3358;3379;3380;3476;3527;3541;3550;3647;3660…	177	90	87	9713300000	2467300000	1124300000	70900000	18009000	8206400	0.5048	0.3128%	0.3836%	2.19452	1.13391	+
P43307	SSRA_HUMAN	SSR1	Translocon-associated protein subunit alpha OS=Homo sapiens OX=9606 GN=SSR1 PE=1 SV=3	32.235	286			20.904	5.2	5.2	5.2	5.2	1	1	1	1	1	1	1254	2	1	1	30172000	9434400	4317300	2742900	857670	392480	0.0195	0.0149%	0.0183%	2.18525	1.1278	+
P60903	S10AA_HUMAN	S100A10	Protein S100-A10 OS=Homo sapiens OX=9606 GN=S100A10 PE=1 SV=2	11.203	97			37.138	17.5	17.5	17.5	17.5	1	1	1	1	1	1	657	4	2	2	135670000	93072000	42599000	27134000	18614000	8519700	0.1932	0.3233%	0.3982%	2.18484	1.12753	+
Q8NC51	PAIRB_HUMAN	SERBP1	Plasminogen activator inhibitor 1 RNA-binding protein OS=Homo sapiens OX=9606 GN=SERBP1 PE=1 SV=2	44.965	408			5.1757	6.6	6.6	3.9	6.6	2	2	1	2	2	1	650;899	3	2	1	63883000	21127000	9706100	3042100	1006000	462200	0.0217	0.0175%	0.0216%	2.17667	1.12212	+
Q9UJZ1	STML2_HUMAN	STOML2	Stomatin-like protein 2, mitochondrial OS=Homo sapiens OX=9606 GN=STOML2 PE=1 SV=1	38.534	356			8.8988	9.6	4.8	0	9.6	2	1	0	2	1	0	77;2585	1	1	0	10128000	1209300	0	506420	60466	0	0.0036	0.0011%	0.0%	2.17123	1.11851	+
Q12906	ILF3_HUMAN	ILF3	Interleukin enhancer-binding factor 3 OS=Homo sapiens OX=9606 GN=ILF3 PE=1 SV=3	95.338	894			1.6639	2.7	1.1	0	2.7	2	1	0	2	1	0	339;3489	1	1	0	8255300	1938200	0	196550	46147	0	0.0014	0.0008%	0.0%	2.14271	1.09944	+
O60701	UGDH_HUMAN	UGDH	UDP-glucose 6-dehydrogenase OS=Homo sapiens OX=9606 GN=UGDH PE=1 SV=1	55.024	494			28.54	31.8	2.6	0	31.8	10	1	0	10	1	0	797;1397;1458;1508;1575;1585;2525;3460;3590;3807	1	1	0	110990000	1432600	0	3264400	42135	0	0.0232	0.0007%	0.0%	2.13377	1.09341	+
P62750	RL23A_HUMAN	RPL23A	60S ribosomal protein L23a OS=Homo sapiens OX=9606 GN=RPL23A PE=1 SV=1	17.695	156			1.2261	8.3	8.3	8.3	8.3	1	1	1	1	1	1	1842	2	1	1	9408100	4240500	1990000	1045300	471160	221110	0.0074	0.0082%	0.0103%	2.1309	1.09147	+
P27816	MAP4_HUMAN	MAP4	Microtubule-associated protein 4 OS=Homo sapiens OX=9606 GN=MAP4 PE=1 SV=3	121.005	1152			50.347	5.7	3.4	3.4	5.7	4	2	2	4	2	2	49;429;3320;3412	4	2	2	45400000	11379000	5347700	639440	160270	75319	0.0046	0.0028%	0.0035%	2.12783	1.08938	+
P00338	LDHA_HUMAN	LDHA	L-lactate dehydrogenase A chain OS=Homo sapiens OX=9606 GN=LDHA PE=1 SV=2	36.689	332			31.426	28.9	21.4	27.1	27.1	10	7	8	9	7	8	303;468;524;946;1082;2137;2296;2772;2802;3578	16	8	8	411660000	203350000	96251000	17152000	8472800	4010500	0.1221	0.1472%	0.1875%	2.11271	1.07909	+
P35613	BASI_HUMAN	BSG	Basigin OS=Homo sapiens OX=9606 GN=BSG PE=1 SV=2	42.2	385			1.3098	4.7	4.7	0	4.7	1	1	0	1	1	0	2842	1	1	0	7611500	3236000	0	475720	202250	0	0.0034	0.0035%	0.0%	2.1094	1.07683	+
Q16658	FSCN1_HUMAN	FSCN1	Fascin OS=Homo sapiens OX=9606 GN=FSCN1 PE=1 SV=3	54.53	493			5.4197	8.9	8.9	5.7	8.9	3	3	2	3	3	2	2289;3005;3753	5	3	2	25184000	17071000	8113200	839460	569020	270440	0.006	0.0099%	0.0126%	2.1041	1.0732	+
P09661	RU2A_HUMAN	SNRPA1	U2 small nuclear ribonucleoprotein A' OS=Homo sapiens OX=9606 GN=SNRPA1 PE=1 SV=2	28.416	255			1.7647	5.5	5.5	0	5.5	1	1	0	1	1	0	2458	1	1	0	4923400	1912500	0	351670	136610	0	0.0025	0.0024%	0.0%	2.09644	1.06794	+
P62244	RS15A_HUMAN	RPS15A	40S ribosomal protein S15a OS=Homo sapiens OX=9606 GN=RPS15A PE=1 SV=2	14.839	130			14.717	49.2	49.2	39.2	49.2	6	6	4	6	6	4	901;972;1341;1691;2418;2666	14	8	6	178460000	77951000	37195000	17846000	7795100	3719500	0.1271	0.1354%	0.1739%	2.09574	1.06746	+
P60174	TPIS_HUMAN	TPI1	Triosephosphate isomerase OS=Homo sapiens OX=9606 GN=TPI1 PE=1 SV=4	26.669	249			172.36	49	38.2	27.7	49	9	7	4	9	7	4	384;725;924;1374;1782;2739;2968;3582;3610	13	9	4	735110000	92577000	44416000	43242000	5445700	2612700	0.3079	0.0946%	0.1221%	2.08432	1.05957	+
P62318	SMD3_HUMAN	SNRPD3	Small nuclear ribonucleoprotein Sm D3 OS=Homo sapiens OX=9606 GN=SNRPD3 PE=1 SV=1	13.916	126			8.098	15.1	15.1	15.1	15.1	2	2	2	2	2	2	962;3330	4	2	2	60805000	24377000	11832000	6756100	2708600	1314700	0.0481	0.047%	0.0615%	2.06026	1.04283	+
Q14019	COTL1_HUMAN	COTL1	Coactosin-like protein OS=Homo sapiens OX=9606 GN=COTL1 PE=1 SV=3	15.945	142			14.289	32.4	26.1	32.4	32.4	5	4	5	5	4	5	388;730;881;1015;1724	10	5	5	47942000	32176000	15766000	4794200	3217600	1576600	0.0341	0.0559%	0.0737%	2.04085	1.02917	+
P68363	TBA1B_HUMAN	TUBA1B	Tubulin alpha-1B chain OS=Homo sapiens OX=9606 GN=TUBA1B PE=1 SV=1	50.152	451	Q9BQE3;Q71U36;P0DPH8;P0DPH7;Q6PEY2;Q9NY65;A6NHL2;Q9H853	TUBA1C;TUBA1A;TUBA3D;TUBA3C;TUBA3E;TUBA8;TUBAL3;TUBA4B	192.79	46.8	23.7	31.3	12	15	8	10	4	1	4	96;320;343;560;699;895;898;1496;1876;2011;2251;2520;2702;3158;3408	27	13	14	2201000000	531570000	261600000	95696000	23112000	11374000	0.6813	0.4014%	0.5317%	2.032	1.0229	+
P60866	RS20_HUMAN	RPS20	40S ribosomal protein S20 OS=Homo sapiens OX=9606 GN=RPS20 PE=1 SV=1	13.373	119			8.6999	19.3	19.3	19.3	19.3	2	2	2	2	2	2	1995;3226	7	3	4	118610000	59024000	29115000	19768000	9837400	4852500	0.1407	0.1709%	0.2268%	2.02727	1.01954	+
Q13200	PSMD2_HUMAN	PSMD2	26S proteasome non-ATPase regulatory subunit 2 OS=Homo sapiens OX=9606 GN=PSMD2 PE=1 SV=3	100.2	908			1.9247	3.4	2.1	0	3.4	2	1	0	2	1	0	931;3167	1	1	0	2474000	1188900	0	43403	20857	0	0.0003	0.0004%	0.0%	2.02502	1.01794	+
P99999	CYC_HUMAN	CYCS	Cytochrome c OS=Homo sapiens OX=9606 GN=CYCS PE=1 SV=2	11.749	105			30.087	47.6	41.9	47.6	47.6	6	5	6	6	5	6	47;1141;1142;1745;2392;3135	20	9	11	485930000	281560000	140540000	60741000	35195000	17568000	0.4325	0.6113%	0.8212%	2.00342	1.00246	+
P26038	MOES_HUMAN	MSN	Moesin OS=Homo sapiens OX=9606 GN=MSN PE=1 SV=3	67.82	577			4.2355	4.7	1.4	3.3	4.7	3	1	2	3	1	2	257;1618;1641	3	1	2	9272500	6185100	3087400	237760	158590	79164	0.0017	0.0028%	0.0037%	2.00334	1.0024	+
P15880	RS2_HUMAN	RPS2	40S ribosomal protein S2 OS=Homo sapiens OX=9606 GN=RPS2 PE=1 SV=2	31.324	293			2.527	4.4	4.4	0	4.4	1	1	0	1	1	0	2917	1	1	0	4851800	1943500	0	220540	88341	0	0.0016	0.0015%	0.0%	1.99727	0.998028	+
Q01130	SRSF2_HUMAN	SRSF2	Serine/arginine-rich splicing factor 2 OS=Homo sapiens OX=9606 GN=SRSF2 PE=1 SV=4	25.476	221	Q9BRL6	SRSF8	1.3646	3.6	3.6	3.6	3.6	1	1	1	1	1	1	3403	2	1	1	19745000	4645000	2355500	1795000	422270	214130	0.0128	0.0073%	0.01%	1.97198	0.979645	+
P62987	RL40_HUMAN	UBA52	Ubiquitin-60S ribosomal protein L40 OS=Homo sapiens OX=9606 GN=UBA52 PE=1 SV=2	14.728	128	P62979;P0CG47;P0CG48	RPS27A;UBB;UBC	89.665	41.4	31.2	38.3	41.4	6	4	5	6	4	5	669;812;1606;2424;3168;3199	12	5	7	1545100000	581590000	295370000	171680000	64621000	32819000	1.2223	1.1224%	1.5341%	1.96902	0.977479	+
P11498	PYC_HUMAN	PC	Pyruvate carboxylase, mitochondrial OS=Homo sapiens OX=9606 GN=PC PE=1 SV=2	129.634	1178			323.31	61.5	52	53.1	61.5	52	41	45	52	41	45	29;34;38;57;116;132;158;285;348;351;375;404;507;511;676;742;781;785;944;974;1052;1163;1197;1230;1261;1333;1345;1383;1391;1404;1670;1713;1881;1935;1941;2072;2210;2498;2618;2691;2758;2759;2875;2936;3037;3172;3267;3368;3385;3603;3607;3784	169	83	86	28817000000	4624400000	2349100000	423780000	68007000	34546000	3.0172	1.1812%	1.6148%	1.96858	0.977158	+
Q14847	LASP1_HUMAN	LASP1	LIM and SH3 domain protein 1 OS=Homo sapiens OX=9606 GN=LASP1 PE=1 SV=2	29.717	261			4.6047	14.2	5	14.2	14.2	3	1	3	3	1	3	1108;2731;2736	4	1	3	32148000	16631000	8539000	2009200	1039500	533690	0.0143	0.0181%	0.0249%	1.94765	0.961736	+
O75531	BAF_HUMAN	BANF1	Barrier-to-autointegration factor OS=Homo sapiens OX=9606 GN=BANF1 PE=1 SV=1	10.059	89			22.358	40.4	40.4	40.4	40.4	2	2	2	2	2	2	352;408	6	3	3	348950000	132970000	68857000	43619000	16622000	8607200	0.3106	0.2887%	0.4023%	1.9311	0.949426	+
P61026	RAB10_HUMAN	RAB10	Ras-related protein Rab-10 OS=Homo sapiens OX=9606 GN=RAB10 PE=1 SV=1	22.541	200			2.8906	5.5	5.5	5.5	5.5	1	1	1	1	1	1	92	2	1	1	13948000	6718400	3494400	820480	395200	205550	0.0058	0.0069%	0.0096%	1.92262	0.943073	+
P36578	RL4_HUMAN	RPL4	60S ribosomal protein L4 OS=Homo sapiens OX=9606 GN=RPL4 PE=1 SV=5	47.697	427			3.3396	9.4	7.3	2.1	9.4	3	2	1	3	2	1	2606;2625;2725	3	2	1	56178000	15432000	8049700	2080700	571570	298140	0.0148	0.0099%	0.0139%	1.91709	0.938918	+
Q00839	HNRPU_HUMAN	HNRNPU	Heterogeneous nuclear ribonucleoprotein U OS=Homo sapiens OX=9606 GN=HNRNPU PE=1 SV=6	90.584	825			15.505	16.7	7.5	7.4	16.7	11	5	5	11	5	5	442;715;943;1305;1306;2054;2174;2487;2496;3557;3763	10	5	5	98301000	15643000	8168900	2006200	319240	166710	0.0143	0.0055%	0.0078%	1.91495	0.937303	+
P62424	RL7A_HUMAN	RPL7A	60S ribosomal protein L7a OS=Homo sapiens OX=9606 GN=RPL7A PE=1 SV=2	29.996	266			2.8074	3.8	3.8	3.8	3.8	1	1	1	1	1	1	1381	2	1	1	37063000	14416000	7592300	2851000	1108900	584020	0.0203	0.0193%	0.0273%	1.89877	0.925062	+
P67936	TPM4_HUMAN	TPM4	Tropomyosin alpha-4 chain OS=Homo sapiens OX=9606 GN=TPM4 PE=1 SV=3	28.522	248			4.1191	15.7	4.4	4	5.6	4	1	1	1	0	0	1605;1612;1613;1768				5222500	2030300	0	248690	96682	0	0.0018	0.0017%	0.0%	1.89809	0.924548	+
P19338	NUCL_HUMAN	NCL	Nucleolin OS=Homo sapiens OX=9606 GN=NCL PE=1 SV=3	76.614	710			214.4	26.8	18.2	18.5	26.8	17	10	11	17	10	11	173;609;806;844;1094;1135;1186;1299;1728;1909;2472;2693;2897;3133;3205;3369;3576	22	10	12	657870000	133320000	70781000	14302000	2898300	1538700	0.1018	0.0503%	0.0719%	1.88356	0.913459	+
Q15056	IF4H_HUMAN	EIF4H	Eukaryotic translation initiation factor 4H OS=Homo sapiens OX=9606 GN=EIF4H PE=1 SV=5	27.385	248			7.2578	5.2	5.2	5.2	5.2	1	1	1	1	1	1	608	2	1	1	30190000	7403000	3953900	1589000	389630	208100	0.0113	0.0068%	0.0097%	1.87233	0.904834	+
O75874	IDHC_HUMAN	IDH1	Isocitrate dehydrogenase [NADP] cytoplasmic OS=Homo sapiens OX=9606 GN=IDH1 PE=1 SV=2	46.659	414			22.9	21.5	4.1	0	19.3	8	1	0	7	1	0	296;952;1184;1225;1296;2509;2833;3272	1	1	0	106360000	2795400	0	3545500	93179	0	0.0252	0.0016%	0.0%	1.86702	0.900741	+
P09622	DLDH_HUMAN	DLD	Dihydrolipoyl dehydrogenase, mitochondrial OS=Homo sapiens OX=9606 GN=DLD PE=1 SV=2	54.177	509			17.184	11.2	2.8	0	11.2	4	1	0	4	1	0	202;1601;2526;2838	1	1	0	29374000	2075100	0	1087900	76854	0	0.0077	0.0013%	0.0%	1.86478	0.899006	+
Q8NBS9	TXND5_HUMAN	TXNDC5	Thioredoxin domain-containing protein 5 OS=Homo sapiens OX=9606 GN=TXNDC5 PE=1 SV=2	47.629	432			2.3018	4.6	4.6	4.6	4.6	1	1	1	1	1	1	155	2	1	1	10596000	6892000	3704500	423860	275680	148180	0.003	0.0048%	0.0069%	1.86044	0.895644	+
P41567	EIF1_HUMAN	EIF1	Eukaryotic translation initiation factor 1 OS=Homo sapiens OX=9606 GN=EIF1 PE=1 SV=1	12.732	113	O60739	EIF1B	101.03	42.5	42.5	41.6	42.5	4	4	3	4	4	3	1061;2807;3202;3203	8	4	4	129500000	39466000	21261000	25900000	7893200	4252200	0.1844	0.1371%	0.1988%	1.85626	0.892401	+
Q9UHD9	UBQL2_HUMAN	UBQLN2	Ubiquilin-2 OS=Homo sapiens OX=9606 GN=UBQLN2 PE=1 SV=2	65.696	624			1.7178	5.8	2.6	0	2.6	2	1	0	1	1	0	611;1210	1	1	0	2295400	2295400	0	153020	153020	0	0.0011	0.0027%	0.0%	1.85207	0.889142	+
Q01105	SET_HUMAN	SET	Protein SET OS=Homo sapiens OX=9606 GN=SET PE=1 SV=3	33.489	290	P0DME0	SETSIP	3.4895	14.8	6.2	0	14.8	3	1	0	3	1	0	799;1419;2125	1	1	0	29603000	1862200	0	2691200	169290	0	0.0192	0.0029%	0.0%	1.83496	0.875746	+
P63241	IF5A1_HUMAN	EIF5A	Eukaryotic translation initiation factor 5A-1 OS=Homo sapiens OX=9606 GN=EIF5A PE=1 SV=2	16.832	154	Q6IS14;Q9GZV4	EIF5AL1;EIF5A2	104.35	48.1	42.9	36.4	48.1	9	7	6	9	7	6	626;1770;1807;2156;2471;2792;3416;3417;3687	15	9	6	1111300000	306540000	167260000	138910000	38318000	20907000	0.989	0.6655%	0.9773%	1.83272	0.873983	+
P62820	RAB1A_HUMAN	RAB1A	Ras-related protein Rab-1A OS=Homo sapiens OX=9606 GN=RAB1A PE=1 SV=3	22.678	205			55.235	30.2	16.1	18	18.5	4	2	2	2	1	1	652;1048;2464;2775	4	2	2	99107000	28754000	15744000	5505900	1597400	874690	0.0392	0.0277%	0.0409%	1.82635	0.868961	+
Q99729	ROAA_HUMAN	HNRNPAB	Heterogeneous nuclear ribonucleoprotein A/B OS=Homo sapiens OX=9606 GN=HNRNPAB PE=1 SV=2	36.225	332			6.7901	12.3	9.9	6.3	12.3	4	3	2	4	3	2	485;865;1093;2384	5	3	2	65852000	17395000	9562100	4703700	1242500	683010	0.0335	0.0216%	0.0319%	1.81916	0.863273	+
P52597	HNRPF_HUMAN	HNRNPF	Heterogeneous nuclear ribonucleoprotein F OS=Homo sapiens OX=9606 GN=HNRNPF PE=1 SV=3	45.672	415			246.39	28.2	28.2	23.4	21.7	8	8	6	6	6	4	299;1368;1652;2737;3097;3415;3572;3731	16	8	8	573960000	193680000	109170000	24955000	8420800	4746400	0.1777	0.1463%	0.2219%	1.77411	0.827099	+
P60059	SC61G_HUMAN	SEC61G	Protein transport protein Sec61 subunit gamma OS=Homo sapiens OX=9606 GN=SEC61G PE=1 SV=1	7.741	68			2.6701	19.1	19.1	19.1	19.1	1	1	1	1	1	1	2001	2	1	1	45719000	18850000	10648000	15240000	6283400	3549300	0.1085	0.1091%	0.1659%	1.77029	0.823982	+
Q02952	AKA12_HUMAN	AKAP12	A-kinase anchor protein 12 OS=Homo sapiens OX=9606 GN=AKAP12 PE=1 SV=4	191.482	1782			1.3108	0.8	0.8	0	0.8	1	1	0	1	1	0	2317	1	1	0	1655000	1655000	0	18187	18187	0	0.0001	0.0003%	0.0%	1.76676	0.821104	+
P11586	C1TC_HUMAN	MTHFD1	C-1-tetrahydrofolate synthase, cytoplasmic OS=Homo sapiens OX=9606 GN=MTHFD1 PE=1 SV=4	101.531	935			8.075	6.6	3.7	1.2	6.6	5	3	1	5	3	1	1283;1829;2380;3089;3804	4	3	1	23803000	6655000	3791900	425050	118840	67713	0.003	0.0021%	0.0032%	1.75506	0.811518	+
P36957	ODO2_HUMAN	DLST	Dihydrolipoyllysine-residue succinyltransferase component of 2-oxoglutarate dehydrogenase complex, mitochondrial OS=Homo sapiens OX=9606 GN=DLST PE=1 SV=4	48.755	453			39.795	16.1	1.8	3.1	16.1	6	1	1	6	1	1	273;616;1196;2588;3214;3367	2	1	1	29955000	2523000	1441700	1152100	97040	55448	0.0082	0.0017%	0.0026%	1.75002	0.807369	+
P37802	TAGL2_HUMAN	TAGLN2	Transgelin-2 OS=Homo sapiens OX=9606 GN=TAGLN2 PE=1 SV=3	22.391	199	Q9UI15	TAGLN3	169.36	55.3	33.2	55.3	55.3	9	5	9	9	5	9	387;780;1055;1213;2489;2591;2720;3193;3715	17	6	11	873900000	396500000	226690000	67223000	30500000	17438000	0.4786	0.5298%	0.8151%	1.74908	0.8066	+
Q99622	C10_HUMAN	C12orf57	Protein C10 OS=Homo sapiens OX=9606 GN=C12orf57 PE=1 SV=1	13.178	126			2.586	14.3	14.3	0	14.3	1	1	0	1	1	0	3609	1	1	0	5704300	1640800	0	814890	234390	0	0.0058	0.0041%	0.0%	1.74408	0.802462	+
O15155	BET1_HUMAN	BET1	BET1 homolog OS=Homo sapiens OX=9606 GN=BET1 PE=1 SV=1	13.289	118			1.3766	9.3	9.3	0	9.3	1	1	0	1	1	0	2940	1	1	0	2198400	2198400	0	549610	549610	0	0.0039	0.0095%	0.0%	1.73953	0.798699	+
P51991	ROA3_HUMAN	HNRNPA3	Heterogeneous nuclear ribonucleoprotein A3 OS=Homo sapiens OX=9606 GN=HNRNPA3 PE=1 SV=2	39.595	378			35.343	14.3	10.8	14.3	14.3	4	3	4	4	3	4	630;1087;1450;1466	8	4	4	65706000	36193000	20830000	3285300	1809600	1041500	0.0234	0.0314%	0.0487%	1.73754	0.797048	+
Q96RQ3	MCCA_HUMAN	MCCC1	Methylcrotonoyl-CoA carboxylase subunit alpha, mitochondrial OS=Homo sapiens OX=9606 GN=MCCC1 PE=1 SV=3	80.473	725			323.31	60.7	56	56.6	60.7	33	29	28	33	29	28	221;327;418;679;807;1017;1362;1371;1372;1373;1387;1495;1509;1600;1697;1763;1788;1957;1980;2003;2133;2209;2336;2558;2580;2660;2670;2706;2847;2859;2889;3117;3752	111	60	51	23772000000	3181300000	1845600000	540270000	72303000	41945000	3.8465	1.2558%	1.9607%	1.72372	0.785527	+
P63104	1433Z_HUMAN	YWHAZ	14-3-3 protein zeta/delta OS=Homo sapiens OX=9606 GN=YWHAZ PE=1 SV=1	27.745	245			323.31	33.5	22.9	27.8	29.4	6	4	5	5	3	4	539;1155;2374;3035;3058;3740	9	3	6	704880000	195850000	114930000	37099000	10308000	6048800	0.2641	0.179%	0.2827%	1.70408	0.768994	+
O00422	SAP18_HUMAN	SAP18	Histone deacetylase complex subunit SAP18 OS=Homo sapiens OX=9606 GN=SAP18 PE=1 SV=1	17.561	153			2.3811	10.5	10.5	10.5	10.5	1	1	1	1	1	1	994	2	1	1	4842700	2091500	1232200	372510	160880	94785	0.0027	0.0028%	0.0044%	1.69737	0.763302	+
P07339	CATD_HUMAN	CTSD	Cathepsin D OS=Homo sapiens OX=9606 GN=CTSD PE=1 SV=1	44.552	412			5.9216	3.2	3.2	3.2	3.2	1	1	1	1	1	1	2291	2	1	1	14026000	3754100	2211900	667910	178770	105330	0.0048	0.0031%	0.0049%	1.69723	0.763181	+
P26885	FKBP2_HUMAN	FKBP2	Peptidyl-prolyl cis-trans isomerase FKBP2 OS=Homo sapiens OX=9606 GN=FKBP2 PE=1 SV=2	15.649	142			12.207	19	19	19	19	2	2	2	2	2	2	1597;2299	4	2	2	42867000	18086000	10670000	5358400	2260800	1333700	0.0381	0.0393%	0.0623%	1.69503	0.761313	+
Q9Y371	SHLB1_HUMAN	SH3GLB1	Endophilin-B1 OS=Homo sapiens OX=9606 GN=SH3GLB1 PE=1 SV=1	40.796	365			2.8864	4.1	4.1	0	4.1	1	1	0	1	1	0	744	1	1	0	1691200	1691200	0	84562	84562	0	0.0006	0.0015%	0.0%	1.68587	0.753491	+
P07910	HNRPC_HUMAN	HNRNPC	Heterogeneous nuclear ribonucleoproteins C1/C2 OS=Homo sapiens OX=9606 GN=HNRNPC PE=1 SV=4	33.67	306	P0DMR1;O60812;B7ZW38;B2RXH8	HNRNPCL4;HNRNPCL1;HNRNPCL3;HNRNPCL2	21.803	20.3	7.5	11.1	20.3	6	3	4	6	3	4	1085;2022;2391;2692;3353;3389	7	3	4	89720000	20995000	12534000	4078200	954300	569740	0.029	0.0166%	0.0266%	1.67504	0.744199	+
P49411	EFTU_HUMAN	TUFM	Elongation factor Tu, mitochondrial OS=Homo sapiens OX=9606 GN=TUFM PE=1 SV=3	49.875	455			37.878	34.5	9.7	7.9	34.5	12	4	2	12	4	2	60;466;479;754;981;1154;1266;1808;2036;2685;3159;3298	6	4	2	141410000	8527400	5149700	4419200	266480	160930	0.0315	0.0046%	0.0075%	1.6559	0.727618	+
P47895	AL1A3_HUMAN	ALDH1A3	Aldehyde dehydrogenase family 1 member A3 OS=Homo sapiens OX=9606 GN=ALDH1A3 PE=1 SV=2	56.108	512			14.546	9.6	9.6	5.7	9.6	4	4	2	4	4	2	227;736;1548;2071	6	4	2	16533000	10294000	6238700	551090	343130	207960	0.0039	0.006%	0.0097%	1.65002	0.722486	+
Q9NR31	SAR1A_HUMAN	SAR1A	GTP-binding protein SAR1a OS=Homo sapiens OX=9606 GN=SAR1A PE=1 SV=1	22.367	198	Q9Y6B6	SAR1B	13.549	23.2	17.2	23.2	23.2	3	2	3	3	2	3	696;2293;3373	7	3	4	37105000	22033000	13391000	3373200	2003000	1217400	0.024	0.0348%	0.0569%	1.64536	0.718402	+
Q96AG4	LRC59_HUMAN	LRRC59	Leucine-rich repeat-containing protein 59 OS=Homo sapiens OX=9606 GN=LRRC59 PE=1 SV=1	34.93	307			1.7063	3.9	3.9	3.9	3.9	1	1	1	1	1	1	2329	2	1	1	8805000	3752300	2294100	517940	220730	134950	0.0037	0.0038%	0.0063%	1.63563	0.709847	+
O75223	GGCT_HUMAN	GGCT	Gamma-glutamylcyclotransferase OS=Homo sapiens OX=9606 GN=GGCT PE=1 SV=1	21.008	188			3.1992	17.6	10.6	6.9	17.6	3	2	1	3	2	1	2874;2962;3556	3	2	1	19208000	8270100	5171800	1372000	590720	369410	0.0098	0.0103%	0.0173%	1.59908	0.677238	+
Q99880	H2B1L_HUMAN	H2BC13	Histone H2B type 1-L OS=Homo sapiens OX=9606 GN=H2BC13 PE=1 SV=3	13.952	126	Q99879;Q99877;Q93079;Q5QNW6;P62807;P58876;P57053;O60814;A0A2R8Y619;Q96A08	H2BC14;H2BC15;H2BC9;H2BC18;H2BC4;H2BC5;H2BC12L;H2BC12;H2BK1;H2BC1	15.728	26.2	11.9	19	7.1	3	1	2	1	0	1	214;817;2084	5	2	3	194070000	24773000	15681000	17642000	2252100	1425500	0.1256	0.0391%	0.0666%	1.57981	0.659751	+
Q14103	HNRPD_HUMAN	HNRNPD	Heterogeneous nuclear ribonucleoprotein D0 OS=Homo sapiens OX=9606 GN=HNRNPD PE=1 SV=1	38.434	355			28.41	17.7	17.7	14.9	15.5	5	5	4	4	4	3	870;928;1095;1467;2381	10	6	4	172190000	58245000	36946000	11480000	3883000	2463000	0.0817	0.0674%	0.1151%	1.57649	0.656716	+
P05165	PCCA_HUMAN	PCCA	Propionyl-CoA carboxylase alpha chain, mitochondrial OS=Homo sapiens OX=9606 GN=PCCA PE=1 SV=4	80.059	728			323.31	61.5	47.5	46	61.5	41	29	27	41	29	27	78;213;245;246;357;602;698;851;942;968;1288;1344;1413;1414;1590;1711;1769;1813;2014;2147;2208;2244;2248;2361;2362;2421;2491;2855;2978;3046;3047;3266;3352;3419;3523;3570;3601;3602;3631;3787;3788	99	51	48	9291700000	1711100000	1095300000	175310000	32285000	20666000	1.2481	0.5608%	0.966%	1.56222	0.643598	+
O43390	HNRPR_HUMAN	HNRNPR	Heterogeneous nuclear ribonucleoprotein R OS=Homo sapiens OX=9606 GN=HNRNPR PE=1 SV=1	70.943	633			16.618	4.4	2.1	2.1	4.4	2	1	1	2	1	1	505;656	2	1	1	12876000	3333600	2138500	314060	81308	52159	0.0022	0.0014%	0.0024%	1.55885	0.640482	+
P16144	ITB4_HUMAN	ITGB4	Integrin beta-4 OS=Homo sapiens OX=9606 GN=ITGB4 PE=1 SV=5	202.167	1822			2.474	0.7	0.7	0	0.7	1	1	0	1	1	0	2050	1	1	0	2580900	2580900	0	24348	24348	0	0.0002	0.0004%	0.0%	1.55321	0.63525	+
O14949	QCR8_HUMAN	UQCRQ	Cytochrome b-c1 complex subunit 8 OS=Homo sapiens OX=9606 GN=UQCRQ PE=1 SV=4	9.906	82			3.6694	32.9	24.4	15.9	32.9	3	2	1	3	2	1	653;1150;1377	4	2	2	17255000	8278100	5411600	2875800	1379700	901940	0.0205	0.024%	0.0422%	1.5297	0.613244	+
P06748	NPM_HUMAN	NPM1	Nucleophosmin OS=Homo sapiens OX=9606 GN=NPM1 PE=1 SV=2	32.575	294			267.46	35.7	28.2	35.7	35.7	8	6	8	8	6	8	948;1218;2100;2438;2439;3289;3349;3575	19	9	10	2046400000	753220000	493450000	120380000	44307000	29027000	0.8571	0.7696%	1.3568%	1.52644	0.610167	+
O43175	SERA_HUMAN	PHGDH	D-3-phosphoglycerate dehydrogenase OS=Homo sapiens OX=9606 GN=PHGDH PE=1 SV=4	56.65	533			4.5055	6.4	2.3	0	6.4	3	1	0	3	1	0	1258;1565;3186	1	1	0	17331000	1493000	0	641890	55296	0	0.0046	0.001%	0.0%	1.52567	0.609441	+
P17858	PFKAL_HUMAN	PFKL	ATP-dependent 6-phosphofructokinase, liver type OS=Homo sapiens OX=9606 GN=PFKL PE=1 SV=6	85.018	780			2.4956	1.7	1.7	0	1.7	1	1	0	1	1	0	2130	1	1	0	3807700	1601800	0	92870	39067	0	0.0007	0.0007%	0.0%	1.50111	0.58603	+
P07237	PDIA1_HUMAN	P4HB	Protein disulfide-isomerase OS=Homo sapiens OX=9606 GN=P4HB PE=1 SV=3	57.116	508			34.075	21.9	12	8.1	21.9	11	6	4	11	6	4	434;589;783;1545;2483;2555;3141;3341;3418;3737;3777	10	6	4	155390000	20065000	13474000	3984400	514480	345470	0.0284	0.0089%	0.0161%	1.48916	0.574503
Q13162	PRDX4_HUMAN	PRDX4	Peroxiredoxin-4 OS=Homo sapiens OX=9606 GN=PRDX4 PE=1 SV=1	30.54	271			108.91	57.6	45.4	57.6	54.6	10	8	10	9	7	9	578;1169;1334;1599;1636;2313;2688;2891;3235;3565	33	12	21	1764600000	841600000	568930000	110290000	52600000	35558000	0.7852	0.9136%	1.6621%	1.47927	0.564884
P68036	UB2L3_HUMAN	UBE2L3	Ubiquitin-conjugating enzyme E2 L3 OS=Homo sapiens OX=9606 GN=UBE2L3 PE=1 SV=1	17.862	154	A0A1B0GUS4	UBE2L5	15.225	14.3	14.3	14.3	14.3	1	1	1	1	1	1	3087	4	2	2	38833000	11658000	7898400	4854100	1457200	987310	0.0346	0.0253%	0.0462%	1.476	0.561688
Q12905	ILF2_HUMAN	ILF2	Interleukin enhancer-binding factor 2 OS=Homo sapiens OX=9606 GN=ILF2 PE=1 SV=2	43.062	390			7.4999	14.9	2.8	3.6	14.9	6	1	1	6	1	1	1557;1564;1752;1883;3492;3646	2	1	1	22772000	2870000	1948100	1084400	136670	92765	0.0077	0.0024%	0.0043%	1.47323	0.558983
P80723	BASP1_HUMAN	BASP1	Brain acid soluble protein 1 OS=Homo sapiens OX=9606 GN=BASP1 PE=1 SV=2	22.693	227			2.4797	15.4	6.2	15.4	15.4	2	1	2	2	1	2	831;2820	4	1	3	21150000	12519000	8631500	1410000	834590	575430	0.01	0.0145%	0.0269%	1.45039	0.536436
P46109	CRKL_HUMAN	CRKL	Crk-like protein OS=Homo sapiens OX=9606 GN=CRKL PE=1 SV=1	33.777	303			1.9816	5	5	0	5	1	1	0	1	1	0	1501	1	1	0	3616200	1565800	0	190320	82409	0	0.0014	0.0014%	0.0%	1.44246	0.528535
Q13185	CBX3_HUMAN	CBX3	Chromobox protein homolog 3 OS=Homo sapiens OX=9606 GN=CBX3 PE=1 SV=4	20.811	183	P83916	CBX1	16.267	29.5	20.8	26.8	29.5	5	4	4	5	4	4	1515;1797;3383;3618;3650	10	5	5	132260000	24864000	17283000	14696000	2762700	1920300	0.1046	0.048%	0.0898%	1.43864	0.524705
Q9BWD1	THIC_HUMAN	ACAT2	Acetyl-CoA acetyltransferase, cytosolic OS=Homo sapiens OX=9606 GN=ACAT2 PE=1 SV=2	41.351	397			4.2191	16.1	8.6	0	16.1	4	2	0	4	2	0	709;1188;1688;3160	2	2	0	13370000	1817100	0	636680	86529	0	0.0045	0.0015%	0.0%	1.41567	0.501487
P49327	FAS_HUMAN	FASN	Fatty acid synthase OS=Homo sapiens OX=9606 GN=FASN PE=1 SV=3	273.427	2511			95.647	22.1	4.1	3.6	22.1	39	7	8	39	7	8	28;83;109;263;410;547;548;621;666;757;893;989;1144;1256;1262;1329;1598;1922;1988;2053;2155;2197;2213;2232;2356;2452;2769;2933;2950;3131;3138;3307;3470;3490;3566;3604;3623;3633;3653	15	7	8	412590000	28921000	20532000	2989800	209570	148780	0.0213	0.0036%	0.007%	1.40858	0.494243
Q07666	KHDR1_HUMAN	KHDRBS1	KH domain-containing, RNA-binding, signal transduction-associated protein 1 OS=Homo sapiens OX=9606 GN=KHDRBS1 PE=1 SV=1	48.227	443			4.9109	8.6	3.2	3.2	8.6	3	1	1	3	1	1	1554;1714;2877	2	1	1	27447000	2854000	2044600	1307000	135910	97360	0.0093	0.0024%	0.0046%	1.39587	0.481167
Q12769	NU160_HUMAN	NUP160	Nuclear pore complex protein Nup160 OS=Homo sapiens OX=9606 GN=NUP160 PE=1 SV=3	162.121	1436			1.2616	0.9	0.9	0	0.9	1	1	0	1	1	0	2168	1	1	0	2124500	2124500	0	31243	31243	0	0.0002	0.0005%	0.0%	1.37397	0.458345
P62875	RPAB5_HUMAN	POLR2L	DNA-directed RNA polymerases I, II, and III subunit RPABC5 OS=Homo sapiens OX=9606 GN=POLR2L PE=1 SV=1	7.645	67			3.5589	29.9	29.9	29.9	29.9	2	2	2	2	2	2	2090;2405	6	3	3	22882000	7662400	5656100	4576500	1532500	1131200	0.0326	0.0266%	0.0529%	1.35471	0.437989
Q9NWU1	OXSM_HUMAN	OXSM	3-oxoacyl-[acyl-carrier-protein] synthase, mitochondrial OS=Homo sapiens OX=9606 GN=OXSM PE=1 SV=1	48.843	459			1.2284	2.6	2.6	2.6	2.6	1	1	1	1	1	1	433	3	1	2	61548000000	22136000000	16359000000	2930900000	1054100000	779000000	20.867	18.3088%	36.4137%	1.35314	0.43631
P62834	RAP1A_HUMAN	RAP1A	Ras-related protein Rap-1A OS=Homo sapiens OX=9606 GN=RAP1A PE=1 SV=1	20.987	184	P61224;A6NIZ1	RAP1B;RAP1BL	16.272	14.7	14.7	14.7	14.7	2	2	2	2	2	2	1594;2810	4	2	2	42698000	11546000	8624200	4269800	1154600	862420	0.0304	0.0201%	0.0403%	1.33879	0.420931
Q9UBI6	GBG12_HUMAN	GNG12	Guanine nucleotide-binding protein G(I)/G(S)/G(O) subunit gamma-12 OS=Homo sapiens OX=9606 GN=GNG12 PE=1 SV=3	8.006	72			6.0951	31.9	22.2	31.9	31.9	2	1	2	2	1	2	1898;2827	3	1	2	54026000	23203000	17621000	10805000	4640600	3524200	0.0769	0.0806%	0.1647%	1.31678	0.397016
P31946	1433B_HUMAN	YWHAB	14-3-3 protein beta/alpha OS=Homo sapiens OX=9606 GN=YWHAB PE=1 SV=3	28.082	246	Q04917	YWHAH	39.647	25.6	21.1	14.2	17.9	5	4	3	3	2	2	330;539;2752;3677;3750	7	4	3	107360000	26057000	20035000	6315200	1532800	1178500	0.045	0.0266%	0.0551%	1.30057	0.379148
Q15019	SEPT2_HUMAN	SEPTIN2	Septin-2 OS=Homo sapiens OX=9606 GN=SEPTIN2 PE=1 SV=1	41.487	361			2.0452	8.3	8.3	0	8.3	2	2	0	2	2	0	3015;3284	2	2	0	1325300	1325300	0	60242	60242	0	0.0004	0.001%	0.0%	1.28865	0.365861
P54578	UBP14_HUMAN	USP14	Ubiquitin carboxyl-terminal hydrolase 14 OS=Homo sapiens OX=9606 GN=USP14 PE=1 SV=3	56.069	494			2.6006	5.9	3.2	0	5.9	2	1	0	2	1	0	255;2927	1	1	0	12013000	1710300	0	400450	57011	0	0.0029	0.001%	0.0%	1.2866	0.36356
P04844	RPN2_HUMAN	RPN2	Dolichyl-diphosphooligosaccharide--protein glycosyltransferase subunit 2 OS=Homo sapiens OX=9606 GN=RPN2 PE=1 SV=3	69.284	631			6.4929	5.5	1.9	1.9	5.5	2	1	1	2	1	1	2898;3725	2	1	1	15054000	3014400	2343000	579000	115940	90117	0.0041	0.002%	0.0042%	1.28656	0.363514
P38159	RBMX_HUMAN	RBMX	RNA-binding motif protein, X chromosome OS=Homo sapiens OX=9606 GN=RBMX PE=1 SV=3	42.332	391	Q96E39;O75526	RBMXL1;RBMXL2	5.2032	11.3	6.6	5.4	11.3	4	2	2	4	2	2	540;1669;1931;3375	4	2	2	32049000	6381400	5136600	942630	187690	151080	0.0067	0.0033%	0.0071%	1.24234	0.313059
Q13547	HDAC1_HUMAN	HDAC1	Histone deacetylase 1 OS=Homo sapiens OX=9606 GN=HDAC1 PE=1 SV=1	55.103	482	Q92769	HDAC2	1.2736	6.4	3.9	0	6.4	2	1	0	2	1	0	1985;3708	1	1	0	3976200	1835200	0	159050	73406	0	0.0011	0.0013%	0.0%	1.22592	0.293865
O00763	ACACB_HUMAN	ACACB	Acetyl-CoA carboxylase 2 OS=Homo sapiens OX=9606 GN=ACACB PE=1 SV=3	276.541	2458			7.3663	8	7.7	6.5	2.1	15	14	12	4	3	2	136;407;613;633;778;846;926;1027;1354;1604;1651;1659;2390;3440;3476	6	4	2	12183000	6676700	5506400	85197	46690	38506	0.0006	0.0008%	0.0018%	1.21253	0.278026
P10644	KAP0_HUMAN	PRKAR1A	cAMP-dependent protein kinase type I-alpha regulatory subunit OS=Homo sapiens OX=9606 GN=PRKAR1A PE=1 SV=1	42.982	381			1.7012	5.2	3.1	2.1	5.2	2	1	1	2	1	1	1363;2593	2	1	1	3229300	1756600	1472700	153780	83647	70129	0.0011	0.0015%	0.0033%	1.19278	0.254322
P46783	RS10_HUMAN	RPS10	40S ribosomal protein S10 OS=Homo sapiens OX=9606 GN=RPS10 PE=1 SV=1	18.898	165			4.1619	14.5	5.5	5.5	14.5	2	1	1	2	1	1	581;1399	2	1	1	51426000	7534400	6409200	4285500	627860	534100	0.0305	0.0109%	0.025%	1.17556	0.233348
O14980	XPO1_HUMAN	XPO1	Exportin-1 OS=Homo sapiens OX=9606 GN=XPO1 PE=1 SV=1	123.386	1071			3.3054	2.7	1.1	0	2.7	2	1	0	2	1	0	1948;3809	1	1	0	7358300	1920900	0	126870	33119	0	0.0009	0.0006%	0.0%	1.17139	0.228226
P02786	TFR1_HUMAN	TFRC	Transferrin receptor protein 1 OS=Homo sapiens OX=9606 GN=TFRC PE=1 SV=2	84.871	760			4.1565	2.1	2.1	2.1	2.1	1	1	1	1	1	1	2804	2	1	1	14727000	7923600	6803200	313340	168590	144750	0.0022	0.0029%	0.0068%	1.16469	0.219943
P25705	ATPA_HUMAN	ATP5F1A	ATP synthase subunit alpha, mitochondrial OS=Homo sapiens OX=9606 GN=ATP5F1A PE=1 SV=1	59.751	553			144.46	30.6	6	5.1	29.5	14	3	2	13	3	2	232;317;619;834;1318;1552;1907;2263;2597;3125;3137;3240;3495;3593	5	3	2	245210000	7406100	6390700	6811400	205720	177520	0.0485	0.0036%	0.0083%	1.15889	0.21274
P04406	G3P_HUMAN	GAPDH	Glyceraldehyde-3-phosphate dehydrogenase OS=Homo sapiens OX=9606 GN=GAPDH PE=1 SV=3	36.053	335	O14556	GAPDHS	144.44	48.7	29.6	19.7	48.7	11	6	4	11	6	4	1051;1145;2013;2271;2297;2298;3433;3437;3540;3597;3598	12	6	6	805320000	55496000	48308000	42385000	2920900	2542500	0.3018	0.0507%	0.1188%	1.1488	0.200122
P62241	RS8_HUMAN	RPS8	40S ribosomal protein S8 OS=Homo sapiens OX=9606 GN=RPS8 PE=1 SV=2	24.205	208			3.6712	9.6	9.6	9.6	9.6	2	2	2	2	2	2	732;1643	4	2	2	16553000	7202800	6326900	1504800	654800	575170	0.0107	0.0114%	0.0269%	1.13844	0.187059
P26641	EF1G_HUMAN	EEF1G	Elongation factor 1-gamma OS=Homo sapiens OX=9606 GN=EEF1G PE=1 SV=3	50.119	437			13.56	14.4	6.9	10.8	14.4	6	3	4	6	3	4	148;178;871;1553;3010;3216	7	3	4	67477000	16803000	15062000	2595300	646250	579320	0.0185	0.0112%	0.0271%	1.11559	0.157805
P19525	E2AK2_HUMAN	EIF2AK2	Interferon-induced, double-stranded RNA-activated protein kinase OS=Homo sapiens OX=9606 GN=EIF2AK2 PE=1 SV=2	62.094	551			1.2644	2.2	2.2	0	2.2	1	1	0	1	1	0	3453	1	1	0	1637500	1637500	0	65499	65499	0	0.0005	0.0011%	0.0%	1.06147	0.0860588
Q9UDW1	QCR9_HUMAN	UQCR10	Cytochrome b-c1 complex subunit 9 OS=Homo sapiens OX=9606 GN=UQCR10 PE=1 SV=3	7.308	63			3.2182	38.1	11.1	38.1	38.1	2	1	2	2	1	2	82;2353	4	1	3	42357000	12402000	11962000	10589000	3100500	2990600	0.0754	0.0539%	0.1398%	1.03678	0.0521142
P27708	PYR1_HUMAN	CAD	CAD protein OS=Homo sapiens OX=9606 GN=CAD PE=1 SV=3	242.984	2225			24.339	7.8	3.3	6.1	7.8	12	6	9	12	6	9	14;528;646;970;1812;1837;2042;2161;2364;2682;3189;3474	15	6	9	58690000	29639000	29051000	510350	257730	252620	0.0036	0.0045%	0.0118%	1.02024	0.0289089
Q01650	LAT1_HUMAN	SLC7A5	Large neutral amino acids transporter small subunit 1 OS=Homo sapiens OX=9606 GN=SLC7A5 PE=1 SV=2	55.01	507			2.3925	2.8	2.8	2.8	2.8	1	1	1	1	1	1	154	2	1	1	4363300	2183300	2180000	242400	121290	121110	0.0017	0.0021%	0.0057%	1.00151	0.00218224
P61313	RL15_HUMAN	RPL15	60S ribosomal protein L15 OS=Homo sapiens OX=9606 GN=RPL15 PE=1 SV=2	24.146	204			3.2963	9.3	9.3	9.3	9.3	2	2	2	2	2	2	919;3734	4	2	2	10552000	4634600	4789400	753740	331040	342100	0.0054	0.0057%	0.016%	0.967679	-0.0474001
P09651	ROA1_HUMAN	HNRNPA1	Heterogeneous nuclear ribonucleoprotein A1 OS=Homo sapiens OX=9606 GN=HNRNPA1 PE=1 SV=5	38.747	372	Q32P51;A0A2R8Y4L2	HNRNPA1L2;HNRNPA1L3	99.497	35.5	8.9	27.2	35.5	11	3	8	11	3	8	575;1086;1100;1101;1453;1758;1933;2569;2848;2879;2999	16	5	11	729230000	175760000	185260000	38380000	9250500	9750700	0.2733	0.1607%	0.4558%	0.948721	-0.0759446
P62249	RS16_HUMAN	RPS16	40S ribosomal protein S16 OS=Homo sapiens OX=9606 GN=RPS16 PE=1 SV=2	16.445	146			2.2054	6.8	0	6.8	6.8	1	0	1	1	0	1	2052	1	0	1	8670900	0	1776800	722570	0	148060	0.0051	0.0%	0.0069%	0.941249	-0.0873523
Q07020	RL18_HUMAN	RPL18	60S ribosomal protein L18 OS=Homo sapiens OX=9606 GN=RPL18 PE=1 SV=2	21.634	188			4.2837	16.5	6.9	12.8	16.5	3	1	2	3	1	2	2981;3075;3213	3	1	2	14094000	4105800	4377000	1566000	456200	486330	0.0111	0.0079%	0.0227%	0.93804	-0.092279
Q02790	FKBP4_HUMAN	FKBP4	Peptidyl-prolyl cis-trans isomerase FKBP4 OS=Homo sapiens OX=9606 GN=FKBP4 PE=1 SV=3	51.805	459			13.757	19.8	3.3	0	19.8	7	1	0	7	1	0	334;907;1076;1080;1914;2342;2784	1	1	0	28076000	1223500	0	825760	35985	0	0.0059	0.0006%	0.0%	0.927371	-0.108782
P17987	TCPA_HUMAN	TCP1	T-complex protein 1 subunit alpha OS=Homo sapiens OX=9606 GN=TCP1 PE=1 SV=1	60.344	556			14.468	10.8	2.7	2.2	10.8	4	1	1	4	1	1	84;2060;2932;2988	2	1	1	42216000	1141200	1235100	1206200	32604	35287	0.0086	0.0006%	0.0016%	0.923974	-0.114076
P35998	PRS7_HUMAN	PSMC2	26S proteasome regulatory subunit 7 OS=Homo sapiens OX=9606 GN=PSMC2 PE=1 SV=3	48.634	433			3.9028	3.9	3.9	0	3.9	2	2	0	2	2	0	159;909	2	2	0	4883700	1008400	0	152610	31512	0	0.0011	0.0005%	0.0%	0.921079	-0.118604
Q9NZL4	HPBP1_HUMAN	HSPBP1	Hsp70-binding protein 1 OS=Homo sapiens OX=9606 GN=HSPBP1 PE=1 SV=2	39.303	359			2.7706	5.6	2.5	0	5.6	2	1	0	2	1	0	793;1873	1	1	0	3234500	1383500	0	170240	72817	0	0.0012	0.0013%	0.0%	0.919174	-0.12159
Q99417	MYCBP_HUMAN	MYCBP	c-Myc-binding protein OS=Homo sapiens OX=9606 GN=MYCBP PE=1 SV=3	11.967	103			3.7263	35.9	16.5	35.9	35.9	2	1	2	2	1	2	1342;3504	3	1	2	8363800	4004900	4358800	1194800	572130	622690	0.0085	0.0099%	0.0291%	0.918808	-0.122165
P06703	S10A6_HUMAN	S100A6	Protein S100-A6 OS=Homo sapiens OX=9606 GN=S100A6 PE=1 SV=1	10.18	90			2.5543	16.7	16.7	16.7	16.7	2	2	2	2	2	2	2111;2183	7	3	4	1517700000	723450000	792640000	303550000	144690000	158530000	2.1612	2.5131%	7.4103%	0.912709	-0.131772
P62701	RS4X_HUMAN	RPS4X	40S ribosomal protein S4, X isoform OS=Homo sapiens OX=9606 GN=RPS4X PE=1 SV=2	29.598	263			6.25	14.8	3.4	8.4	14.8	3	1	2	3	1	2	2241;3082;3516	3	1	2	19888000	4747400	5347700	947050	226070	254650	0.0067	0.0039%	0.0119%	0.887746	-0.171781
P49023	PAXI_HUMAN	PXN	Paxillin OS=Homo sapiens OX=9606 GN=PXN PE=1 SV=3	64.505	591			2.1169	5.9	3.7	2.2	5.9	2	1	1	2	1	1	726;2803	2	1	1	3400700	1594300	1806400	106270	49822	56450	0.0008	0.0009%	0.0026%	0.882584	-0.180194
P62308	RUXG_HUMAN	SNRPG	Small nuclear ribonucleoprotein G OS=Homo sapiens OX=9606 GN=SNRPG PE=1 SV=1	8.496	76	A8MWD9	SNRPGP15	7.6573	17.1	17.1	17.1	17.1	2	2	2	2	2	2	1206;1207	4	2	2	125230000	41753000	49192000	41744000	13918000	16397000	0.2972	0.2417%	0.7665%	0.848776	-0.236544
P84098	RL19_HUMAN	RPL19	60S ribosomal protein L19 OS=Homo sapiens OX=9606 GN=RPL19 PE=1 SV=1	23.466	196			3.4316	13.3	4.6	13.3	13.3	2	1	2	2	1	2	2029;3627	3	1	2	10975000	5031000	5943600	1219400	559000	660400	0.0087	0.0097%	0.0309%	0.846457	-0.240492
P26599	PTBP1_HUMAN	PTBP1	Polypyrimidine tract-binding protein 1 OS=Homo sapiens OX=9606 GN=PTBP1 PE=1 SV=2	59.633	557	O95758	PTBP3	23.317	12.9	5	11.5	12.9	6	2	5	6	2	5	576;1234;1398;1764;2164;3583	7	2	5	107670000	13155000	15894000	5127000	626420	756880	0.0365	0.0109%	0.0354%	0.827671	-0.272871
Q9NS69	TOM22_HUMAN	TOMM22	Mitochondrial import receptor subunit TOM22 homolog OS=Homo sapiens OX=9606 GN=TOMM22 PE=1 SV=3	15.522	142			14.991	28.9	11.3	11.3	28.9	2	1	1	2	1	1	1060;2800	2	1	1	20277000	2004600	2454700	2896700	286380	350670	0.0206	0.005%	0.0164%	0.816637	-0.292232
P35030	TRY3_HUMAN	PRSS3	Trypsin-3 OS=Homo sapiens OX=9606 GN=PRSS3 PE=1 SV=2	32.529	304			7.0313	4.3	4.3	4.3	4.3	1	1	1	1	1	1	3466	2	1	1	44818000	9083600	11294000	2801100	567720	705850	0.0199	0.0099%	0.033%	0.804285	-0.31422
P10768	ESTD_HUMAN	ESD	S-formylglutathione hydrolase OS=Homo sapiens OX=9606 GN=ESD PE=1 SV=2	31.463	282			1.2231	7.8	0	7.8	7.8	1	0	1	1	0	1	2878	1	0	1	3065300	0	1368300	191580	0	85520	0.0014	0.0%	0.004%	0.760211	-0.395528
Q9HCY8	S10AE_HUMAN	S100A14	Protein S100-A14 OS=Homo sapiens OX=9606 GN=S100A14 PE=1 SV=1	11.662	104			19.738	35.6	25	35.6	35.6	3	2	3	3	2	3	2486;2811;2865	6	2	4	19872000	8445600	11426000	2838800	1206500	1632300	0.0202	0.021%	0.0763%	0.739156	-0.436049
P02461	CO3A1_HUMAN	COL3A1	Collagen alpha-1(III) chain OS=Homo sapiens OX=9606 GN=COL3A1 PE=1 SV=4	138.564	1466	P02458	COL2A1	4.0766	2.5	0.8	1.6	2.5	3	1	2	3	1	2	1074;1211;1233	3	1	2	9013600	3354300	4622400	109920	40907	56371	0.0008	0.0007%	0.0026%	0.725662	-0.46263
O75947	ATP5H_HUMAN	ATP5PD	ATP synthase subunit d, mitochondrial OS=Homo sapiens OX=9606 GN=ATP5PD PE=1 SV=3	18.491	161			29.933	53.4	13	9.9	53.4	6	1	1	6	1	1	108;1810;1815;2532;2817;3154	2	1	1	68646000	2233800	3150500	6240500	203070	286410	0.0444	0.0035%	0.0134%	0.70903	-0.496081
P33316	DUT_HUMAN	DUT	Deoxyuridine 5'-triphosphate nucleotidohydrolase, mitochondrial OS=Homo sapiens OX=9606 GN=DUT PE=1 SV=4	26.563	252			15.113	11.5	6	6	11.5	2	1	1	2	1	1	1328;3081	2	1	1	27930000	1954000	2772300	1470000	102840	145910	0.0105	0.0018%	0.0068%	0.70483	-0.504653
Q08211	DHX9_HUMAN	DHX9	ATP-dependent RNA helicase A OS=Homo sapiens OX=9606 GN=DHX9 PE=1 SV=4	140.958	1270			20.57	10.7	1.4	1.9	10.7	11	1	2	11	1	2	134;409;566;912;1152;1727;1816;1964;2718;3223;3776	3	1	2	32456000	3078100	4464200	438590	41596	60328	0.0031	0.0007%	0.0028%	0.689508	-0.536362
Q9UBM7	DHCR7_HUMAN	DHCR7	7-dehydrocholesterol reductase OS=Homo sapiens OX=9606 GN=DHCR7 PE=1 SV=1	54.489	475			1.6398	1.7	1.7	1.7	1.7	1	1	1	1	1	1	3790	2	1	1	1179500	0	1179500	69380	0	69380	0.0005	0.0%	0.0032%	0.68726	-0.541071
P62277	RS13_HUMAN	RPS13	40S ribosomal protein S13 OS=Homo sapiens OX=9606 GN=RPS13 PE=1 SV=2	17.222	151			2.9872	14.6	14.6	9.9	14.6	2	2	1	2	2	1	1162;2008	4	2	2	31844000	5899100	8658600	2894900	536280	787140	0.0206	0.0093%	0.0368%	0.6813	-0.553639
Q9P0L0	VAPA_HUMAN	VAPA	Vesicle-associated membrane protein-associated protein A OS=Homo sapiens OX=9606 GN=VAPA PE=1 SV=3	27.893	249			7.3717	16.1	5.6	15.3	16.1	4	1	3	3	1	2	953;1216;1324;2623	4	1	3	14473000	3508400	5567500	851360	206380	327500	0.0061	0.0036%	0.0153%	0.630157	-0.666216	-
Q9BQ67	GRWD1_HUMAN	GRWD1	Glutamate-rich WD repeat-containing protein 1 OS=Homo sapiens OX=9606 GN=GRWD1 PE=1 SV=1	49.419	446			9.9502	5.6	5.6	3.6	5.6	2	2	1	2	2	1	1238;2099	3	2	1	4338200	1672200	2666000	206580	79628	126950	0.0015	0.0014%	0.0059%	0.627232	-0.672929	-
P62306	RUXF_HUMAN	SNRPF	Small nuclear ribonucleoprotein F OS=Homo sapiens OX=9606 GN=SNRPF PE=1 SV=1	9.725	86			5.6216	48.8	15.1	48.8	48.8	4	1	4	4	1	4	359;1273;2615;2937	5	1	4	43698000	10291000	16635000	8739600	2058300	3327000	0.0622	0.0358%	0.1555%	0.618635	-0.692839	-
P18124	RL7_HUMAN	RPL7	60S ribosomal protein L7 OS=Homo sapiens OX=9606 GN=RPL7 PE=1 SV=1	29.226	248			2.0699	12.1	4.4	12.1	12.1	2	1	2	2	1	2	1401;3257	4	1	3	9966400	3725500	6240900	622900	232850	390060	0.0044	0.004%	0.0182%	0.596949	-0.74432	-
Q9Y5L4	TIM13_HUMAN	TIMM13	Mitochondrial import inner membrane translocase subunit Tim13 OS=Homo sapiens OX=9606 GN=TIMM13 PE=1 SV=1	10.5	95			40.971	36.8	22.1	26.3	36.8	3	2	2	3	2	2	1884;3546;3759	4	2	2	84283000	14738000	25231000	14047000	2456300	4205200	0.1	0.0427%	0.1966%	0.584123	-0.775657	-
Q71UI9	H2AV_HUMAN	H2AZ2	Histone H2A.V OS=Homo sapiens OX=9606 GN=H2AZ2 PE=1 SV=3	13.509	128	P0C0S5;Q99878;Q96KK5;Q9BTM1;Q16777;Q93077;Q7L7L0;Q6FI13;P20671;P0C0S8;P04908	H2AZ1;H2AC14;H2AC12;H2AJ;H2AC20;H2AC6;H2AC25;H2AC18;H2AC7;H2AC11;H2AC4	6.3038	31.2	20.3	31.2	18.8	4	3	4	2	1	2	107;302;1063;1357	7	3	4	906150000	80081000	139300000	151020000	13347000	23217000	1.0752	0.2318%	1.0853%	0.574882	-0.798663	-
P47813	IF1AX_HUMAN	EIF1AX	Eukaryotic translation initiation factor 1A, X-chromosomal OS=Homo sapiens OX=9606 GN=EIF1AX PE=1 SV=2	16.46	144	O14602	EIF1AY	6.1993	16.7	9.7	9.7	16.7	2	1	1	2	1	1	341;3626	2	1	1	14058000	3105300	5894500	1405800	310530	589450	0.01	0.0054%	0.0276%	0.526813	-0.924637	-
P61158	ARP3_HUMAN	ACTR3	Actin-related protein 3 OS=Homo sapiens OX=9606 GN=ACTR3 PE=1 SV=3	47.371	418	Q9P1U1	ACTR3B	4.7545	12.2	2.9	0	12.2	4	1	0	4	1	0	976;1270;2225;2513	1	1	0	8593200	495240	0	390600	22511	0	0.0028	0.0004%	0.0%	0.513783	-0.960769	-
P62861	RS30_HUMAN	FAU	FAU ubiquitin-like and ribosomal protein S30 OS=Homo sapiens OX=9606 GN=FAU PE=1 SV=2	14.39	133			1.4366	7.5	0	7.5	7.5	1	0	1	1	0	1	1025	1	0	1	3740300	0	3740300	748070	0	748070	0.0053	0.0%	0.035%	0.493243	-1.01963	-
O43583	DENR_HUMAN	DENR	Density-regulated protein OS=Homo sapiens OX=9606 GN=DENR PE=1 SV=2	22.092	198			3.4482	17.7	9.1	8.6	17.7	2	1	1	2	1	1	2658;3655	2	1	1	8421200	2749500	5671700	935690	305510	630190	0.0067	0.0053%	0.0295%	0.484775	-1.04461	-
P30040	ERP29_HUMAN	ERP29	Endoplasmic reticulum resident protein 29 OS=Homo sapiens OX=9606 GN=ERP29 PE=1 SV=4	28.993	261			5.9383	14.9	3.8	4.6	14.9	4	1	1	4	1	1	815;1050;2934;3641	2	1	1	47091000	3270400	6826000	3139400	218030	455070	0.0224	0.0038%	0.0213%	0.479109	-1.06157	-
Q14157	UBP2L_HUMAN	UBAP2L	Ubiquitin-associated protein 2-like OS=Homo sapiens OX=9606 GN=UBAP2L PE=1 SV=2	114.534	1087			1.8299	0.8	0	0.8	0.8	1	0	1	1	0	1	1422	1	0	1	5311000	0	1845800	165970	0	57680	0.0012	0.0%	0.0027%	0.457125	-1.12934	-
P62847	RS24_HUMAN	RPS24	40S ribosomal protein S24 OS=Homo sapiens OX=9606 GN=RPS24 PE=1 SV=1	15.423	133			1.3575	9	0	9	9	1	0	1	1	0	1	3260	1	0	1	6269300	0	2119300	895610	0	302760	0.0064	0.0%	0.0142%	0.443227	-1.17388	-
O43166	SI1L1_HUMAN	SIPA1L1	Signal-induced proliferation-associated 1-like protein 1 OS=Homo sapiens OX=9606 GN=SIPA1L1 PE=1 SV=4	200.028	1804			2.0989	0.6	0	0.6	0.6	1	0	1	1	0	1	126	1	0	1	1395600	0	1395600	12461	0	12461	0.0001	0.0%	0.0006%	0.442403	-1.17657	-
P62304	RUXE_HUMAN	SNRPE	Small nuclear ribonucleoprotein E OS=Homo sapiens OX=9606 GN=SNRPE PE=1 SV=1	10.804	92			11.061	52.2	12	52.2	52.2	3	1	3	3	1	3	1441;1619;3514	6	2	4	93726000	18392000	44549000	23432000	4598100	11137000	0.1668	0.0799%	0.5206%	0.412849	-1.27631	-
P62081	RS7_HUMAN	RPS7	40S ribosomal protein S7 OS=Homo sapiens OX=9606 GN=RPS7 PE=1 SV=1	22.127	194			2.9343	17.5	0	17.5	17.5	2	0	2	2	0	2	138;3200	2	0	2	7063800	0	3300600	706380	0	330060	0.005	0.0%	0.0154%	0.376117	-1.41075	-
P61586	RHOA_HUMAN	RHOA	Transforming protein RhoA OS=Homo sapiens OX=9606 GN=RHOA PE=1 SV=1	21.768	193	P08134	RHOC	1.7794	10.4	6.2	4.1	10.4	2	1	1	2	1	1	845;1469	2	1	1	10144000	2736000	7408000	845330	228000	617330	0.006	0.004%	0.0289%	0.36933	-1.43702	-
P52907	CAZA1_HUMAN	CAPZA1	F-actin-capping protein subunit alpha-1 OS=Homo sapiens OX=9606 GN=CAPZA1 PE=1 SV=3	32.923	286	P47755	CAPZA2	10.498	28.7	13.6	15	28.7	5	2	3	5	2	3	659;949;1013;1444;2083	5	2	3	44770000	3922500	12246000	2798100	245160	765350	0.0199	0.0043%	0.0358%	0.320309	-1.64247	-
P13473	LAMP2_HUMAN	LAMP2	Lysosome-associated membrane glycoprotein 2 OS=Homo sapiens OX=9606 GN=LAMP2 PE=1 SV=2	44.961	410			2.9812	2.9	0	2.9	2.9	1	0	1	1	0	1	1146	1	0	1	3254400	0	1239900	162720	0	61994	0.0012	0.0%	0.0029%	0.313784	-1.67216	-
Q96CT7	CC124_HUMAN	CCDC124	Coiled-coil domain-containing protein 124 OS=Homo sapiens OX=9606 GN=CCDC124 PE=1 SV=1	25.835	223			1.888	4.5	0	4.5	4.5	1	0	1	1	0	1	3464	1	0	1	2263200	0	2263200	150880	0	150880	0.0011	0.0%	0.0071%	0.307912	-1.69941	-
P11940	PABP1_HUMAN	PABPC1	Polyadenylate-binding protein 1 OS=Homo sapiens OX=9606 GN=PABPC1 PE=1 SV=2	70.671	636	Q9H361;Q13310	PABPC3;PABPC4	5.2264	7.5	0	2.5	7.5	3	0	1	3	0	1	1938;2904;2925	1	0	1	11070000	0	3654400	257440	0	84986	0.0018	0.0%	0.004%	0.302734	-1.72388	-
Q05519	SRS11_HUMAN	SRSF11	Serine/arginine-rich splicing factor 11 OS=Homo sapiens OX=9606 GN=SRSF11 PE=1 SV=1	53.542	484			10.839	3.5	3.5	3.5	3.5	1	1	1	1	1	1	179	2	1	1	54134000	0	3272400	3383300	0	204520	0.0241	0.0%	0.0096%	0.300774	-1.73325	-
Q99436	PSB7_HUMAN	PSMB7	Proteasome subunit beta type-7 OS=Homo sapiens OX=9606 GN=PSMB7 PE=1 SV=1	29.965	277			2.8706	7.9	4.3	3.6	7.9	2	1	1	2	1	1	297;1870	2	1	1	4436500	0	2063700	369710	0	171980	0.0026	0.0%	0.008%	0.294324	-1.76452	-
P16070	CD44_HUMAN	CD44	CD44 antigen OS=Homo sapiens OX=9606 GN=CD44 PE=1 SV=3	81.538	742			4.2793	4.9	1.6	4.9	4.9	3	1	3	3	1	3	809;2542;3709	5	2	3	49363000	10895000	38469000	1592400	351440	1240900	0.0113	0.0061%	0.058%	0.283215	-1.82003	-
P68366	TBA4A_HUMAN	TUBA4A	Tubulin alpha-4A chain OS=Homo sapiens OX=9606 GN=TUBA4A PE=1 SV=1	49.924	448			5.9064	40.6	21.7	22.8	5.6	13	8	7	2	1	1	96;319;343;559;895;898;1496;1876;2011;2251;2520;2702;3408	2	1	1	22987000	1133300	4114600	999450	49275	178900	0.0071	0.0009%	0.0084%	0.275434	-1.86022	-
Q9UL36	ZN236_HUMAN	ZNF236	Zinc finger protein 236 OS=Homo sapiens OX=9606 GN=ZNF236 PE=1 SV=2	203.704	1845			1.6961	0.5	0.5	0.5	0.5	1	1	1	1	1	1	3244	14	11	3	41817000000	4051000000	14901000000	509960000	49403000	181710000	3.6307	0.8581%	8.4939%	0.271861	-1.87906	-
Q9NQR4	NIT2_HUMAN	NIT2	Omega-amidase NIT2 OS=Homo sapiens OX=9606 GN=NIT2 PE=1 SV=1	30.608	276			2.3081	4.3	0	4.3	4.3	1	0	1	1	0	1	1838	1	0	1	2975500	0	2975500	141690	0	141690	0.001	0.0%	0.0066%	0.259267	-1.94749	-
Q99439	CNN2_HUMAN	CNN2	Calponin-2 OS=Homo sapiens OX=9606 GN=CNN2 PE=1 SV=4	33.697	309			1.696	9.1	3.6	5.5	5.5	2	1	1	1	0	1	1220;3300	1	0	1	2957300	0	2957300	184830	0	184830	0.0013	0.0%	0.0086%	0.245254	-2.02765	-
Q8N4H5	TOM5_HUMAN	TOMM5	Mitochondrial import receptor subunit TOM5 homolog OS=Homo sapiens OX=9606 GN=TOMM5 PE=1 SV=1	6.035	51			1.4303	29.4	15.7	13.7	29.4	2	1	1	2	1	1	632;1443	2	1	1	7694700	0	4313100	1538900	0	862620	0.011	0.0%	0.0403%	0.244156	-2.03412	-
Q96EP5	DAZP1_HUMAN	DAZAP1	DAZ-associated protein 1 OS=Homo sapiens OX=9606 GN=DAZAP1 PE=1 SV=1	43.383	407			8.5815	3.9	0	3.9	3.9	1	0	1	1	0	1	1943	1	0	1	8351900	0	3362200	642460	0	258630	0.0046	0.0%	0.0121%	0.238236	-2.06954	-
Q9NT62	ATG3_HUMAN	ATG3	Ubiquitin-like-conjugating enzyme ATG3 OS=Homo sapiens OX=9606 GN=ATG3 PE=1 SV=1	35.864	314			1.6586	4.1	0	4.1	4.1	1	0	1	1	0	1	174	1	0	1	3745800	0	1628300	234110	0	101770	0.0017	0.0%	0.0048%	0.231894	-2.10846	-
P42677	RS27_HUMAN	RPS27	40S ribosomal protein S27 OS=Homo sapiens OX=9606 GN=RPS27 PE=1 SV=3	9.461	84	Q71UM5	RPS27L	3.5039	28.6	15.5	13.1	28.6	2	1	1	2	1	1	489;2318	2	1	1	27443000	4136800	19149000	5488500	827360	3829900	0.0391	0.0144%	0.179%	0.216032	-2.21068	-
P80188	NGAL_HUMAN	LCN2	Neutrophil gelatinase-associated lipocalin OS=Homo sapiens OX=9606 GN=LCN2 PE=1 SV=2	22.588	198			4.1669	18.7	4.5	14.1	18.7	3	1	2	3	1	2	2454;3538;3667	3	1	2	10743000	1825600	8917600	976650	165960	810690	0.007	0.0029%	0.0379%	0.204719	-2.28828	-
Q93045	STMN2_HUMAN	STMN2	Stathmin-2 OS=Homo sapiens OX=9606 GN=STMN2 PE=1 SV=3	20.828	179			2.9756	10.6	5	5.6	5.6	2	1	1	1	0	1	167;499	1	0	1	28521000	0	1804300	2194000	0	138800	0.0156	0.0%	0.0065%	0.193348	-2.37073	-
Q9P0U1	TOM7_HUMAN	TOMM7	Mitochondrial import receptor subunit TOM7 homolog OS=Homo sapiens OX=9606 GN=TOMM7 PE=1 SV=1	6.248	55			1.4548	10.9	10.9	10.9	10.9	1	1	1	1	1	1	2202	3	1	2	15666000	0	3414900	3916400	0	853730	0.0279	0.0%	0.0399%	0.192213	-2.37922	-
O60506	HNRPQ_HUMAN	SYNCRIP	Heterogeneous nuclear ribonucleoprotein Q OS=Homo sapiens OX=9606 GN=SYNCRIP PE=1 SV=2	69.603	623			4.7369	2.4	0	2.4	2.4	1	0	1	1	0	1	655	1	0	1	18698000	0	4189700	479430	0	107430	0.0034	0.0%	0.005%	0.1867	-2.42121	-
Q8N3Z3	GTPB8_HUMAN	GTPBP8	GTP-binding protein 8 OS=Homo sapiens OX=9606 GN=GTPBP8 PE=1 SV=1	32.147	284			1.4219	2.5	0	2.5	2.5	1	0	1	1	0	1	2360	1	0	1	6395800	0	4641700	336620	0	244300	0.0024	0.0%	0.0114%	0.18369	-2.44465	-
P30405	PPIF_HUMAN	PPIF	Peptidyl-prolyl cis-trans isomerase F, mitochondrial OS=Homo sapiens OX=9606 GN=PPIF PE=1 SV=1	22.04	207	Q6BAA4	FCRLB	33.539	21.3	7.2	14	21.3	3	2	1	3	2	1	987;1243;3612	4	3	1	24355000	3729700	20626000	1522200	233110	1289100	0.0108	0.004%	0.0603%	0.180825	-2.46733	-
Q96A26	F162A_HUMAN	FAM162A	Protein FAM162A OS=Homo sapiens OX=9606 GN=FAM162A PE=1 SV=2	17.342	154			59.46	14.3	7.1	14.3	14.3	2	1	2	2	1	2	1326;3537	3	1	2	72186000	2932900	16848000	6562400	266630	1531600	0.0467	0.0046%	0.0716%	0.17408	-2.52218	-
Q9Y6M9	NDUB9_HUMAN	NDUFB9	NADH dehydrogenase [ubiquinone] 1 beta subcomplex subunit 9 OS=Homo sapiens OX=9606 GN=NDUFB9 PE=1 SV=3	21.831	179			1.7527	7.8	0	7.8	7.8	1	0	1	1	0	1	88	1	0	1	4319500	0	4319500	431950	0	431950	0.0031	0.0%	0.0202%	0.164715	-2.60195	-
P63172	DYLT1_HUMAN	DYNLT1	Dynein light chain Tctex-type 1 OS=Homo sapiens OX=9606 GN=DYNLT1 PE=1 SV=1	12.452	113			1.8858	15.9	0	15.9	15.9	1	0	1	1	0	1	3533	1	0	1	5752700	0	5752700	958780	0	958780	0.0068	0.0%	0.0448%	0.134686	-2.89233	-
P60953	CDC42_HUMAN	CDC42	Cell division control protein 42 homolog OS=Homo sapiens OX=9606 GN=CDC42 PE=1 SV=2	21.259	191			41.993	21.5	5.8	15.7	21.5	3	1	2	3	1	2	2589;3219;3665	3	1	2	31984000	1811800	14237000	3553800	201310	1581800	0.0253	0.0035%	0.0739%	0.12726	-2.97415	-
P37108	SRP14_HUMAN	SRP14	Signal recognition particle 14 kDa protein OS=Homo sapiens OX=9606 GN=SRP14 PE=1 SV=2	14.57	136			46.396	19.9	0	19.9	19.9	2	0	2	2	0	2	1736;3480	2	0	2	31435000	0	11509000	4490600	0	1644200	0.032	0.0%	0.0769%	0.103339	-3.27454	-
P61981	1433G_HUMAN	YWHAG	14-3-3 protein gamma OS=Homo sapiens OX=9606 GN=YWHAG PE=1 SV=2	28.303	247			27.226	19.4	15.4	11.7	11.7	4	3	2	2	1	1	539;3056;3677;3743	2	1	1	41116000	0	6647400	2284200	0	369300	0.0163	0.0%	0.0173%	0.0941163	-3.40941	-
O75964	ATP5L_HUMAN	ATP5MG	ATP synthase subunit g, mitochondrial OS=Homo sapiens OX=9606 GN=ATP5MG PE=1 SV=3	11.428	103			6.0482	32	0	23.3	32	3	0	2	3	0	2	1681;1856;3374	2	0	2	36062000	0	4354100	4507800	0	544260	0.0321	0.0%	0.0254%	0.0872862	-3.5181	-
Q6P2Q9	PRP8_HUMAN	PRPF8	Pre-mRNA-processing-splicing factor 8 OS=Homo sapiens OX=9606 GN=PRPF8 PE=1 SV=2	273.6	2335			1.9163	1	0	1	1	2	0	2	2	0	2	617;3697	2	0	2	6479800	0	6479800	43783	0	43783	0.0003	0.0%	0.002%	0.0786572	-3.66828	-
P81605	DCD_HUMAN	DCD	Dermcidin OS=Homo sapiens OX=9606 GN=DCD PE=1 SV=2	11.284	110			3.0446	20	0	20	20	2	0	2	2	0	2	382;777	2	0	2	23285000	0	6774200	3326400	0	967750	0.0237	0.0%	0.0452%	0.0768162	-3.70244	-
A0A096LP55	QCR6L_HUMAN	UQCRHL	Cytochrome b-c1 complex subunit 6-like, mitochondrial OS=Homo sapiens OX=9606 GN=UQCRHL PE=3 SV=1	10.752	91	P07919;Q14667	UQCRH;BLTP2	1.4548	6.6	0	6.6	6.6	1	0	1	1	0	1	1937	1	0	1	36060000	0	8442400	5151400	0	1206100	0.0367	0.0%	0.0564%	0.0585872	-4.09327	-
P62273	RS29_HUMAN	RPS29	40S ribosomal protein S29 OS=Homo sapiens OX=9606 GN=RPS29 PE=1 SV=2	6.677	56			6.8107	30.4	0	19.6	30.4	2	0	1	2	0	1	448;1133	2	0	2	58811000	0	20964000	14703000	0	5241000	0.1047	0.0%	0.245%	0.0503669	-4.31138	-
P62316	SMD2_HUMAN	SNRPD2	Small nuclear ribonucleoprotein Sm D2 OS=Homo sapiens OX=9606 GN=SNRPD2 PE=1 SV=1	13.527	118			4.6626	31.4	0	31.4	31.4	3	0	3	3	0	3	636;1068;2844	4	0	4	27843000	0	15657000	3480400	0	1957100	0.0248	0.0%	0.0915%	0.0442468	-4.49828	-
P62266	RS23_HUMAN	RPS23	40S ribosomal protein S23 OS=Homo sapiens OX=9606 GN=RPS23 PE=1 SV=3	15.808	143			1.7161	7.7	0	7.7	7.7	1	0	1	1	0	1	3325	1	0	1	21242000	0	9542600	2655200	0	1192800	0.0189	0.0%	0.0558%	0.0418373	-4.57907	-
P46782	RS5_HUMAN	RPS5	40S ribosomal protein S5 OS=Homo sapiens OX=9606 GN=RPS5 PE=1 SV=4	22.876	204			17.731	17.2	0	17.2	17.2	2	0	2	2	0	2	3148;3659	2	0	2	25388000	0	11345000	2538800	0	1134500	0.0181	0.0%	0.053%	0.0372664	-4.74598	-
P31949	S10AB_HUMAN	S100A11	Protein S100-A11 OS=Homo sapiens OX=9606 GN=S100A11 PE=1 SV=2	11.74	105			17.258	30.5	0	30.5	30.5	3	0	3	3	0	3	430;519;3093	3	0	3	72226000	0	61026000	12038000	0	10171000	0.0857	0.0%	0.4754%	0.0155479	-6.00714	-
Q9C000	NLRP1_HUMAN	NLRP1	NACHT, LRR and PYD domains-containing protein 1 OS=Homo sapiens OX=9606 GN=NLRP1 PE=1 SV=1	165.866	1473			2.3123	0.5	0	0.5	0.5	1	0	1	1	0	1	2032	1	0	1	210190000	0	54189000	2694800	0	694730	0.0192	0.0%	0.0325%	0.0124164	-6.33161	-
P63261	ACTG_HUMAN	ACTG1	Actin, cytoplasmic 2 OS=Homo sapiens OX=9606 GN=ACTG1 PE=1 SV=1	41.793	375			6.3108	62.4	62.4	54.7	4.5	18	18	14	1	1	1	100;318;502;504;542;637;706;711;1314;1504;1696;1717;1866;2662;3042;3256;3328;3769	5	2	3	0	0	0	0	0	0	0	0.0%	0.0%
Q9UJC3	HOOK1_HUMAN	HOOK1	Protein Hook homolog 1 OS=Homo sapiens OX=9606 GN=HOOK1 PE=1 SV=2	84.648	728			1.3399	2.6	0	2.6	2.6	1	0	1	1	0	1	701	1	0	1	0	0	0	0	0	0	0	0.0%	0.0%
Q16585	SGCB_HUMAN	SGCB	Beta-sarcoglycan OS=Homo sapiens OX=9606 GN=SGCB PE=1 SV=1	34.777	318			1.3728	5.3	5.3	0	5.3	1	1	0	1	1	0	288	1	1	0	0	0	0	0	0	0	0	0.0%	0.0%
O94964	SOGA1_HUMAN	SOGA1	Protein SOGA1 OS=Homo sapiens OX=9606 GN=SOGA1 PE=1 SV=2	159.76	1423			1.2811	0.9	0.9	0	0.9	1	1	0	1	1	0	1187	1	1	0	0	0	0	0	0	0	0	0.0%	0.0%
O95613	PCNT_HUMAN	PCNT	Pericentrin OS=Homo sapiens OX=9606 GN=PCNT PE=1 SV=4	378.037	3336			1.2441	0.5	0.5	0	0.5	1	1	0	1	1	0	3551	1	1	0	0	0	0	0	0	0	0	0.0%	0.0%
Q08499	PDE4D_HUMAN	PDE4D	cAMP-specific 3',5'-cyclic phosphodiesterase 4D OS=Homo sapiens OX=9606 GN=PDE4D PE=1 SV=2	91.115	809			1.3771	3.6	3.6	0	3.6	1	1	0	1	1	0	1616	1	1	0	0	0	0	0	0	0	0	0.0%	0.0%
D6REC4	CFA99_HUMAN	CFAP99	Cilia- and flagella-associated protein 99 OS=Homo sapiens OX=9606 GN=CFAP99 PE=3 SV=2	81.886	714			2.0103	2.8	0	2.8	2.8	1	0	1	1	0	1	2982	1	0	1	0	0	0	0	0	0	0	0.0%	0.0%
O14880	MGST3_HUMAN	MGST3	Microsomal glutathione S-transferase 3 OS=Homo sapiens OX=9606 GN=MGST3 PE=1 SV=1	16.516	152			1.5563	9.2	9.2	0	9.2	1	1	0	1	1	0	3508	1	1	0	0	0	0	0	0	0	0	0.0%	0.0%
O14957	QCR10_HUMAN	UQCR11	Cytochrome b-c1 complex subunit 10 OS=Homo sapiens OX=9606 GN=UQCR11 PE=1 SV=1	6.57	56			1.4928	21.4	0	21.4	21.4	1	0	1	1	0	1	2006	1	0	1	0	0	0	0	0	0	0	0.0%	0.0%
P98179	RBM3_HUMAN	RBM3	RNA-binding protein 3 OS=Homo sapiens OX=9606 GN=RBM3 PE=1 SV=1	17.17	157			1.2186	6.4	0	6.4	6.4	1	0	1	1	0	1	219	1	0	1	0	0	0	0	0	0	0	0.0%	0.0%
P60468	SC61B_HUMAN	SEC61B	Protein transport protein Sec61 subunit beta OS=Homo sapiens OX=9606 GN=SEC61B PE=1 SV=2	9.974	96			1.9035	10.4	10.4	10.4	10.4	1	1	1	1	1	1	1036	2	1	1	0	0	0	0	0	0	0	0.0%	0.0%
Q6ZS86	GLPK5_HUMAN	GK5	Putative glycerol kinase 5 OS=Homo sapiens OX=9606 GN=GK5 PE=2 SV=2	59.156	529			1.5871	2.1	0	2.1	2.1	1	0	1	1	0	1	139	1	0	1	0	0	0	0	0	0	0	0.0%	0.0%
Q9Y2H0	DLGP4_HUMAN	DLGAP4	Disks large-associated protein 4 OS=Homo sapiens OX=9606 GN=DLGAP4 PE=1 SV=3	108.012	992			4.0247	1.8	1.8	1.8	1.8	1	1	1	1	1	1	2787	5	2	3	0	0	0	0	0	0	0	0.0%	0.0%
Q9BZE3	BARH1_HUMAN	BARHL1	BarH-like 1 homeobox protein OS=Homo sapiens OX=9606 GN=BARHL1 PE=2 SV=1	35.074	327	Q9NY43	BARHL2	1.6361	6.1	0	6.1	6.1	1	0	1	1	0	1	2747	1	0	1	0	0	0	0	0	0	0	0.0%	0.0%
Q9NQC3	RTN4_HUMAN	RTN4	Reticulon-4 OS=Homo sapiens OX=9606 GN=RTN4 PE=1 SV=2	129.931	1192			2.0792	1.6	0	1.6	1.6	1	0	1	1	0	1	2326	1	0	1	0	0	0	0	0	0	0	0.0%	0.0%
O75438	NDUB1_HUMAN	NDUFB1	NADH dehydrogenase [ubiquinone] 1 beta subcomplex subunit 1 OS=Homo sapiens OX=9606 GN=NDUFB1 PE=1 SV=1	6.961	58			3.0684	13.8	0	13.8	13.8	1	0	1	1	0	1	3525	1	0	1	0	0	0	0	0	0	0	0.0%	0.0%
Q9BVA1	TBB2B_HUMAN	TUBB2B	Tubulin beta-2B chain OS=Homo sapiens OX=9606 GN=TUBB2B PE=1 SV=1	49.953	445	Q13885	TUBB2A	1.2225	36	23.8	23.8	3.4	11	8	8	1	0	0	140;207;840;988;1134;1629;1863;1982;2285;2430;2581				8286500	0	0	376660	0	0	0.0027	0.0%	0.0%	NA	NA	NA
Q13509	TBB3_HUMAN	TUBB3	Tubulin beta-3 chain OS=Homo sapiens OX=9606 GN=TUBB3 PE=1 SV=2	50.433	450			4.4438	32.4	19.8	16.7	9.3	10	7	6	2	0	0	140;206;988;1134;1580;1629;1858;1863;2435;2581				11646000	0	0	529380	0	0	0.0038	0.0%	0.0%	NA	NA	NA
P43490	NAMPT_HUMAN	NAMPT	Nicotinamide phosphoribosyltransferase OS=Homo sapiens OX=9606 GN=NAMPT PE=1 SV=1	55.521	491			31.736	24.6	2	0	24.6	9	1	0	9	1	0	328;568;1253;1286;1295;2453;2461;3679;3746	1	1	0	44570000	0	0	1485700	0	0	0.0106	0.0%	0.0%	NA	NA	NA
Q05639	EF1A2_HUMAN	EEF1A2	Elongation factor 1-alpha 2 OS=Homo sapiens OX=9606 GN=EEF1A2 PE=1 SV=1	50.47	463			1.5714	18.4	13.6	8.2	2.6	8	6	3	1	0	0	684;1477;2167;2705;2753;3021;3142;3810				1292400	0	0	51697	0	0	0.0004	0.0%	0.0%	NA	NA	NA
Q14980	NUMA1_HUMAN	NUMA1	Nuclear mitotic apparatus protein 1 OS=Homo sapiens OX=9606 GN=NUMA1 PE=1 SV=2	238.259	2115			2.9555	2.4	0.8	0	2.4	3	1	0	3	1	0	2258;2579;3364	1	1	0	4269600	0	0	29650	0	0	0.0002	0.0%	0.0%	NA	NA	NA
Q92841	DDX17_HUMAN	DDX17	Probable ATP-dependent RNA helicase DDX17 OS=Homo sapiens OX=9606 GN=DDX17 PE=1 SV=2	80.272	729			2.3444	4.8	1.6	1.6	3.2	3	1	1	2	0	0	233;2009;2281				7307800	0	0	178240	0	0	0.0013	0.0%	0.0%	NA	NA	NA
P61020	RAB5B_HUMAN	RAB5B	Ras-related protein Rab-5B OS=Homo sapiens OX=9606 GN=RAB5B PE=1 SV=1	23.707	215			1.8838	16.7	5.1	0	6.5	3	1	0	1	0	0	908;2302;2647				3071100	0	0	219360	0	0	0.0016	0.0%	0.0%	NA	NA	NA
Q8NA54	IQUB_HUMAN	IQUB	IQ and ubiquitin-like domain-containing protein OS=Homo sapiens OX=9606 GN=IQUB PE=1 SV=2	92.581	791			1.4551	1.3	1.3	0	1.3	2	1	0	2	1	0	1464;1465	1	1	0	6407700	0	0	142390	0	0	0.001	0.0%	0.0%	NA	NA	NA
Q9Y490	TLN1_HUMAN	TLN1	Talin-1 OS=Homo sapiens OX=9606 GN=TLN1 PE=1 SV=3	269.767	2541			1.8006	1.1	0.4	0	1.1	2	1	0	2	1	0	590;2528	1	1	0	3602000	0	0	23697	0	0	0.0002	0.0%	0.0%	NA	NA	NA
P48735	IDHP_HUMAN	IDH2	Isocitrate dehydrogenase [NADP], mitochondrial OS=Homo sapiens OX=9606 GN=IDH2 PE=1 SV=2	50.909	452			1.2828	4.9	2.9	0	2.9	2	1	0	1	1	0	2509;3155	1	1	0	3332700	0	0	111090	0	0	0.0008	0.0%	0.0%	NA	NA	NA
Q15424	SAFB1_HUMAN	SAFB	Scaffold attachment factor B1 OS=Homo sapiens OX=9606 GN=SAFB PE=1 SV=4	102.642	915	Q14151	SAFB2	1.8585	3.8	1	0	3.8	2	1	0	2	1	0	53;2846	1	1	0	3644800	0	0	74384	0	0	0.0005	0.0%	0.0%	NA	NA	NA
Q15046	SYK_HUMAN	KARS1	Lysine--tRNA ligase OS=Homo sapiens OX=9606 GN=KARS1 PE=1 SV=3	68.048	597			1.3127	4	1.3	0	4	2	1	0	2	1	0	2701;3782	1	1	0	2843000	0	0	86150	0	0	0.0006	0.0%	0.0%	NA	NA	NA
