# Supplementary material for: Extracellular vesicle-mediated transmission of circPDLIM5 promotes lymphatic metastasis in prostate cancer
Source: J Exp Clin Cancer Res. 2025 Jul 3;44:188. doi: 10.1186/s13046-025-03443-2 (PMC12224790; doi:10.1186/s13046-025-03443-2)
Supplement: Supplementary file 3 — Supplementary Material 4. Supplemental Table 9 Mass spectrometry results revealed the proteins interacted with circPDLIM5 in HLECs treated with EVs-circPDLIM5. [file 13046_2025_3443_MOESM3_ESM.xlsx]

## Sheet: protein
Accession	Protein ID	Gene	Fasta description	Mw (kDa)	Length	Protein Group	Protein group gene	Score	Sequence coverage [%]			Unique sequence coverage [%]	Peptides			Unique peptides			Peptide ID	Spectra count			Intensity			iBAQ			iBAQ [%]			circPDLIM5 probe/Oligo probe
									Total	circPDLIM5 probe	Oligo probe		Total	circPDLIM5 probe	Oligo probe	Total	circPDLIM5 probe	Oligo probe		Total	circPDLIM5 probe	Oligo probe	Total	circPDLIM5 probe	Oligo probe	Total	circPDLIM5 probe	Oligo probe	Total	circPDLIM5 probe	Oligo probe	FC	log2 FC	Diff Sig
P25490	TYY1_HUMAN	YY1	Transcriptional repressor protein YY1 OS=Homo sapiens OX=9606 GN=YY1 PE=1 SV=2	44.713	414	Q96MM3	ZFP42	108.57	12.6	12.6	0	12.6	6	6	0	6	6	0	440;441;1536;1715;2696;3147	41	41	0	3901100000	3901100000	0	195060000	195060000	0	1.3888	6.7716%	0.0%	8781.52	13.1003	+
O15391	TYY2_HUMAN	YY2	Transcription factor YY2 OS=Homo sapiens OX=9606 GN=YY2 PE=2 SV=1	41.347	372			8.2446	4.3	4.3	0	4.3	2	2	0	2	2	0	1765;2170	3	3	0	5911000000	5911000000	0	394070000	394070000	0	2.8056	13.6804%	0.0%	7704	12.9114	+
Q9UL36	ZN236_HUMAN	ZNF236	Zinc finger protein 236 OS=Homo sapiens OX=9606 GN=ZNF236 PE=1 SV=2	203.704	1845			1.6961	0.5	0.5	0.5	0.5	1	1	1	1	1	1	3244	12	8	4	41817000000	22850000000	14625000	509960000	278660000	178350	3.6307	9.6739%	0.0055%	1562.39	10.6095	+
Q8TCU4	ALMS1_HUMAN	ALMS1	Centrosome-associated protein ALMS1 OS=Homo sapiens OX=9606 GN=ALMS1 PE=1 SV=4	461.062	4168			2.1019	0.5	0.3	0.2	0.5	2	1	1	2	1	1	1644;3315	2	1	1	709710000	709710000	0	2873300	2873300	0	0.0205	0.0997%	0.0%	1501.42	10.5521	+
O14561	ACPM_HUMAN	NDUFAB1	Acyl carrier protein, mitochondrial OS=Homo sapiens OX=9606 GN=NDUFAB1 PE=1 SV=3	17.417	156			1.3227	5.8	5.8	5.8	5.8	1	1	1	1	1	1	2253	2	1	1	21380000	21380000	0	2138000	2138000	0	0.0152	0.0742%	0.0%	58.3367	5.86633	+
Q9UDW1	QCR9_HUMAN	UQCR10	Cytochrome b-c1 complex subunit 9 OS=Homo sapiens OX=9606 GN=UQCR10 PE=1 SV=3	7.308	63			3.2182	38.1	38.1	0	38.1	2	2	0	2	2	0	82;2353	2	2	0	42357000	17992000	0	10589000	4498100	0	0.0754	0.1562%	0.0%	46.8745	5.55073	+
A6NFN9	ANKUB_HUMAN	ANKUB1	Protein ANKUB1 OS=Homo sapiens OX=9606 GN=ANKUB1 PE=2 SV=3	56.6	502			1.2411	2.4	2.4	0	2.4	1	1	0	1	1	0	3402	1	1	0	43588000	43588000	0	1210800	1210800	0	0.0086	0.042%	0.0%	30.8126	4.94545	+
Q9BX68	HINT2_HUMAN	HINT2	Adenosine 5'-monophosphoramidase HINT2 OS=Homo sapiens OX=9606 GN=HINT2 PE=1 SV=1	17.162	163			11.05	21.5	21.5	0	21.5	2	2	0	2	2	0	550;1640	3	3	0	18907000	18907000	0	1718800	1718800	0	0.0122	0.0597%	0.0%	16.3925	4.03496	+
Q99471	PFD5_HUMAN	PFDN5	Prefoldin subunit 5 OS=Homo sapiens OX=9606 GN=PFDN5 PE=1 SV=2	17.328	154			42.519	21.4	11.7	0	21.4	2	1	0	2	1	0	755;2571	1	1	0	24720000	5066000	0	2472000	506600	0	0.0176	0.0176%	0.0%	12.5417	3.64866	+
Q14847	LASP1_HUMAN	LASP1	LIM and SH3 domain protein 1 OS=Homo sapiens OX=9606 GN=LASP1 PE=1 SV=2	29.717	261			4.6047	14.2	5	0	14.2	3	1	0	3	1	0	1108;2731;2736	1	1	0	32148000	6977700	0	2009200	436110	0	0.0143	0.0151%	0.0%	11.2062	3.48622	+
Q9Y2R0	COA3_HUMAN	COA3	Cytochrome c oxidase assembly factor 3 homolog, mitochondrial OS=Homo sapiens OX=9606 GN=COA3 PE=1 SV=1	11.731	106			4.2956	8.5	8.5	0	8.5	1	1	0	1	1	0	2639	1	1	0	10694000	10694000	0	1782400	1782400	0	0.0127	0.0619%	0.0%	10.8803	3.44365	+
Q7Z7H5	TMED4_HUMAN	TMED4	Transmembrane emp24 domain-containing protein 4 OS=Homo sapiens OX=9606 GN=TMED4 PE=1 SV=1	25.943	227			1.3108	4	4	0	4	1	1	0	1	1	0	465	1	1	0	5671500	5671500	0	378100	378100	0	0.0027	0.0131%	0.0%	10.6018	3.40624	+
Q86SX6	GLRX5_HUMAN	GLRX5	Glutaredoxin-related protein 5, mitochondrial OS=Homo sapiens OX=9606 GN=GLRX5 PE=1 SV=2	16.628	157			2.189	7	7	0	7	1	1	0	1	1	0	1968	2	2	0	3439900	3439900	0	429980	429980	0	0.0031	0.0149%	0.0%	9.97137	3.31779	+
P30049	ATPD_HUMAN	ATP5F1D	ATP synthase subunit delta, mitochondrial OS=Homo sapiens OX=9606 GN=ATP5F1D PE=1 SV=2	17.49	168			2.3197	5.4	5.4	0	5.4	1	1	0	1	1	0	1433	1	1	0	14707000	9589200	0	2451200	1598200	0	0.0175	0.0555%	0.0%	7.52553	2.91179	+
Q9UNE7	CHIP_HUMAN	STUB1	E3 ubiquitin-protein ligase CHIP OS=Homo sapiens OX=9606 GN=STUB1 PE=1 SV=2	34.856	303			31.058	13.9	5	8.9	13.9	4	2	2	4	2	2	444;1632;2127;2976	4	2	2	4682900	4682900	0	195120	195120	0	0.0014	0.0068%	0.0%	7.47928	2.9029	+
P21817	RYR1_HUMAN	RYR1	Ryanodine receptor 1 OS=Homo sapiens OX=9606 GN=RYR1 PE=1 SV=3	565.176	5038			1.456	0.6	0.6	0.4	0.6	2	2	1	2	2	1	1720;3118	3	2	1	4903800	4903800	0	17897	17897	0	0.0001	0.0006%	0.0%	7.44432	2.89614	+
P37275	ZEB1_HUMAN	ZEB1	Zinc finger E-box-binding homeobox 1 OS=Homo sapiens OX=9606 GN=ZEB1 PE=1 SV=2	124.074	1124			1.2348	0.8	0.8	0	0.8	1	1	0	1	1	0	3334	1	1	0	5816300	5816300	0	103860	103860	0	0.0007	0.0036%	0.0%	7.20755	2.84951	+
Q14157	UBP2L_HUMAN	UBAP2L	Ubiquitin-associated protein 2-like OS=Homo sapiens OX=9606 GN=UBAP2L PE=1 SV=2	114.534	1087			1.8299	0.8	0.8	0	0.8	1	1	0	1	1	0	1422	1	1	0	5311000	3465200	0	165970	108290	0	0.0012	0.0038%	0.0%	7.11624	2.83112	+
P36969	GPX4_HUMAN	GPX4	Phospholipid hydroperoxide glutathione peroxidase OS=Homo sapiens OX=9606 GN=GPX4 PE=1 SV=3	22.175	197			1.9492	7.1	7.1	0	7.1	1	1	0	1	1	0	3103	1	1	0	5068500	5068500	0	337900	337900	0	0.0024	0.0117%	0.0%	6.67314	2.73837	+
P62750	RL23A_HUMAN	RPL23A	60S ribosomal protein L23a OS=Homo sapiens OX=9606 GN=RPL23A PE=1 SV=1	17.695	156			1.2261	8.3	8.3	0	8.3	1	1	0	1	1	0	1842	1	1	0	9408100	3177600	0	1045300	353070	0	0.0074	0.0123%	0.0%	6.62227	2.72733	+
P25815	S100P_HUMAN	S100P	Protein S100-P OS=Homo sapiens OX=9606 GN=S100P PE=1 SV=2	10.4	95			6.6882	13.7	13.7	13.7	13.7	1	1	1	1	1	1	3780	2	1	1	5109600	5109600	0	1277400	1277400	0	0.0091	0.0443%	0.0%	6.55662	2.71295	+
Q16576	RBBP7_HUMAN	RBBP7	Histone-binding protein RBBP7 OS=Homo sapiens OX=9606 GN=RBBP7 PE=1 SV=1	47.82	425			12.816	14.8	11.8	5.4	6.4	5	4	3	1	1	0	1471;2114;2148;3225;3268	1	1	0	43634000	4469200	0	2424100	248290	0	0.0173	0.0086%	0.0%	6.46259	2.69211	+
Q15363	TMED2_HUMAN	TMED2	Transmembrane emp24 domain-containing protein 2 OS=Homo sapiens OX=9606 GN=TMED2 PE=1 SV=1	22.761	201			3.9682	6.5	6.5	0	6.5	1	1	0	1	1	0	1680	1	1	0	11160000	4819000	0	1014500	438090	0	0.0072	0.0152%	0.0%	6.37009	2.67131	+
P62875	RPAB5_HUMAN	POLR2L	DNA-directed RNA polymerases I, II, and III subunit RPABC5 OS=Homo sapiens OX=9606 GN=POLR2L PE=1 SV=1	7.645	67			3.5589	29.9	29.9	29.9	29.9	2	2	2	2	2	2	2090;2405	5	3	2	22882000	8237600	1326400	4576500	1647500	265280	0.0326	0.0572%	0.0081%	6.21049	2.63471	+
Q96CD2	COAC_HUMAN	PPCDC	Phosphopantothenoylcysteine decarboxylase OS=Homo sapiens OX=9606 GN=PPCDC PE=1 SV=2	22.395	204			3.1435	21.1	7.8	0	21.1	3	1	0	3	1	0	2039;2828;3640	1	1	0	20117000	3908700	0	1676400	325720	0	0.0119	0.0113%	0.0%	6.01438	2.58842	+
Q15836	VAMP3_HUMAN	VAMP3	Vesicle-associated membrane protein 3 OS=Homo sapiens OX=9606 GN=VAMP3 PE=1 SV=3	11.309	100	P63027	VAMP2	4.8051	33	17	0	33	2	1	0	2	1	0	30;2203	1	1	0	20199000	3326100	0	4039800	665210	0	0.0288	0.0231%	0.0%	5.8572	2.55021	+
Q13148	TADBP_HUMAN	TARDBP	TAR DNA-binding protein 43 OS=Homo sapiens OX=9606 GN=TARDBP PE=1 SV=1	44.74	414			2.6523	2.9	2.9	0	2.9	1	1	0	1	1	0	3237	1	1	0	4713400	1963900	0	277260	115520	0	0.002	0.004%	0.0%	5.76773	2.528	+
O75223	GGCT_HUMAN	GGCT	Gamma-glutamylcyclotransferase OS=Homo sapiens OX=9606 GN=GGCT PE=1 SV=1	21.008	188			3.1992	17.6	5.3	0	17.6	3	1	0	3	1	0	2874;2962;3556	1	1	0	19208000	5766300	0	1372000	411880	0	0.0098	0.0143%	0.0%	5.76056	2.52621	+
P11908	PRPS2_HUMAN	PRPS2	Ribose-phosphate pyrophosphokinase 2 OS=Homo sapiens OX=9606 GN=PRPS2 PE=1 SV=2	34.769	318			1.692	3.1	3.1	3.1	3.1	1	1	1	1	1	1	2145	3	2	1	5627100	5627100	0	296160	296160	0	0.0021	0.0103%	0.0%	5.57595	2.47922	+
Q96EP5	DAZP1_HUMAN	DAZAP1	DAZ-associated protein 1 OS=Homo sapiens OX=9606 GN=DAZAP1 PE=1 SV=1	43.383	407			8.5815	3.9	3.9	0	3.9	1	1	0	1	1	0	1943	1	1	0	8351900	4989800	0	642460	383830	0	0.0046	0.0133%	0.0%	5.46527	2.45029	+
Q8WTS6	SETD7_HUMAN	SETD7	Histone-lysine N-methyltransferase SETD7 OS=Homo sapiens OX=9606 GN=SETD7 PE=1 SV=1	40.721	366			1.7572	4.9	4.9	0	4.9	1	1	0	1	1	0	3638	1	1	0	3951600	3951600	0	232450	232450	0	0.0017	0.0081%	0.0%	5.4103	2.43571	+
Q8N4H5	TOM5_HUMAN	TOMM5	Mitochondrial import receptor subunit TOM5 homolog OS=Homo sapiens OX=9606 GN=TOMM5 PE=1 SV=1	6.035	51			1.4303	29.4	15.7	0	29.4	2	1	0	2	1	0	632;1443	1	1	0	7694700	3381500	0	1538900	676310	0	0.011	0.0235%	0.0%	5.32927	2.41394	+
O95139	NDUB6_HUMAN	NDUFB6	NADH dehydrogenase [ubiquinone] 1 beta subcomplex subunit 6 OS=Homo sapiens OX=9606 GN=NDUFB6 PE=1 SV=3	15.489	128			1.3289	10.2	10.2	0	10.2	1	1	0	1	1	0	3726	1	1	0	2380800	2380800	0	238080	238080	0	0.0017	0.0083%	0.0%	5.14037	2.36187	+
Q9BQA1	MEP50_HUMAN	WDR77	Methylosome protein 50 OS=Homo sapiens OX=9606 GN=WDR77 PE=1 SV=1	36.724	342			2.3038	4.4	4.4	0	4.4	1	1	0	1	1	0	2819	1	1	0	8077700	3015700	0	673140	251310	0	0.0048	0.0087%	0.0%	5.00378	2.32302	+
Q99880	H2B1L_HUMAN	H2BC13	Histone H2B type 1-L OS=Homo sapiens OX=9606 GN=H2BC13 PE=1 SV=3	13.952	126	Q99879;Q99877;Q93079;Q5QNW6;P62807;P58876;P57053;O60814;A0A2R8Y619;Q96A08	H2BC14;H2BC15;H2BC9;H2BC18;H2BC4;H2BC5;H2BC12L;H2BC12;H2BK1;H2BC1	15.728	26.2	19	11.9	7.1	3	2	1	1	0	0	214;817;2084	7	4	3	194070000	127480000	26131000	17642000	11589000	2375600	0.1256	0.4023%	0.0727%	4.8785	2.28644	+
Q9GZT3	SLIRP_HUMAN	SLIRP	SRA stem-loop-interacting RNA-binding protein, mitochondrial OS=Homo sapiens OX=9606 GN=SLIRP PE=1 SV=1	12.349	109			14.032	22	12.8	9.2	22	2	1	1	2	1	1	2460;2890	2	1	1	40497000	5534000	1136300	3681600	503090	103300	0.0262	0.0175%	0.0032%	4.87019	2.28398	+
Q07020	RL18_HUMAN	RPL18	60S ribosomal protein L18 OS=Homo sapiens OX=9606 GN=RPL18 PE=1 SV=2	21.634	188			4.2837	16.5	3.7	0	16.5	3	1	0	3	1	0	2981;3075;3213	1	1	0	14094000	5610800	0	1566000	623420	0	0.0111	0.0216%	0.0%	4.83295	2.2729	+
Q9Y3D7	TIM16_HUMAN	PAM16	Mitochondrial import inner membrane translocase subunit TIM16 OS=Homo sapiens OX=9606 GN=PAM16 PE=1 SV=2	13.825	125			3.4393	18.4	18.4	0	18.4	1	1	0	1	1	0	2798	1	1	0	3287800	3287800	0	328780	328780	0	0.0023	0.0114%	0.0%	4.46708	2.15933	+
P16949	STMN1_HUMAN	STMN1	Stathmin OS=Homo sapiens OX=9606 GN=STMN1 PE=1 SV=3	17.302	149			42.094	29.5	22.8	14.8	23.5	5	3	3	4	2	3	277;286;499;814;2902	6	3	3	160150000	69932000	16244000	16015000	6993200	1624400	0.114	0.2428%	0.0497%	4.3051	2.10605	+
P62241	RS8_HUMAN	RPS8	40S ribosomal protein S8 OS=Homo sapiens OX=9606 GN=RPS8 PE=1 SV=2	24.205	208			3.6712	9.6	9.6	0	9.6	2	2	0	2	2	0	732;1643	2	2	0	16553000	3023500	0	1504800	274870	0	0.0107	0.0095%	0.0%	4.19607	2.06904	+
Q9H1E3	NUCKS_HUMAN	NUCKS1	Nuclear ubiquitous casein and cyclin-dependent kinase substrate 1 OS=Homo sapiens OX=9606 GN=NUCKS1 PE=1 SV=1	27.296	243			6.113	8.2	8.2	0	8.2	2	2	0	2	2	0	1806;3600	2	2	0	5246200	5246200	0	524620	524620	0	0.0037	0.0182%	0.0%	4.16881	2.05964	+
P35244	RFA3_HUMAN	RPA3	Replication protein A 14 kDa subunit OS=Homo sapiens OX=9606 GN=RPA3 PE=1 SV=1	13.569	121			4.732	35.5	27.3	14	35.5	3	2	1	3	2	1	629;1517;2382	4	3	1	34227000	15966000	3903600	3803000	1774000	433730	0.0271	0.0616%	0.0133%	4.09007	2.03213	+
Q13404	UB2V1_HUMAN	UBE2V1	Ubiquitin-conjugating enzyme E2 variant 1 OS=Homo sapiens OX=9606 GN=UBE2V1 PE=1 SV=2	16.495	147	Q15819	UBE2V2	7.1679	38.8	21.1	6.8	38.8	5	2	1	5	2	1	1277;2046;3616;3662;3767	3	2	1	72139000	11472000	2923600	6011600	956010	243630	0.0428	0.0332%	0.0075%	3.92393	1.9723	+
P46109	CRKL_HUMAN	CRKL	Crk-like protein OS=Homo sapiens OX=9606 GN=CRKL PE=1 SV=1	33.777	303			1.9816	5	5	0	5	1	1	0	1	1	0	1501	1	1	0	3616200	2050400	0	190320	107910	0	0.0014	0.0037%	0.0%	3.92347	1.97213	+
P51571	SSRD_HUMAN	SSR4	Translocon-associated protein subunit delta OS=Homo sapiens OX=9606 GN=SSR4 PE=1 SV=1	18.999	173			8.2875	24.9	18.5	7.5	24.9	3	2	1	3	2	1	916;2553;3549	3	2	1	26591000	5549800	1488000	2954500	616640	165330	0.021	0.0214%	0.0051%	3.7297	1.89906	+
P16401	H15_HUMAN	H1-5	Histone H1.5 OS=Homo sapiens OX=9606 GN=H1-5 PE=1 SV=3	22.58	226			2.1344	10.2	10.2	5.3	10.2	2	2	1	2	2	1	153;301	3	2	1	17201000	13547000	3654500	1563700	1231500	332230	0.0111	0.0428%	0.0102%	3.70694	1.89023	+
Q15369	ELOC_HUMAN	ELOC	Elongin-C OS=Homo sapiens OX=9606 GN=ELOC PE=1 SV=1	12.473	112			6.1564	36.6	18.8	28.6	36.6	3	2	2	3	2	2	218;704;2012	4	2	2	47713000	22304000	6250600	5964100	2788000	781330	0.0425	0.0968%	0.0239%	3.5683	1.83524	+
P36639	8ODP_HUMAN	NUDT1	Oxidized purine nucleoside triphosphate hydrolase OS=Homo sapiens OX=9606 GN=NUDT1 PE=1 SV=4	17.951	156			1.3227	7.7	7.7	0	7.7	1	1	0	1	1	0	3544	1	1	0	2270100	2270100	0	227010	227010	0	0.0016	0.0079%	0.0%	3.52263	1.81665	+
Q04837	SSBP_HUMAN	SSBP1	Single-stranded DNA-binding protein, mitochondrial OS=Homo sapiens OX=9606 GN=SSBP1 PE=1 SV=1	17.26	148			323.31	46.6	46.6	46.6	46.6	6	6	6	6	6	6	1430;1431;2565;2648;2869;3410	17	10	7	2280600000	1093300000	318560000	228060000	109330000	31856000	1.6237	3.7955%	0.9747%	3.43201	1.77905	+
P62273	RS29_HUMAN	RPS29	40S ribosomal protein S29 OS=Homo sapiens OX=9606 GN=RPS29 PE=1 SV=2	6.677	56			6.8107	30.4	30.4	19.6	30.4	2	2	1	2	2	1	448;1133	4	3	1	58811000	29261000	8585600	14703000	7315200	2146400	0.1047	0.254%	0.0657%	3.40815	1.76899	+
P61024	CKS1_HUMAN	CKS1B	Cyclin-dependent kinases regulatory subunit 1 OS=Homo sapiens OX=9606 GN=CKS1B PE=1 SV=1	9.66	79			3.7309	32.9	32.9	20.3	32.9	2	2	1	2	2	1	2690;3143	3	2	1	16992000	4520500	1356400	3398400	904110	271270	0.0242	0.0314%	0.0083%	3.33272	1.7367	+
P14927	QCR7_HUMAN	UQCRB	Cytochrome b-c1 complex subunit 7 OS=Homo sapiens OX=9606 GN=UQCRB PE=1 SV=2	13.53	111			4.3167	19.8	13.5	6.3	19.8	2	1	1	2	1	1	162;389	2	1	1	16407000	8141500	2501300	2050800	1017700	312660	0.0146	0.0353%	0.0096%	3.25491	1.70262	+
Q15365	PCBP1_HUMAN	PCBP1	Poly(rC)-binding protein 1 OS=Homo sapiens OX=9606 GN=PCBP1 PE=1 SV=2	37.498	356	Q15366;P57721	PCBP2;PCBP3	22.542	23.3	19.4	10.1	23.3	5	4	2	5	4	2	811;1403;1532;2335;2732	6	4	2	86882000	41826000	12911000	4137200	1991700	614800	0.0295	0.0691%	0.0188%	3.23956	1.6958	+
O15212	PFD6_HUMAN	PFDN6	Prefoldin subunit 6 OS=Homo sapiens OX=9606 GN=PFDN6 PE=1 SV=1	14.583	129			48.035	15.5	15.5	6.2	15.5	2	2	1	2	2	1	826;2066	3	2	1	43805000	10077000	3281400	3650400	839720	273450	0.026	0.0292%	0.0084%	3.07095	1.61868	+
P26885	FKBP2_HUMAN	FKBP2	Peptidyl-prolyl cis-trans isomerase FKBP2 OS=Homo sapiens OX=9606 GN=FKBP2 PE=1 SV=2	15.649	142			12.207	19	19	10.6	19	2	2	1	2	2	1	1597;2299	3	2	1	42867000	10559000	3552800	5358400	1319800	444100	0.0381	0.0458%	0.0136%	2.97202	1.57144	+
P63173	RL38_HUMAN	RPL38	60S ribosomal protein L38 OS=Homo sapiens OX=9606 GN=RPL38 PE=1 SV=2	8.218	70			5.4814	35.7	17.1	18.6	35.7	3	2	1	3	2	1	1743;3757;3758	3	2	1	39571000	8908600	3142800	13190000	2969500	1047600	0.0939	0.1031%	0.0321%	2.83461	1.50315	+
Q6UW78	UQCC3_HUMAN	UQCC3	Ubiquinol-cytochrome-c reductase complex assembly factor 3 OS=Homo sapiens OX=9606 GN=UQCC3 PE=1 SV=2	10.081	93			15.478	23.7	23.7	0	23.7	1	1	0	1	1	0	3232	1	1	0	6869100	2551800	0	1717300	637940	0	0.0122	0.0221%	0.0%	2.74519	1.45691	+
P54920	SNAA_HUMAN	NAPA	Alpha-soluble NSF attachment protein OS=Homo sapiens OX=9606 GN=NAPA PE=1 SV=3	33.233	295	Q9H115	NAPB	15.356	8.1	4.4	3.7	8.1	2	1	1	2	1	1	1888;3317	2	1	1	14755000	10749000	4005700	702610	511860	190750	0.005	0.0178%	0.0058%	2.68343	1.42408	+
O14949	QCR8_HUMAN	UQCRQ	Cytochrome b-c1 complex subunit 8 OS=Homo sapiens OX=9606 GN=UQCRQ PE=1 SV=4	9.906	82			3.6694	32.9	24.4	0	32.9	3	2	0	3	2	0	653;1150;1377	2	2	0	17255000	3565000	0	2875800	594160	0	0.0205	0.0206%	0.0%	2.65231	1.40725	+
Q9UBE0	SAE1_HUMAN	SAE1	SUMO-activating enzyme subunit 1 OS=Homo sapiens OX=9606 GN=SAE1 PE=1 SV=1	38.45	346			2.7535	3.8	3.8	0	3.8	1	1	0	1	1	0	3263	1	1	0	1661400	1661400	0	72234	72234	0	0.0005	0.0025%	0.0%	2.60533	1.38146	+
O43169	CYB5B_HUMAN	CYB5B	Cytochrome b5 type B OS=Homo sapiens OX=9606 GN=CYB5B PE=1 SV=3	16.695	150			24.765	49.3	26.7	6	49.3	4	3	1	4	3	1	770;964;1226;2777	4	3	1	100960000	22362000	8754900	11218000	2484700	972760	0.0799	0.0863%	0.0298%	2.55423	1.35289	+
P16104	H2AX_HUMAN	H2AX	Histone H2AX OS=Homo sapiens OX=9606 GN=H2AX PE=1 SV=2	15.145	143	Q96QV6;Q8IUE6	H2AC1;H2AC21	1.9535	27.3	27.3	27.3	16.1	3	3	3	1	1	1	107;1357;2063	2	1	1	114480000	51258000	20277000	12720000	5695300	2253000	0.0906	0.1977%	0.0689%	2.52789	1.33793	+
P50402	EMD_HUMAN	EMD	Emerin OS=Homo sapiens OX=9606 GN=EMD PE=1 SV=1	28.994	254			4.9646	10.6	5.9	0	10.6	2	1	0	2	1	0	1311;3304	1	1	0	17400000	3100400	0	1338400	238490	0	0.0095	0.0083%	0.0%	2.52742	1.33766	+
P04080	CYTB_HUMAN	CSTB	Cystatin-B OS=Homo sapiens OX=9606 GN=CSTB PE=1 SV=2	11.14	98			47.779	76.5	52	24.5	76.5	5	4	2	5	4	2	1731;2413;2991;3394;3420	7	5	2	581140000	37370000	14885000	83021000	5338500	2126400	0.5911	0.1853%	0.0651%	2.51058	1.32802	+
P18859	ATP5J_HUMAN	ATP5PF	ATP synthase-coupling factor 6, mitochondrial OS=Homo sapiens OX=9606 GN=ATP5PF PE=1 SV=1	12.587	108			9.9252	30.6	13	13	30.6	2	1	1	2	1	1	904;2751	3	2	1	38335000	18554000	7482800	5476500	2650600	1069000	0.039	0.092%	0.0327%	2.47955	1.31008	+
P06703	S10A6_HUMAN	S100A6	Protein S100-A6 OS=Homo sapiens OX=9606 GN=S100A6 PE=1 SV=1	10.18	90			2.5543	16.7	8.9	0	16.7	2	1	0	2	1	0	2111;2183	1	1	0	1517700000	1652700	0	303550000	330540	0	2.1612	0.0115%	0.0%	2.4654	1.30182	+
P61604	CH10_HUMAN	HSPE1	10 kDa heat shock protein, mitochondrial OS=Homo sapiens OX=9606 GN=HSPE1 PE=1 SV=2	10.932	102			34.317	62.7	62.7	43.1	62.7	8	8	4	8	8	4	965;1115;1119;1158;1730;3482;3487;3611	17	11	6	1125500000	410620000	171410000	112550000	41062000	17141000	0.8013	1.4255%	0.5244%	2.39554	1.26035	+
Q15370	ELOB_HUMAN	ELOB	Elongin-B OS=Homo sapiens OX=9606 GN=ELOB PE=1 SV=1	13.133	118			3.4396	30.5	6.8	6.8	30.5	4	1	1	4	1	1	810;1667;2628;3258	2	1	1	59728000	11466000	4959500	5972800	1146600	495950	0.0425	0.0398%	0.0152%	2.31193	1.2091	+
P60059	SC61G_HUMAN	SEC61G	Protein transport protein Sec61 subunit gamma OS=Homo sapiens OX=9606 GN=SEC61G PE=1 SV=1	7.741	68			2.6701	19.1	19.1	19.1	19.1	1	1	1	1	1	1	2001	2	1	1	45719000	11318000	4903800	15240000	3772600	1634600	0.1085	0.131%	0.05%	2.30801	1.20665	+
P61326	MGN_HUMAN	MAGOH	Protein mago nashi homolog OS=Homo sapiens OX=9606 GN=MAGOH PE=1 SV=1	17.164	146	Q96A72	MAGOHB	9.8778	21.2	21.2	7.5	21.2	2	2	1	2	2	1	1492;1506	3	2	1	41142000	8853900	3904000	2938700	632420	278860	0.0209	0.022%	0.0085%	2.2679	1.18136	+
Q96A26	F162A_HUMAN	FAM162A	Protein FAM162A OS=Homo sapiens OX=9606 GN=FAM162A PE=1 SV=2	17.342	154			59.46	14.3	14.3	7.1	14.3	2	2	1	2	2	1	1326;3537	4	3	1	72186000	36206000	16200000	6562400	3291400	1472700	0.0467	0.1143%	0.0451%	2.23494	1.16023	+
P51970	NDUA8_HUMAN	NDUFA8	NADH dehydrogenase [ubiquinone] 1 alpha subcomplex subunit 8 OS=Homo sapiens OX=9606 GN=NDUFA8 PE=1 SV=3	20.105	172			4.0533	18	18	10.5	18	2	2	1	2	2	1	1981;2621	3	2	1	14751000	7424900	3398200	1229200	618740	283180	0.0088	0.0215%	0.0087%	2.18495	1.1276	+
P62857	RS28_HUMAN	RPS28	40S ribosomal protein S28 OS=Homo sapiens OX=9606 GN=RPS28 PE=1 SV=1	7.841	69			13.188	30.4	30.4	30.4	30.4	2	2	2	2	2	2	661;3365	4	2	2	363970000	86875000	40158000	121320000	28958000	13386000	0.8638	1.0053%	0.4096%	2.16333	1.11325	+
Q9P0U1	TOM7_HUMAN	TOMM7	Mitochondrial import receptor subunit TOM7 homolog OS=Homo sapiens OX=9606 GN=TOMM7 PE=1 SV=1	6.248	55			1.4548	10.9	10.9	10.9	10.9	1	1	1	1	1	1	2202	3	1	2	15666000	8365500	3885000	3916400	2091400	971260	0.0279	0.0726%	0.0297%	2.15328	1.10654	+
P05387	RLA2_HUMAN	RPLP2	60S acidic ribosomal protein P2 OS=Homo sapiens OX=9606 GN=RPLP2 PE=1 SV=1	11.665	115			43.017	70.4	40.9	40.9	70.4	6	4	4	6	4	4	1543;1544;1747;1852;2500;3798	10	6	4	328240000	74613000	34670000	65649000	14923000	6933900	0.4674	0.5181%	0.2121%	2.15209	1.10574	+
Q8IYD1	ERF3B_HUMAN	GSPT2	Eukaryotic peptide chain release factor GTP-binding subunit ERF3B OS=Homo sapiens OX=9606 GN=GSPT2 PE=1 SV=2	68.883	628			2.3949	6.4	2.7	0	2.7	2	1	0	1	1	0	2617;2864	1	1	0	10236000	2196700	0	301050	64609	0	0.0021	0.0022%	0.0%	2.14447	1.10062	+
O00299	CLIC1_HUMAN	CLIC1	Chloride intracellular channel protein 1 OS=Homo sapiens OX=9606 GN=CLIC1 PE=1 SV=4	26.923	241	O15247;Q9Y696;Q9NZA1	CLIC2;CLIC4;CLIC5	56.563	22	14.5	16.2	22	5	4	3	5	4	3	1001;1110;1287;1814;1936	8	5	3	189180000	70946000	33550000	11128000	4173300	1973600	0.0792	0.1449%	0.0604%	2.11463	1.08041	+
P81605	DCD_HUMAN	DCD	Dermcidin OS=Homo sapiens OX=9606 GN=DCD PE=1 SV=2	11.284	110			3.0446	20	20	10	20	2	2	1	2	2	1	382;777	3	2	1	23285000	11209000	5301900	3326400	1601200	757410	0.0237	0.0556%	0.0232%	2.11415	1.08008	+
Q9BRA2	TXD17_HUMAN	TXNDC17	Thioredoxin domain-containing protein 17 OS=Homo sapiens OX=9606 GN=TXNDC17 PE=1 SV=1	13.941	123			10.652	26.8	19.5	18.7	26.8	3	2	2	3	2	2	3156;3568;3694	5	3	2	49210000	17951000	8542100	5467800	1994600	949120	0.0389	0.0692%	0.029%	2.10147	1.0714	+
Q5TEC6	H37_HUMAN	H3-7	Histone H3-7 OS=Homo sapiens OX=9606 GN=H3-7 PE=1 SV=1	15.43	136	Q6NXT2;Q71DI3;Q16695;P84243;P68431	H3-5;H3C15;H3-4;H3-3A;H3C1	2.8128	13.2	13.2	5.1	13.2	2	2	1	2	2	1	689;3009	4	3	1	32189000	11236000	5406700	4023600	1404500	675830	0.0286	0.0488%	0.0207%	2.07816	1.05531	+
Q9NRX4	PHP14_HUMAN	PHPT1	14 kDa phosphohistidine phosphatase OS=Homo sapiens OX=9606 GN=PHPT1 PE=1 SV=1	13.833	125			1.4338	8.8	8.8	8.8	8.8	1	1	1	1	1	1	3642	3	1	2	6764000	4541900	2222100	751560	504660	246900	0.0054	0.0175%	0.0076%	2.04397	1.03137	+
P47756	CAPZB_HUMAN	CAPZB	F-actin-capping protein subunit beta OS=Homo sapiens OX=9606 GN=CAPZB PE=1 SV=5	30.629	272			2.576	8.8	8.8	5.1	8.8	2	2	1	2	2	1	1757;3016	3	2	1	15799000	5101300	2496300	831510	268490	131380	0.0059	0.0093%	0.004%	2.04354	1.03107	+
Q92552	RT27_HUMAN	MRPS27	28S ribosomal protein S27, mitochondrial OS=Homo sapiens OX=9606 GN=MRPS27 PE=1 SV=3	47.611	414			10.471	6.5	3.6	6.5	6.5	2	1	2	2	1	2	1448;2485	3	1	2	12824000	4354400	2177300	442220	150150	75078	0.0031	0.0052%	0.0023%	1.99991	0.999934	+
Q14444	CAPR1_HUMAN	CAPRIN1	Caprin-1 OS=Homo sapiens OX=9606 GN=CAPRIN1 PE=1 SV=2	78.366	709			3.2521	4.8	3.2	1.6	4.8	3	2	1	3	2	1	2138;2858;3775	3	2	1	12653000	3207400	1609900	550120	139450	69995	0.0039	0.0048%	0.0021%	1.9923	0.994433	+
P56385	ATP5I_HUMAN	ATP5ME	ATP synthase subunit e, mitochondrial OS=Homo sapiens OX=9606 GN=ATP5ME PE=1 SV=2	7.933	69			21.316	52.2	52.2	36.2	52.2	4	4	2	4	4	2	719;2448;3539;3779	6	4	2	98687000	53344000	27919000	24672000	13336000	6979900	0.1757	0.463%	0.2136%	1.91067	0.934079	+
P63220	RS21_HUMAN	RPS21	40S ribosomal protein S21 OS=Homo sapiens OX=9606 GN=RPS21 PE=1 SV=1	9.111	83			155.86	62.7	62.7	51.8	62.7	5	5	4	5	5	4	431;432;2385;2426;3302	11	6	5	347900000	54760000	29561000	49699000	7822800	4223000	0.3538	0.2716%	0.1292%	1.85244	0.889427	+
Q13162	PRDX4_HUMAN	PRDX4	Peroxiredoxin-4 OS=Homo sapiens OX=9606 GN=PRDX4 PE=1 SV=1	30.54	271			108.91	57.6	27.7	27.7	54.6	10	6	6	9	5	5	578;1169;1334;1599;1636;2313;2688;2891;3235;3565	14	7	7	1764600000	229570000	124500000	110290000	14348000	7781000	0.7852	0.4981%	0.2381%	1.84394	0.882788	+
Q92882	OSTF1_HUMAN	OSTF1	Osteoclast-stimulating factor 1 OS=Homo sapiens OX=9606 GN=OSTF1 PE=1 SV=2	23.787	214			1.3965	5.6	5.6	0	5.6	1	1	0	1	1	0	1298	1	1	0	1224500	1224500	0	94191	94191	0	0.0007	0.0033%	0.0%	1.84326	0.882263	+
P13073	COX41_HUMAN	COX4I1	Cytochrome c oxidase subunit 4 isoform 1, mitochondrial OS=Homo sapiens OX=9606 GN=COX4I1 PE=1 SV=1	19.577	169			5.3781	13	13	7.1	13	2	2	1	2	2	1	2836;3528	3	2	1	50320000	16871000	9216900	4193300	1405900	768080	0.0299	0.0488%	0.0235%	1.83044	0.872192	+
Q01469	FABP5_HUMAN	FABP5	Fatty acid-binding protein 5 OS=Homo sapiens OX=9606 GN=FABP5 PE=1 SV=3	15.164	135	A8MUU1	FABP5P3	5.5039	38.5	22.2	6.7	38.5	5	2	1	5	2	1	740;1089;1792;2331;3234	3	2	1	98725000	13365000	7372300	8975000	1215000	670210	0.0639	0.0422%	0.0205%	1.81287	0.858273	+
O75607	NPM3_HUMAN	NPM3	Nucleoplasmin-3 OS=Homo sapiens OX=9606 GN=NPM3 PE=1 SV=3	19.344	178			21.591	9	9	0	9	1	1	0	1	1	0	5	1	1	0	5232700	1563400	0	654090	195430	0	0.0047	0.0068%	0.0%	1.81133	0.857048	+
P54725	RD23A_HUMAN	RAD23A	UV excision repair protein RAD23 homolog A OS=Homo sapiens OX=9606 GN=RAD23A PE=1 SV=1	39.609	363	P54727	RAD23B	2.0337	7.4	2.5	2.5	7.4	3	1	1	3	1	1	366;1566;2490	2	1	1	6985100	2373000	1323900	465670	158200	88263	0.0033	0.0055%	0.0027%	1.79243	0.841918	+
P22392	NDKB_HUMAN	NME2	Nucleoside diphosphate kinase B OS=Homo sapiens OX=9606 GN=NME2 PE=1 SV=1	17.298	152	O60361	NME2P1	14.635	57.2	39.5	52	27	7	4	6	3	2	3	705;1064;1194;2681;3113;3510;3761	5	2	3	184110000	29404000	16784000	13151000	2100300	1198900	0.0936	0.0729%	0.0367%	1.75191	0.808926	+
P12004	PCNA_HUMAN	PCNA	Proliferating cell nuclear antigen OS=Homo sapiens OX=9606 GN=PCNA PE=1 SV=1	28.769	261			86.287	49.8	37.5	30.7	49.8	9	6	6	9	6	6	63;308;354;497;1000;2109;2315;2519;3748	20	10	10	299670000	87177000	52556000	16649000	4843200	2919800	0.1185	0.1681%	0.0893%	1.65874	0.730092	+
P49773	HINT1_HUMAN	HINT1	Adenosine 5'-monophosphoramidase HINT1 OS=Homo sapiens OX=9606 GN=HINT1 PE=1 SV=2	13.802	126			32.448	38.1	38.1	38.1	38.1	2	2	2	2	2	2	1348;2450	8	4	4	88032000	26529000	16312000	11004000	3316100	2039100	0.0783	0.1151%	0.0624%	1.62635	0.701637	+
O75531	BAF_HUMAN	BANF1	Barrier-to-autointegration factor OS=Homo sapiens OX=9606 GN=BANF1 PE=1 SV=1	10.059	89			22.358	40.4	40.4	40.4	40.4	2	2	2	2	2	2	352;408	6	3	3	348950000	91004000	56117000	43619000	11375000	7014700	0.3106	0.3949%	0.2146%	1.62168	0.697492	+
P20674	COX5A_HUMAN	COX5A	Cytochrome c oxidase subunit 5A, mitochondrial OS=Homo sapiens OX=9606 GN=COX5A PE=1 SV=2	16.762	150			6.3179	14.7	14.7	14.7	14.7	2	2	2	2	2	2	1147;1505	4	2	2	78038000	31802000	19653000	6002900	2446300	1511800	0.0427	0.0849%	0.0463%	1.61818	0.694368	+
Q15843	NEDD8_HUMAN	NEDD8	NEDD8 OS=Homo sapiens OX=9606 GN=NEDD8 PE=1 SV=1	9.072	81			3.4231	17.3	17.3	17.3	17.3	1	1	1	1	1	1	693	4	2	2	75259000	17199000	10634000	10751000	2457000	1519100	0.0765	0.0853%	0.0465%	1.61736	0.69364	+
P55769	NH2L1_HUMAN	SNU13	NHP2-like protein 1 OS=Homo sapiens OX=9606 GN=SNU13 PE=1 SV=3	14.174	128			17.314	18.8	18.8	9.4	18.8	2	2	1	2	2	1	2040;2729	3	2	1	80560000	26288000	16285000	8056000	2628800	1628500	0.0574	0.0913%	0.0498%	1.61425	0.690861	+
B2RPK0	HGB1A_HUMAN	HMGB1P1	Putative high mobility group protein B1-like 1 OS=Homo sapiens OX=9606 GN=HMGB1P1 PE=5 SV=1	24.238	211	P09429	HMGB1	5.587	7.1	7.1	7.1	7.1	1	1	1	1	1	1	1539	2	1	1	90210000	32950000	20516000	9021000	3295000	2051600	0.0642	0.1144%	0.0628%	1.60606	0.683529	+
P58546	MTPN_HUMAN	MTPN	Myotrophin OS=Homo sapiens OX=9606 GN=MTPN PE=1 SV=2	12.895	118			2.6782	25.4	14.4	14.4	25.4	2	1	1	2	1	1	1214;2492	2	1	1	63513000	16087000	10026000	7939200	2010800	1253200	0.0565	0.0698%	0.0383%	1.60453	0.682149	+
Q9Y5L4	TIM13_HUMAN	TIMM13	Mitochondrial import inner membrane translocase subunit Tim13 OS=Homo sapiens OX=9606 GN=TIMM13 PE=1 SV=1	10.5	95			40.971	36.8	26.3	14.7	36.8	3	2	1	3	2	1	1884;3546;3759	3	2	1	84283000	27131000	17183000	14047000	4521800	2863900	0.1	0.157%	0.0876%	1.57894	0.65896	+
P16615	AT2A2_HUMAN	ATP2A2	Sarcoplasmic/endoplasmic reticulum calcium ATPase 2 OS=Homo sapiens OX=9606 GN=ATP2A2 PE=1 SV=1	114.757	1042	O14983	ATP2A1	4.3832	5.7	1.4	2	5.7	3	1	1	3	1	1	461;3067;3350	2	1	1	8905900	3230200	2059100	171270	62119	39598	0.0012	0.0022%	0.0012%	1.56874	0.64961	+
P39019	RS19_HUMAN	RPS19	40S ribosomal protein S19 OS=Homo sapiens OX=9606 GN=RPS19 PE=1 SV=2	16.06	145			5.52	24.8	24.8	20	24.8	4	4	3	4	4	3	152;561;2026;3486	8	4	4	99513000	33621000	21493000	8292800	2801700	1791100	0.059	0.0973%	0.0548%	1.56428	0.645496	+
Q9NS69	TOM22_HUMAN	TOMM22	Mitochondrial import receptor subunit TOM22 homolog OS=Homo sapiens OX=9606 GN=TOMM22 PE=1 SV=3	15.522	142			14.991	28.9	28.9	11.3	28.9	2	2	1	2	2	1	1060;2800	3	2	1	20277000	9621400	6196000	2896700	1374500	885140	0.0206	0.0477%	0.0271%	1.55284	0.63491	+
Q6ZMU1	C3P1_HUMAN	C3P1	Putative protein C3P1 OS=Homo sapiens OX=9606 GN=C3P1 PE=5 SV=3	40.197	363			4.0112	4.1	3.9	4.1	4.1	2	1	2	2	1	2	2422;2423	3	1	2	484470000	115820000	75396000	30279000	7238600	4712200	0.2156	0.2513%	0.1442%	1.53616	0.619325	+
P99999	CYC_HUMAN	CYCS	Cytochrome c OS=Homo sapiens OX=9606 GN=CYCS PE=1 SV=2	11.749	105			30.087	47.6	31.4	41.9	47.6	6	4	4	6	4	4	47;1141;1142;1745;2392;3135	11	6	5	485930000	38528000	25298000	60741000	4816000	3162200	0.4325	0.1672%	0.0967%	1.52297	0.606884	+
P41567	EIF1_HUMAN	EIF1	Eukaryotic translation initiation factor 1 OS=Homo sapiens OX=9606 GN=EIF1 PE=1 SV=1	12.732	113	O60739	EIF1B	101.03	42.5	41.6	41.6	42.5	4	3	3	4	3	3	1061;2807;3202;3203	7	4	3	129500000	41456000	27316000	25900000	8291200	5463100	0.1844	0.2878%	0.1671%	1.51765	0.601835	+
O60888	CUTA_HUMAN	CUTA	Protein CutA OS=Homo sapiens OX=9606 GN=CUTA PE=1 SV=2	19.116	179			4.4706	7.8	7.8	7.8	7.8	1	1	1	1	1	1	3233	2	1	1	32256000	10463000	6928900	4608000	1494700	989850	0.0328	0.0519%	0.0303%	1.51005	0.594598	+
Q96IX5	ATPMK_HUMAN	ATP5MK	ATP synthase membrane subunit K, mitochondrial OS=Homo sapiens OX=9606 GN=ATP5MK PE=1 SV=1	6.458	58			3.4091	43.1	43.1	43.1	43.1	2	2	2	2	2	2	111;3704	4	2	2	57888000	27248000	18604000	19296000	9082500	6201400	0.1374	0.3153%	0.1897%	1.46463	0.550537
P08574	CY1_HUMAN	CYC1	Cytochrome c1, heme protein, mitochondrial OS=Homo sapiens OX=9606 GN=CYC1 PE=1 SV=3	35.422	325			17.789	16	16	3.7	16	3	3	1	3	3	1	718;1183;1925	4	3	1	92279000	22813000	15587000	5126600	1267400	865920	0.0365	0.044%	0.0265%	1.46359	0.549513
P25398	RS12_HUMAN	RPS12	40S ribosomal protein S12 OS=Homo sapiens OX=9606 GN=RPS12 PE=1 SV=3	14.515	132			23.847	48.5	48.5	41.7	48.5	5	5	4	5	5	4	65;557;1959;2292;3062	12	7	5	214030000	58338000	40005000	30575000	8334100	5715000	0.2177	0.2893%	0.1749%	1.45827	0.544256
P30085	KCY_HUMAN	CMPK1	UMP-CMP kinase OS=Homo sapiens OX=9606 GN=CMPK1 PE=1 SV=3	22.222	196			3.4499	23	23	12.8	23	3	3	2	3	3	2	1615;1684;3721	5	3	2	42060000	17251000	12002000	3505000	1437600	1000200	0.025	0.0499%	0.0306%	1.43734	0.523405
P00167	CYB5_HUMAN	CYB5A	Cytochrome b5 OS=Homo sapiens OX=9606 GN=CYB5A PE=1 SV=2	15.33	134			8.7056	20.1	10.4	10.4	20.1	2	1	1	2	1	1	958;3114	2	1	1	38215000	2435500	1695600	4776900	304440	211950	0.034	0.0106%	0.0065%	1.43636	0.522422
Q9P1F3	ABRAL_HUMAN	ABRACL	Costars family protein ABRACL OS=Homo sapiens OX=9606 GN=ABRACL PE=1 SV=1	9.056	81			42.792	43.2	43.2	43.2	43.2	3	3	3	3	3	3	355;938;2417	8	4	4	183590000	88170000	61469000	45899000	22043000	15367000	0.3268	0.7652%	0.4702%	1.43438	0.520429
Q07955	SRSF1_HUMAN	SRSF1	Serine/arginine-rich splicing factor 1 OS=Homo sapiens OX=9606 GN=SRSF1 PE=1 SV=2	27.745	248			5.1637	31	24.2	20.2	31	7	4	4	7	4	4	426;443;1122;1123;1706;1719;3624	8	4	4	31035000	16205000	11342000	2069000	1080300	756150	0.0147	0.0375%	0.0231%	1.42876	0.514764
Q9P2E9	RRBP1_HUMAN	RRBP1	Ribosome-binding protein 1 OS=Homo sapiens OX=9606 GN=RRBP1 PE=1 SV=5	152.456	1410			1.4481	0.4	0.4	0.4	0.4	1	1	1	1	1	1	2189	2	1	1	14491000	8457400	6033200	135430	79041	56385	0.001	0.0027%	0.0017%	1.40181	0.487291
P62805	H4_HUMAN	H4C1	Histone H4 OS=Homo sapiens OX=9606 GN=H4C1 PE=1 SV=2	11.367	103			48.25	30.1	30.1	30.1	30.1	4	4	4	4	4	4	1633;1793;3293;3392	11	5	6	633830000	191300000	137950000	105640000	31883000	22991000	0.7521	1.1068%	0.7034%	1.38673	0.471691
Q96FW1	OTUB1_HUMAN	OTUB1	Ubiquitin thioesterase OTUB1 OS=Homo sapiens OX=9606 GN=OTUB1 PE=1 SV=2	31.284	271			10.431	12.2	8.5	5.5	12.2	3	2	1	3	2	1	917;1614;1910	3	2	1	34047000	6643300	4817700	2128000	415200	301110	0.0152	0.0144%	0.0092%	1.37894	0.463556
P62244	RS15A_HUMAN	RPS15A	40S ribosomal protein S15a OS=Homo sapiens OX=9606 GN=RPS15A PE=1 SV=2	14.839	130			14.717	49.2	43.8	29.2	49.2	6	5	4	6	5	4	901;972;1341;1691;2418;2666	10	6	4	178460000	36493000	26819000	17846000	3649300	2681900	0.1271	0.1267%	0.0821%	1.36071	0.444364
Q14247	SRC8_HUMAN	CTTN	Src substrate cortactin OS=Homo sapiens OX=9606 GN=CTTN PE=1 SV=2	61.586	550			1.6136	3.1	3.1	3.1	3.1	1	1	1	1	1	1	2462	2	1	1	3766800	2158800	1607900	125560	71962	53597	0.0009	0.0025%	0.0016%	1.34262	0.425052
Q13263	TIF1B_HUMAN	TRIM28	Transcription intermediary factor 1-beta OS=Homo sapiens OX=9606 GN=TRIM28 PE=1 SV=5	88.55	835			7.2501	8.5	5.4	4.4	8.5	6	4	3	6	4	3	56;438;888;2243;2262;2365	7	4	3	42413000	19606000	14868000	1178100	544600	412990	0.0084	0.0189%	0.0126%	1.31867	0.399085
P05386	RLA1_HUMAN	RPLP1	60S acidic ribosomal protein P1 OS=Homo sapiens OX=9606 GN=RPLP1 PE=1 SV=1	11.514	114			14.042	14	14	14	14	1	1	1	1	1	1	7	2	1	1	671930000	146870000	112580000	167980000	36718000	28144000	1.196	1.2747%	0.8611%	1.30458	0.383589
P49458	SRP09_HUMAN	SRP9	Signal recognition particle 9 kDa protein OS=Homo sapiens OX=9606 GN=SRP9 PE=1 SV=2	10.112	86			6.0805	22.1	22.1	22.1	22.1	2	2	2	2	2	2	2346;2629	4	2	2	59684000	12569000	9639600	8526300	1795600	1377100	0.0607	0.0623%	0.0421%	1.30389	0.382825
P10599	THIO_HUMAN	TXN	Thioredoxin OS=Homo sapiens OX=9606 GN=TXN PE=1 SV=3	11.737	105			23.165	34.3	34.3	34.3	34.3	3	3	3	3	3	3	712;2393;3059	7	4	3	232740000	58247000	44676000	33249000	8321000	6382300	0.2367	0.2889%	0.1953%	1.30376	0.382684
P29762	RABP1_HUMAN	CRABP1	Cellular retinoic acid-binding protein 1 OS=Homo sapiens OX=9606 GN=CRABP1 PE=1 SV=2	15.566	137			7.6205	19.7	19.7	19.7	14.6	3	3	3	2	2	2	2910;2997;3252	6	3	3	45546000	25754000	19793000	3795500	2146100	1649400	0.027	0.0745%	0.0505%	1.30117	0.379806
P15880	RS2_HUMAN	RPS2	40S ribosomal protein S2 OS=Homo sapiens OX=9606 GN=RPS2 PE=1 SV=2	31.324	293			2.527	4.4	4.4	4.4	4.4	1	1	1	1	1	1	2917	2	1	1	4851800	1643500	1264800	220540	74706	57489	0.0016	0.0026%	0.0018%	1.29941	0.377862
O94925	GLSK_HUMAN	GLS	Glutaminase kidney isoform, mitochondrial OS=Homo sapiens OX=9606 GN=GLS PE=1 SV=1	73.461	669			2.6211	3.7	2.2	0	3.7	2	1	0	2	1	0	3313;3669	1	1	0	5178400	1128600	0	123300	26871	0	0.0009	0.0009%	0.0%	1.29739	0.375613
A0A096LP55	QCR6L_HUMAN	UQCRHL	Cytochrome b-c1 complex subunit 6-like, mitochondrial OS=Homo sapiens OX=9606 GN=UQCRHL PE=3 SV=1	10.752	91	P07919;Q14667	UQCRH;BLTP2	1.4548	6.6	6.6	6.6	6.6	1	1	1	1	1	1	1937	2	1	1	36060000	15576000	12041000	5151400	2225200	1720200	0.0367	0.0772%	0.0526%	1.29358	0.37137
Q9BRP8	PYM1_HUMAN	PYM1	Partner of Y14 and mago OS=Homo sapiens OX=9606 GN=PYM1 PE=1 SV=1	22.656	204			1.2666	8.8	8.8	8.8	8.8	1	1	1	1	1	1	16	2	1	1	3420600	1916700	1503900	285050	159720	125330	0.002	0.0055%	0.0038%	1.27449	0.349916
Q9UL46	PSME2_HUMAN	PSME2	Proteasome activator complex subunit 2 OS=Homo sapiens OX=9606 GN=PSME2 PE=1 SV=4	27.402	239			86.379	41	25.9	11.7	41	7	4	3	7	4	3	97;209;235;390;1435;2723;3496	7	4	3	177830000	23719000	18781000	9879500	1317700	1043400	0.0703	0.0457%	0.0319%	1.26293	0.336769
P60981	DEST_HUMAN	DSTN	Destrin OS=Homo sapiens OX=9606 GN=DSTN PE=1 SV=3	18.506	165			16.577	20	9.7	9.7	20	2	1	1	2	1	1	703;1722	2	1	1	100930000	21408000	17192000	7763900	1646700	1322500	0.0553	0.0572%	0.0405%	1.24523	0.316413
Q13185	CBX3_HUMAN	CBX3	Chromobox protein homolog 3 OS=Homo sapiens OX=9606 GN=CBX3 PE=1 SV=4	20.811	183	P83916	CBX1	16.267	29.5	26.8	26.8	29.5	5	4	4	5	4	4	1515;1797;3383;3618;3650	12	6	6	132260000	49958000	40157000	14696000	5550900	4461900	0.1046	0.1927%	0.1365%	1.24407	0.315064
P30046	DOPD_HUMAN	DDT	D-dopachrome decarboxylase OS=Homo sapiens OX=9606 GN=DDT PE=1 SV=3	12.712	118	A6NHG4	DDTL	72.697	30.5	30.5	30.5	30.5	3	3	3	3	3	3	922;2614;2880	8	4	4	145860000	74736000	60121000	18232000	9342000	7515100	0.1298	0.3243%	0.2299%	1.24309	0.313934
Q14118	DAG1_HUMAN	DAG1	Dystroglycan 1 OS=Homo sapiens OX=9606 GN=DAG1 PE=1 SV=2	97.441	895			1.6728	1.2	1.2	0	1.2	1	1	0	1	1	0	2274	1	1	0	1173300	1173300	0	25507	25507	0	0.0002	0.0009%	0.0%	1.23783	0.307814
Q9UL62	TRPC5_HUMAN	TRPC5	Short transient receptor potential channel 5 OS=Homo sapiens OX=9606 GN=TRPC5 PE=1 SV=1	111.412	973			1.4853	0.8	0.8	0.8	0.8	1	1	1	1	1	1	91	3	1	2	134720000	31829000	25783000	2928800	691940	560510	0.0209	0.024%	0.0171%	1.2345	0.303922
O95336	6PGL_HUMAN	PGLS	6-phosphogluconolactonase OS=Homo sapiens OX=9606 GN=PGLS PE=1 SV=2	27.547	258			12.146	13.2	13.2	10.1	13.2	2	2	1	2	2	1	2104;2165	3	2	1	14612000	5581000	4548500	1043700	398640	324890	0.0074	0.0138%	0.0099%	1.227	0.295133
E9PAV3	NACAM_HUMAN	NACA	Nascent polypeptide-associated complex subunit alpha, muscle-specific form OS=Homo sapiens OX=9606 GN=NACA PE=1 SV=1	205.422	2078	Q13765;Q9BZK3	NACA;NACA4P	29.913	2.6	2.6	2.6	2.6	4	4	4	4	4	4	445;1437;2508;2973	8	4	4	144410000	28620000	23672000	1312900	260180	215200	0.0093	0.009%	0.0066%	1.20902	0.273842
Q15907	RB11B_HUMAN	RAB11B	Ras-related protein Rab-11B OS=Homo sapiens OX=9606 GN=RAB11B PE=1 SV=4	24.488	218	P62491	RAB11A	17.514	24.3	9.6	9.6	24.3	4	1	2	4	1	2	254;2557;3013;3613	3	1	2	16075000	5984300	5041100	1004700	374020	315070	0.0072	0.013%	0.0096%	1.1871	0.247444
Q8NA54	IQUB_HUMAN	IQUB	IQ and ubiquitin-like domain-containing protein OS=Homo sapiens OX=9606 GN=IQUB PE=1 SV=2	92.581	791			1.4551	1.3	0.9	0.9	1.3	2	1	1	2	1	1	1464;1465	2	1	1	6407700	3466400	2941300	142390	77030	65363	0.001	0.0027%	0.002%	1.17853	0.236984
P06753	TPM3_HUMAN	TPM3	Tropomyosin alpha-3 chain OS=Homo sapiens OX=9606 GN=TPM3 PE=1 SV=2	32.95	285	P09493	TPM1	8.2421	16.5	15.1	13.3	11.6	6	5	4	4	4	3	1612;1613;1767;2295;2377;3786	8	4	4	97867000	21512000	18511000	4077800	896330	771290	0.029	0.0311%	0.0236%	1.16212	0.216759
Q71UI9	H2AV_HUMAN	H2AZ2	Histone H2A.V OS=Homo sapiens OX=9606 GN=H2AZ2 PE=1 SV=3	13.509	128	P0C0S5;Q99878;Q96KK5;Q9BTM1;Q16777;Q93077;Q7L7L0;Q6FI13;P20671;P0C0S8;P04908	H2AZ1;H2AC14;H2AC12;H2AJ;H2AC20;H2AC6;H2AC25;H2AC18;H2AC7;H2AC11;H2AC4	6.3038	31.2	31.2	31.2	18.8	4	4	4	2	2	2	107;302;1063;1357	9	5	4	906150000	366350000	320410000	151020000	61059000	53401000	1.0752	2.1197%	1.6338%	1.14338	0.193303
Q14011	CIRBP_HUMAN	CIRBP	Cold-inducible RNA-binding protein OS=Homo sapiens OX=9606 GN=CIRBP PE=1 SV=1	18.648	172			58.168	18.6	18.6	18.6	18.6	2	2	2	2	2	2	1945;3718	4	2	2	54727000	19006000	16649000	4209800	1462000	1280700	0.03	0.0508%	0.0392%	1.14157	0.191019
P62269	RS18_HUMAN	RPS18	40S ribosomal protein S18 OS=Homo sapiens OX=9606 GN=RPS18 PE=1 SV=3	17.719	152			1.3867	5.9	5.9	5.9	5.9	1	1	1	1	1	1	1395	2	1	1	45447000	17326000	15188000	3787300	1443800	1265700	0.027	0.0501%	0.0387%	1.14077	0.190007
Q15185	TEBP_HUMAN	PTGES3	Prostaglandin E synthase 3 OS=Homo sapiens OX=9606 GN=PTGES3 PE=1 SV=1	18.697	160			48.306	15.6	7.5	15.6	15.6	2	1	2	2	1	2	2149;2270	3	1	2	80425000	16322000	14324000	8936200	1813600	1591600	0.0636	0.063%	0.0487%	1.13949	0.188383
Q8N3Z3	GTPB8_HUMAN	GTPBP8	GTP-binding protein 8 OS=Homo sapiens OX=9606 GN=GTPBP8 PE=1 SV=1	32.147	284			1.4219	2.5	2.5	0	2.5	1	1	0	1	1	0	2360	1	1	0	6395800	1754100	0	336620	92321	0	0.0024	0.0032%	0.0%	1.13454	0.182102
P42166	LAP2A_HUMAN	TMPO	Lamina-associated polypeptide 2, isoform alpha OS=Homo sapiens OX=9606 GN=TMPO PE=1 SV=2	75.492	694	P42167	TMPO	6.5654	9.8	5.6	6.5	9.8	4	2	3	4	2	3	2659;2843;3297;3719	6	2	4	40787000	19345000	17147000	1045800	496040	439670	0.0074	0.0172%	0.0135%	1.12819	0.174005
P33316	DUT_HUMAN	DUT	Deoxyuridine 5'-triphosphate nucleotidohydrolase, mitochondrial OS=Homo sapiens OX=9606 GN=DUT PE=1 SV=4	26.563	252			15.113	11.5	11.5	6	11.5	2	2	1	2	2	1	1328;3081	4	2	2	27930000	12287000	10916000	1470000	646690	574540	0.0105	0.0225%	0.0176%	1.1256	0.170688
P04075	ALDOA_HUMAN	ALDOA	Fructose-bisphosphate aldolase A OS=Homo sapiens OX=9606 GN=ALDOA PE=1 SV=2	39.42	364	P05062	ALDOB	170.46	50.5	42.3	38.2	48.6	13	11	11	12	10	10	32;200;762;1005;1143;1291;1473;2204;2205;2633;2707;3450;3794	34	17	17	1110600000	287930000	258380000	46273000	11997000	10766000	0.3294	0.4165%	0.3294%	1.11437	0.156224
Q9UJU6	DBNL_HUMAN	DBNL	Drebrin-like protein OS=Homo sapiens OX=9606 GN=DBNL PE=1 SV=1	48.207	430			2.2923	5.8	2.6	2.6	5.8	2	1	1	2	1	1	220;3299	2	1	1	11922000	2273600	2045300	496740	94734	85219	0.0035	0.0033%	0.0026%	1.11162	0.152666
P30048	PRDX3_HUMAN	PRDX3	Thioredoxin-dependent peroxide reductase, mitochondrial OS=Homo sapiens OX=9606 GN=PRDX3 PE=1 SV=3	27.693	256			48.22	36.3	35.9	17.2	36.3	7	6	4	7	6	4	94;498;577;1171;1252;1771;2493	11	6	5	109950000	36418000	32945000	6872100	2276100	2059000	0.0489	0.079%	0.063%	1.10542	0.144592
Q13405	RM49_HUMAN	MRPL49	39S ribosomal protein L49, mitochondrial OS=Homo sapiens OX=9606 GN=MRPL49 PE=1 SV=1	19.198	166			4.8147	15.7	15.7	15.7	15.7	2	2	2	2	2	2	555;3229	4	2	2	16280000	5207100	4721600	1085400	347140	314770	0.0077	0.0121%	0.0096%	1.10283	0.141204
P31949	S10AB_HUMAN	S100A11	Protein S100-A11 OS=Homo sapiens OX=9606 GN=S100A11 PE=1 SV=2	11.74	105			17.258	30.5	15.2	15.2	30.5	3	1	1	3	1	1	430;519;3093	2	1	1	72226000	5873100	5326800	12038000	978850	887790	0.0857	0.034%	0.0272%	1.10256	0.140853
P11498	PYC_HUMAN	PC	Pyruvate carboxylase, mitochondrial OS=Homo sapiens OX=9606 GN=PC PE=1 SV=2	129.634	1178			323.31	61.5	53.3	55.7	61.5	52	45	49	52	45	49	29;34;38;57;116;132;158;285;348;351;375;404;507;511;676;742;781;785;944;974;1052;1163;1197;1230;1261;1333;1345;1383;1391;1404;1670;1713;1881;1935;1941;2072;2210;2498;2618;2691;2758;2759;2875;2936;3037;3172;3267;3368;3385;3603;3607;3784	218	107	111	28817000000	11451000000	10392000000	423780000	168400000	152830000	3.0172	5.8461%	4.6759%	1.10191	0.14
P60660	MYL6_HUMAN	MYL6	Myosin light polypeptide 6 OS=Homo sapiens OX=9606 GN=MYL6 PE=1 SV=2	16.93	151	P14649	MYL6B	25.514	40.4	39.1	40.4	40.4	6	5	6	6	5	6	176;522;596;1378;2514;3459	17	8	9	430510000	90474000	83283000	39138000	8224900	7571200	0.2786	0.2855%	0.2316%	1.08634	0.119481
Q99622	C10_HUMAN	C12orf57	Protein C10 OS=Homo sapiens OX=9606 GN=C12orf57 PE=1 SV=1	13.178	126			2.586	14.3	14.3	14.3	14.3	1	1	1	1	1	1	3609	2	1	1	5704300	2108100	1955400	814890	301160	279340	0.0058	0.0105%	0.0085%	1.07809	0.10848
P61457	PHS_HUMAN	PCBD1	Pterin-4-alpha-carbinolamine dehydratase OS=Homo sapiens OX=9606 GN=PCBD1 PE=1 SV=2	12	104			2.9336	29.8	29.8	29.8	29.8	3	3	3	3	3	3	321;526;1875	6	3	3	35704000	9626500	8965700	4463000	1203300	1120700	0.0318	0.0418%	0.0343%	1.0737	0.102595
P62310	LSM3_HUMAN	LSM3	U6 snRNA-associated Sm-like protein LSm3 OS=Homo sapiens OX=9606 GN=LSM3 PE=1 SV=2	11.845	102			2.2457	11.8	11.8	11.8	11.8	1	1	1	1	1	1	1066	2	1	1	25525000	6458200	6021400	6381300	1614500	1505300	0.0454	0.056%	0.0461%	1.07254	0.101033
P62942	FKB1A_HUMAN	FKBP1A	Peptidyl-prolyl cis-trans isomerase FKBP1A OS=Homo sapiens OX=9606 GN=FKBP1A PE=1 SV=2	11.951	108			8.1084	13	13	13	13	1	1	1	1	1	1	1292	2	1	1	102540000	5338200	5018800	34179000	1779400	1672900	0.2433	0.0618%	0.0512%	1.06364	0.0890109
Q96PK6	RBM14_HUMAN	RBM14	RNA-binding protein 14 OS=Homo sapiens OX=9606 GN=RBM14 PE=1 SV=2	69.492	669			2.9268	2.8	2.8	1.5	2.8	2	2	1	2	2	1	2230;3781	3	2	1	18181000	2876100	2704500	699270	110620	104020	0.005	0.0038%	0.0032%	1.06345	0.0887519
P61960	UFM1_HUMAN	UFM1	Ubiquitin-fold modifier 1 OS=Homo sapiens OX=9606 GN=UFM1 PE=1 SV=1	9.118	85			1.7356	17.6	17.6	17.6	17.6	1	1	1	1	1	1	3499	2	1	1	19181000	4196600	3948900	3836200	839330	789790	0.0273	0.0291%	0.0242%	1.06273	0.0877701
P36873	PP1G_HUMAN	PPP1CC	Serine/threonine-protein phosphatase PP1-gamma catalytic subunit OS=Homo sapiens OX=9606 GN=PPP1CC PE=1 SV=1	36.984	323	P62136	PPP1CA	26.95	8.7	8.7	8.7	4.3	2	2	2	1	1	1	43;128	4	2	2	46737000	7371400	6962500	2596500	409520	386810	0.0185	0.0142%	0.0118%	1.05873	0.0823332
Q99584	S10AD_HUMAN	S100A13	Protein S100-A13 OS=Homo sapiens OX=9606 GN=S100A13 PE=1 SV=1	11.471	98			19	34.7	12.2	12.2	34.7	4	1	1	4	1	1	535;768;978;1999	3	2	1	108210000	5653900	5344800	15458000	807690	763540	0.1101	0.028%	0.0234%	1.05783	0.0811104
P61803	DAD1_HUMAN	DAD1	Dolichyl-diphosphooligosaccharide--protein glycosyltransferase subunit DAD1 OS=Homo sapiens OX=9606 GN=DAD1 PE=1 SV=3	12.497	113			1.9592	10.6	10.6	10.6	10.6	1	1	1	1	1	1	959	2	1	1	8175300	1511900	1431500	1635100	302390	286300	0.0116	0.0105%	0.0088%	1.05616	0.078835
P62937	PPIA_HUMAN	PPIA	Peptidyl-prolyl cis-trans isomerase A OS=Homo sapiens OX=9606 GN=PPIA PE=1 SV=2	18.012	165	Q9Y536;P0DN26;F5H284;A0A0B4J2A2;A0A075B767;A0A075B759;P0DN37	PPIAL4A;PPIAL4F;PPIAL4D;PPIAL4C;PPIAL4H;PPIAL4E;PPIAL4G	109.98	54.5	47.9	54.5	54.5	10	9	10	10	9	10	675;903;1526;1750;2899;3104;3448;3529;3558;3559	42	19	23	7230600000	1769600000	1678600000	516470000	126400000	119900000	3.6771	4.3881%	3.6684%	1.05421	0.0761648
P23528	COF1_HUMAN	CFL1	Cofilin-1 OS=Homo sapiens OX=9606 GN=CFL1 PE=1 SV=3	18.502	166	Q9Y281	CFL2	241.89	64.5	57.8	57.8	64.5	9	8	8	9	8	8	278;323;702;1323;1718;1966;2506;2507;3671	18	9	9	2010400000	354100000	336250000	167540000	29508000	28021000	1.1928	1.0244%	0.8573%	1.05309	0.0746226
P47813	IF1AX_HUMAN	EIF1AX	Eukaryotic translation initiation factor 1A, X-chromosomal OS=Homo sapiens OX=9606 GN=EIF1AX PE=1 SV=2	16.46	144	O14602	EIF1AY	6.1993	16.7	16.7	16.7	16.7	2	2	2	2	2	2	341;3626	4	2	2	14058000	2587100	2471300	1405800	258710	247130	0.01	0.009%	0.0076%	1.04686	0.0660657
P52815	RM12_HUMAN	MRPL12	39S ribosomal protein L12, mitochondrial OS=Homo sapiens OX=9606 GN=MRPL12 PE=1 SV=2	21.348	198			3.4573	11.6	6.1	6.1	11.6	2	1	1	2	1	1	1766;2607	2	1	1	27506000	7014200	6757700	2750600	701420	675770	0.0196	0.0244%	0.0207%	1.03796	0.0537463
Q14103	HNRPD_HUMAN	HNRNPD	Heterogeneous nuclear ribonucleoprotein D0 OS=Homo sapiens OX=9606 GN=HNRNPD PE=1 SV=1	38.434	355			28.41	17.7	9	9	15.5	5	3	3	4	2	2	870;928;1095;1467;2381	8	5	3	172190000	39061000	37943000	11480000	2604000	2529500	0.0817	0.0904%	0.0774%	1.02947	0.0418951
Q9UBV8	PEF1_HUMAN	PEF1	Peflin OS=Homo sapiens OX=9606 GN=PEF1 PE=1 SV=1	30.381	284			3.4828	8.5	8.5	8.5	8.5	2	2	2	2	2	2	1429;2231	4	2	2	27784000	5831200	5667100	3087100	647910	629680	0.022	0.0225%	0.0193%	1.02896	0.0411821
P55327	TPD52_HUMAN	TPD52	Tumor protein D52 OS=Homo sapiens OX=9606 GN=TPD52 PE=1 SV=2	24.327	224			4.2344	19.6	6.2	6.2	19.6	4	1	1	4	1	1	270;724;1762;1969	2	1	1	24599000	2283500	2226300	2236200	207590	202390	0.0159	0.0072%	0.0062%	1.02569	0.0365988
P13804	ETFA_HUMAN	ETFA	Electron transfer flavoprotein subunit alpha, mitochondrial OS=Homo sapiens OX=9606 GN=ETFA PE=1 SV=1	35.08	333			3.4664	8.7	4.8	3.9	8.7	2	1	1	2	1	1	1181;1918	2	1	1	43044000	18631000	18215000	1871500	810050	791960	0.0133	0.0281%	0.0242%	1.02284	0.0325781
P28066	PSA5_HUMAN	PSMA5	Proteasome subunit alpha type-5 OS=Homo sapiens OX=9606 GN=PSMA5 PE=1 SV=3	26.411	241			37.459	32.4	16.2	19.1	32.4	7	3	4	7	3	4	643;644;1660;1939;2120;2613;3002	8	4	4	212150000	27208000	26991000	17680000	2267400	2249300	0.1259	0.0787%	0.0688%	1.00804	0.0115525
P55145	MANF_HUMAN	MANF	Mesencephalic astrocyte-derived neurotrophic factor OS=Homo sapiens OX=9606 GN=MANF PE=1 SV=3	20.7	182			9.6194	22	22	22	22	4	4	4	4	4	4	563;1867;2683;2684	8	4	4	72222000	25790000	25621000	6565600	2344500	2329200	0.0467	0.0814%	0.0713%	1.0066	0.00948499
P09661	RU2A_HUMAN	SNRPA1	U2 small nuclear ribonucleoprotein A' OS=Homo sapiens OX=9606 GN=SNRPA1 PE=1 SV=2	28.416	255			1.7647	5.5	5.5	5.5	5.5	1	1	1	1	1	1	2458	2	1	1	4923400	1504200	1506800	351670	107440	107630	0.0025	0.0037%	0.0033%	0.998274	-0.00249154
Q9UI30	TR112_HUMAN	TRMT112	Multifunctional methyltransferase subunit TRM112-like protein OS=Homo sapiens OX=9606 GN=TRMT112 PE=1 SV=1	14.199	125			13.934	22.4	22.4	22.4	22.4	2	2	2	2	2	2	1222;3382	4	2	2	47585000	11311000	11340000	5287200	1256800	1260000	0.0376	0.0436%	0.0386%	0.997443	-0.00369416
P37802	TAGL2_HUMAN	TAGLN2	Transgelin-2 OS=Homo sapiens OX=9606 GN=TAGLN2 PE=1 SV=3	22.391	199	Q9UI15	TAGLN3	169.36	55.3	38.7	38.7	55.3	9	6	6	9	6	6	387;780;1055;1213;2489;2591;2720;3193;3715	15	8	7	873900000	124780000	125930000	67223000	9598300	9687200	0.4786	0.3332%	0.2964%	0.990868	-0.0132353
P52597	HNRPF_HUMAN	HNRNPF	Heterogeneous nuclear ribonucleoprotein F OS=Homo sapiens OX=9606 GN=HNRNPF PE=1 SV=3	45.672	415			246.39	28.2	25.3	16.1	21.7	8	7	5	6	5	3	299;1368;1652;2737;3097;3415;3572;3731	14	8	6	573960000	134760000	136350000	24955000	5859200	5928300	0.1777	0.2034%	0.1814%	0.988339	-0.0169224
Q07065	CKAP4_HUMAN	CKAP4	Cytoskeleton-associated protein 4 OS=Homo sapiens OX=9606 GN=CKAP4 PE=1 SV=2	66.022	602			26.763	19.3	14	11.3	19.3	9	6	5	9	6	5	290;406;1451;1839;1903;2748;3028;3073;3553	11	6	5	74783000	15009000	15260000	1661900	333540	339100	0.0118	0.0116%	0.0104%	0.983552	-0.0239271
P42677	RS27_HUMAN	RPS27	40S ribosomal protein S27 OS=Homo sapiens OX=9606 GN=RPS27 PE=1 SV=3	9.461	84	Q71UM5	RPS27L	3.5039	28.6	15.5	15.5	28.6	2	1	1	2	1	1	489;2318	2	1	1	27443000	2060700	2095700	5488500	412150	419150	0.0391	0.0143%	0.0128%	0.983299	-0.0242977
P63241	IF5A1_HUMAN	EIF5A	Eukaryotic translation initiation factor 5A-1 OS=Homo sapiens OX=9606 GN=EIF5A PE=1 SV=2	16.832	154	Q6IS14;Q9GZV4	EIF5AL1;EIF5A2	104.35	48.1	48.1	31.2	48.1	9	7	4	9	7	4	626;1770;1807;2156;2471;2792;3416;3417;3687	14	8	6	1111300000	316030000	321480000	138910000	39504000	40186000	0.989	1.3714%	1.2295%	0.983047	-0.0246675
Q9NX40	OCAD1_HUMAN	OCIAD1	OCIA domain-containing protein 1 OS=Homo sapiens OX=9606 GN=OCIAD1 PE=1 SV=1	27.626	245			2.424	7.3	7.3	7.3	7.3	1	1	1	1	1	1	3033	4	2	2	19077000	6433800	6681300	1467500	494910	513950	0.0104	0.0172%	0.0157%	0.962956	-0.0544578
P62308	RUXG_HUMAN	SNRPG	Small nuclear ribonucleoprotein G OS=Homo sapiens OX=9606 GN=SNRPG PE=1 SV=1	8.496	76	A8MWD9	SNRPGP15	7.6573	17.1	17.1	17.1	17.1	2	1	1	2	1	1	1206;1207	2	1	1	125230000	16804000	17484000	41744000	5601300	5827900	0.2972	0.1945%	0.1783%	0.961107	-0.0572306
Q9UBI6	GBG12_HUMAN	GNG12	Guanine nucleotide-binding protein G(I)/G(S)/G(O) subunit gamma-12 OS=Homo sapiens OX=9606 GN=GNG12 PE=1 SV=3	8.006	72			6.0951	31.9	22.2	22.2	31.9	2	1	1	2	1	1	1898;2827	2	1	1	54026000	6469000	6733200	10805000	1293800	1346600	0.0769	0.0449%	0.0412%	0.960762	-0.0577496
P60983	GMFB_HUMAN	GMFB	Glia maturation factor beta OS=Homo sapiens OX=9606 GN=GMFB PE=1 SV=2	16.713	142			51.166	23.9	23.9	23.9	23.9	2	2	2	2	2	2	2332;2584	4	2	2	50425000	15039000	15721000	5042500	1503900	1572100	0.0359	0.0522%	0.0481%	0.956619	-0.0639843
O75347	TBCA_HUMAN	TBCA	Tubulin-specific chaperone A OS=Homo sapiens OX=9606 GN=TBCA PE=1 SV=3	12.855	108			6.7165	26.9	26.9	26.9	26.9	4	3	4	4	3	4	1549;1550;1895;2789	8	4	4	36357000	12166000	12890000	5193800	1738000	1841400	0.037	0.0603%	0.0563%	0.943832	-0.0833974
P14174	MIF_HUMAN	MIF	Macrophage migration inhibitory factor OS=Homo sapiens OX=9606 GN=MIF PE=1 SV=4	12.476	115			10.024	17.4	17.4	17.4	17.4	2	2	2	2	2	2	2033;2626	6	3	3	154700000	44064000	46823000	30940000	8812700	9364600	0.2203	0.3059%	0.2865%	0.941076	-0.0876169
P62081	RS7_HUMAN	RPS7	40S ribosomal protein S7 OS=Homo sapiens OX=9606 GN=RPS7 PE=1 SV=1	22.127	194			2.9343	17.5	6.2	6.2	17.5	2	1	1	2	1	1	138;3200	2	1	1	7063800	1824200	1939000	706380	182420	193900	0.005	0.0063%	0.0059%	0.940794	-0.0880489
P24666	PPAC_HUMAN	ACP1	Low molecular weight phosphotyrosine protein phosphatase OS=Homo sapiens OX=9606 GN=ACP1 PE=1 SV=3	18.042	158			7.7365	31.6	13.3	14.6	31.6	4	2	2	4	2	2	1447;2328;2975;3351	4	2	2	24720000	5508700	5870400	2472000	550870	587040	0.0176	0.0191%	0.018%	0.938386	-0.0917469
P29692	EF1D_HUMAN	EEF1D	Elongation factor 1-delta OS=Homo sapiens OX=9606 GN=EEF1D PE=1 SV=5	31.122	281			17.89	17.1	4.3	4.3	17.1	4	1	1	4	1	1	293;306;1033;1409	2	1	1	73470000	3031300	3256300	3498600	144350	155060	0.0249	0.005%	0.0047%	0.930903	-0.103297
P35613	BASI_HUMAN	BSG	Basigin OS=Homo sapiens OX=9606 GN=BSG PE=1 SV=2	42.2	385			1.3098	4.7	4.7	4.7	4.7	1	1	1	1	1	1	2842	2	1	1	7611500	2101000	2274500	475720	131310	142160	0.0034	0.0046%	0.0043%	0.923719	-0.114473
Q92945	FUBP2_HUMAN	KHSRP	Far upstream element-binding protein 2 OS=Homo sapiens OX=9606 GN=KHSRP PE=1 SV=4	73.115	711			8.6539	14.9	9	6	12.9	7	4	3	6	4	3	141;336;521;1474;1475;2394;3548	7	4	3	39937000	8159500	8839400	974080	199010	215600	0.0069	0.0069%	0.0066%	0.923083	-0.115468
P00492	HPRT_HUMAN	HPRT1	Hypoxanthine-guanine phosphoribosyltransferase OS=Homo sapiens OX=9606 GN=HPRT1 PE=1 SV=2	24.579	218			7.5761	21.6	4.6	10.6	21.6	4	1	2	4	1	2	914;2594;3390;3430	3	1	2	42558000	2315700	2527600	3273700	178130	194430	0.0233	0.0062%	0.0059%	0.916166	-0.12632
P53990	IST1_HUMAN	IST1	IST1 homolog OS=Homo sapiens OX=9606 GN=IST1 PE=1 SV=1	39.751	364			1.3593	2.5	2.5	2.5	2.5	1	1	1	1	1	1	1663	16	10	6	368040000	59996000	65571000	26289000	4285500	4683600	0.1872	0.1488%	0.1433%	0.914978	-0.128192
P84090	ERH_HUMAN	ERH	Enhancer of rudimentary homolog OS=Homo sapiens OX=9606 GN=ERH PE=1 SV=1	12.259	104			110.6	26.9	21.2	16.3	26.9	3	2	2	3	2	2	54;1708;2882	4	2	2	92931000	18381000	20226000	15488000	3063400	3370900	0.1103	0.1063%	0.1031%	0.908781	-0.137996
Q13242	SRSF9_HUMAN	SRSF9	Serine/arginine-rich splicing factor 9 OS=Homo sapiens OX=9606 GN=SRSF9 PE=1 SV=1	25.542	221			2.3906	9.5	9.5	9.5	9.5	2	2	2	2	2	2	428;1707	4	2	2	25209000	6764300	7469300	1575500	422770	466830	0.0112	0.0147%	0.0143%	0.905614	-0.143032
P68402	PA1B2_HUMAN	PAFAH1B2	Platelet-activating factor acetylhydrolase IB subunit alpha2 OS=Homo sapiens OX=9606 GN=PAFAH1B2 PE=1 SV=1	25.569	229			11.894	12.2	3.9	3.9	12.2	2	1	1	2	1	1	734;1534	2	1	1	23587000	2383100	2638400	2620800	264790	293160	0.0187	0.0092%	0.009%	0.903237	-0.146824
Q00688	FKBP3_HUMAN	FKBP3	Peptidyl-prolyl cis-trans isomerase FKBP3 OS=Homo sapiens OX=9606 GN=FKBP3 PE=1 SV=1	25.177	224			2.0116	13.8	8	8	13.8	2	1	1	2	1	1	268;3065	2	1	1	11373000	2324800	2581900	758170	154990	172130	0.0054	0.0054%	0.0053%	0.900422	-0.151327
P54578	UBP14_HUMAN	USP14	Ubiquitin carboxyl-terminal hydrolase 14 OS=Homo sapiens OX=9606 GN=USP14 PE=1 SV=3	56.069	494			2.6006	5.9	2.6	2.6	5.9	2	1	1	2	1	1	255;2927	2	1	1	12013000	4864400	5438800	400450	162150	181290	0.0029	0.0056%	0.0055%	0.894388	-0.161027
Q13011	ECH1_HUMAN	ECH1	Delta(3,5)-Delta(2,4)-dienoyl-CoA isomerase, mitochondrial OS=Homo sapiens OX=9606 GN=ECH1 PE=1 SV=2	35.816	328			36.439	19.2	14	12.5	19.2	6	4	4	6	4	4	842;1646;2412;3526;3675;3774	8	4	4	39295000	17942000	20100000	1786100	815540	913650	0.0127	0.0283%	0.028%	0.892637	-0.163855
P08754	GNAI3_HUMAN	GNAI3	Guanine nucleotide-binding protein G(i) subunit alpha-3 OS=Homo sapiens OX=9606 GN=GNAI3 PE=1 SV=3	40.532	354			15.884	17.2	13.8	13.8	6.5	4	3	3	1	1	1	2082;2600;2703;3255	2	1	1	12700000	2962000	3359900	747050	174240	197640	0.0053	0.006%	0.006%	0.881574	-0.181847
Q9Y5K5	UCHL5_HUMAN	UCHL5	Ubiquitin carboxyl-terminal hydrolase isozyme L5 OS=Homo sapiens OX=9606 GN=UCHL5 PE=1 SV=3	37.607	329			4.4141	13.1	6.7	10.6	13.1	4	2	3	4	2	3	982;1161;1890;3173	5	2	3	8480700	3970900	4509800	424030	198540	225490	0.003	0.0069%	0.0069%	0.880505	-0.183597
P60174	TPIS_HUMAN	TPI1	Triosephosphate isomerase OS=Homo sapiens OX=9606 GN=TPI1 PE=1 SV=4	26.669	249			172.36	49	49	49	49	9	9	9	9	9	9	384;725;924;1374;1782;2739;2968;3582;3610	25	13	12	735110000	279160000	318950000	43242000	16421000	18762000	0.3079	0.5701%	0.574%	0.875247	-0.192238
P30044	PRDX5_HUMAN	PRDX5	Peroxiredoxin-5, mitochondrial OS=Homo sapiens OX=9606 GN=PRDX5 PE=1 SV=4	22.086	214			30.304	36.9	24.8	28.5	36.9	6	4	5	6	4	5	822;1008;2028;3144;3400;3524	9	4	5	219380000	25317000	29178000	16875000	1947400	2244400	0.1201	0.0676%	0.0687%	0.867674	-0.204775
Q99497	PARK7_HUMAN	PARK7	Parkinson disease protein 7 OS=Homo sapiens OX=9606 GN=PARK7 PE=1 SV=2	19.891	189			16.427	58.2	38.1	35.4	58.2	8	5	5	8	5	5	210;236;421;565;677;1041;1179;3587	11	6	5	119430000	39804000	46093000	9186600	3061800	3545600	0.0654	0.1063%	0.1085%	0.863558	-0.211634
P21964	COMT_HUMAN	COMT	Catechol O-methyltransferase OS=Homo sapiens OX=9606 GN=COMT PE=1 SV=2	30.037	271			3.5718	5.9	5.9	5.9	5.9	1	1	1	1	1	1	3580	2	1	1	15791000	7278300	8513200	1052800	485220	567540	0.0075	0.0168%	0.0174%	0.854943	-0.2261
P05783	K1C18_HUMAN	KRT18	Keratin, type I cytoskeletal 18 OS=Homo sapiens OX=9606 GN=KRT18 PE=1 SV=2	48.058	430	Q92764	KRT35	174.3	33.3	15.1	17.2	20.5	14	6	7	9	4	6	252;569;829;1185;1678;1801;1811;1855;1896;2196;2644;2743;2744;3287	12	5	7	413030000	73313000	85813000	13768000	2443800	2860400	0.098	0.0848%	0.0875%	0.854334	-0.227127
P0DPI2	GAL3A_HUMAN	GATD3	Glutamine amidotransferase-like class 1 domain-containing protein 3, mitochondrial OS=Homo sapiens OX=9606 GN=GATD3 PE=1 SV=1	28.17	268	A0A0B4J2D5	GATD3B	3.3596	17.9	8.2	17.9	17.9	2	1	2	2	1	2	1113;1276	3	1	2	33901000	15601000	18300000	2118800	975030	1143800	0.0151	0.0338%	0.035%	0.852514	-0.230205
P61758	PFD3_HUMAN	VBP1	Prefoldin subunit 3 OS=Homo sapiens OX=9606 GN=VBP1 PE=1 SV=4	22.626	197			19.113	11.2	11.2	11.2	11.2	2	2	2	2	2	2	975;2523	4	2	2	50125000	6932100	8134800	3341700	462140	542320	0.0238	0.016%	0.0166%	0.852154	-0.230814
P07741	APT_HUMAN	APRT	Adenine phosphoribosyltransferase OS=Homo sapiens OX=9606 GN=APRT PE=1 SV=2	19.608	180			16.193	35	23.3	23.3	35	5	3	3	5	3	3	52;459;1432;2162;2861	6	3	3	46613000	11036000	12993000	3329500	788290	928050	0.0237	0.0274%	0.0284%	0.84938	-0.235517
P43487	RANG_HUMAN	RANBP1	Ran-specific GTPase-activating protein OS=Homo sapiens OX=9606 GN=RANBP1 PE=1 SV=1	23.31	201			11.702	32.3	32.3	32.3	32.3	4	4	4	4	4	4	545;886;963;3179	8	4	4	99905000	30648000	36104000	9082300	2786200	3282200	0.0647	0.0967%	0.1004%	0.848881	-0.236366
P61313	RL15_HUMAN	RPL15	60S ribosomal protein L15 OS=Homo sapiens OX=9606 GN=RPL15 PE=1 SV=2	24.146	204			3.2963	9.3	0	3.4	9.3	2	0	1	2	0	1	919;3734	1	0	1	10552000	0	1128400	753740	0	80603	0.0054	0.0%	0.0025%	0.848227	-0.237477
Q16643	DREB_HUMAN	DBN1	Drebrin OS=Homo sapiens OX=9606 GN=DBN1 PE=1 SV=4	71.429	649			1.93	1.8	1.8	1.8	1.8	1	1	1	1	1	1	1908	2	1	1	7663600	1582700	1867100	273700	56526	66683	0.0019	0.002%	0.002%	0.847678	-0.238411
P28331	NDUS1_HUMAN	NDUFS1	NADH-ubiquinone oxidoreductase 75 kDa subunit, mitochondrial OS=Homo sapiens OX=9606 GN=NDUFS1 PE=1 SV=3	79.467	727			3.7668	5.2	2.6	5.2	5.2	2	1	2	2	1	2	549;2307	3	1	2	9596400	4399500	5196900	218100	99989	118110	0.0016	0.0035%	0.0036%	0.846562	-0.240312
P14314	GLU2B_HUMAN	PRKCSH	Glucosidase 2 subunit beta OS=Homo sapiens OX=9606 GN=PRKCSH PE=1 SV=2	59.425	528			6.7459	8.3	4.5	4	8.3	4	2	2	4	2	2	260;808;2338;2916	5	2	3	42266000	4915000	5811600	2012700	234050	276740	0.0143	0.0081%	0.0085%	0.845722	-0.241744
P29966	MARCS_HUMAN	MARCKS	Myristoylated alanine-rich C-kinase substrate OS=Homo sapiens OX=9606 GN=MARCKS PE=1 SV=4	31.555	332			6.0099	20.2	5.7	11.1	20.2	4	1	2	4	1	2	61;1073;1083;3520	3	1	2	50890000	7899900	9396600	3635000	564280	671190	0.0259	0.0196%	0.0205%	0.840719	-0.250304
O76003	GLRX3_HUMAN	GLRX3	Glutaredoxin-3 OS=Homo sapiens OX=9606 GN=GLRX3 PE=1 SV=2	37.432	335			3.3272	7.2	3.3	3.3	7.2	2	1	1	2	1	1	1081;3696	2	1	1	21112000	3692900	4445400	1111200	194360	233970	0.0079	0.0067%	0.0072%	0.830724	-0.267559
Q9NR31	SAR1A_HUMAN	SAR1A	GTP-binding protein SAR1a OS=Homo sapiens OX=9606 GN=SAR1A PE=1 SV=1	22.367	198	Q9Y6B6	SAR1B	13.549	23.2	0	6.1	23.2	3	0	1	3	0	1	696;2293;3373	1	0	1	37105000	0	1681200	3373200	0	152840	0.024	0.0%	0.0047%	0.82629	-0.27528
P06748	NPM_HUMAN	NPM1	Nucleophosmin OS=Homo sapiens OX=9606 GN=NPM1 PE=1 SV=2	32.575	294			267.46	35.7	31.3	26.2	35.7	8	7	7	8	7	7	948;1218;2100;2438;2439;3289;3349;3575	19	10	9	2046400000	361320000	438440000	120380000	21254000	25791000	0.8571	0.7378%	0.7891%	0.824104	-0.279102
P12268	IMDH2_HUMAN	IMPDH2	Inosine-5'-monophosphate dehydrogenase 2 OS=Homo sapiens OX=9606 GN=IMPDH2 PE=1 SV=2	55.805	514			111.78	13.4	11.1	11.3	13.4	5	4	4	5	4	4	1809;2166;2530;2781;3329	11	5	6	104860000	26658000	32525000	4033200	1025300	1251000	0.0287	0.0356%	0.0383%	0.819616	-0.286981
Q96RQ3	MCCA_HUMAN	MCCC1	Methylcrotonoyl-CoA carboxylase subunit alpha, mitochondrial OS=Homo sapiens OX=9606 GN=MCCC1 PE=1 SV=3	80.473	725			323.31	60.7	59.7	60.7	60.7	33	32	33	33	32	33	221;327;418;679;807;1017;1362;1371;1372;1373;1387;1495;1509;1600;1697;1763;1788;1957;1980;2003;2133;2209;2336;2558;2580;2660;2670;2706;2847;2859;2889;3117;3752	221	107	114	23772000000	8404500000	10340000000	540270000	191010000	235010000	3.8465	6.631%	7.1903%	0.812814	-0.299002
Q9H2U2	IPYR2_HUMAN	PPA2	Inorganic pyrophosphatase 2, mitochondrial OS=Homo sapiens OX=9606 GN=PPA2 PE=1 SV=2	37.92	334			7.9199	15.9	11.1	15.9	15.9	4	3	4	4	3	4	80;1990;2470;2604	7	3	4	50934000	16705000	20554000	2037400	668210	822160	0.0145	0.0232%	0.0252%	0.812737	-0.299139
O43504	LTOR5_HUMAN	LAMTOR5	Ragulator complex protein LAMTOR5 OS=Homo sapiens OX=9606 GN=LAMTOR5 PE=1 SV=1	9.614	91			1.465	22	22	22	22	1	1	1	1	1	1	1259	2	1	1	7541100	3375200	4165900	1508200	675040	833190	0.0107	0.0234%	0.0255%	0.810197	-0.303655
O75489	NDUS3_HUMAN	NDUFS3	NADH dehydrogenase [ubiquinone] iron-sulfur protein 3, mitochondrial OS=Homo sapiens OX=9606 GN=NDUFS3 PE=1 SV=1	30.242	264			3.0305	11.4	11.4	6.4	11.4	2	2	1	2	2	1	1571;3305	3	2	1	14836000	4993200	6204600	741800	249660	310230	0.0053	0.0087%	0.0095%	0.804758	-0.313374
P62847	RS24_HUMAN	RPS24	40S ribosomal protein S24 OS=Homo sapiens OX=9606 GN=RPS24 PE=1 SV=1	15.423	133			1.3575	9	9	9	9	1	1	1	1	1	1	3260	2	1	1	6269300	1848800	2301100	895610	264120	328730	0.0064	0.0092%	0.0101%	0.803442	-0.315735
Q9UHV9	PFD2_HUMAN	PFDN2	Prefoldin subunit 2 OS=Homo sapiens OX=9606 GN=PFDN2 PE=1 SV=1	16.648	154			25.286	29.2	22.7	16.9	29.2	4	3	2	4	3	2	854;1058;1512;2444	5	3	2	100070000	16118000	20188000	8338900	1343200	1682300	0.0594	0.0466%	0.0515%	0.798395	-0.324825
Q9Y5Z4	HEBP2_HUMAN	HEBP2	Heme-binding protein 2 OS=Homo sapiens OX=9606 GN=HEBP2 PE=1 SV=1	22.875	205			13.273	10.7	10.7	10.7	10.7	2	2	2	2	2	2	2554;2567	4	2	2	24390000	10812000	13577000	2217200	982930	1234300	0.0158	0.0341%	0.0378%	0.796347	-0.328531
P52434	RPAB3_HUMAN	POLR2H	DNA-directed RNA polymerases I, II, and III subunit RPABC3 OS=Homo sapiens OX=9606 GN=POLR2H PE=1 SV=4	17.143	150			2.8843	19.3	8.7	19.3	19.3	2	1	2	2	1	2	1442;2192	3	1	2	14677000	3703700	4659600	1467700	370370	465960	0.0104	0.0129%	0.0143%	0.794854	-0.331239
P61978	HNRPK_HUMAN	HNRNPK	Heterogeneous nuclear ribonucleoprotein K OS=Homo sapiens OX=9606 GN=HNRNPK PE=1 SV=1	50.976	463			323.31	30.9	23.3	24.8	30.9	10	7	8	10	7	8	1114;1251;1418;1520;1531;1567;2074;2539;2583;3090	19	9	10	650660000	184500000	232710000	25025000	7096200	8950200	0.1782	0.2463%	0.2738%	0.792832	-0.334912
Q71RC2	LARP4_HUMAN	LARP4	La-related protein 4 OS=Homo sapiens OX=9606 GN=LARP4 PE=1 SV=3	80.596	724			1.508	1.8	1.8	1.8	1.8	1	1	1	1	1	1	2284	2	1	1	5401500	1465000	1851200	168800	45781	57851	0.0012	0.0016%	0.0018%	0.791379	-0.33756
P63279	UBC9_HUMAN	UBE2I	SUMO-conjugating enzyme UBC9 OS=Homo sapiens OX=9606 GN=UBE2I PE=1 SV=1	18.007	158			3.4236	13.9	13.9	13.9	13.9	2	2	2	2	2	2	437;1263	4	2	2	24936000	7594700	9600400	3562300	1085000	1371500	0.0254	0.0377%	0.042%	0.791082	-0.338102
O15145	ARPC3_HUMAN	ARPC3	Actin-related protein 2/3 complex subunit 3 OS=Homo sapiens OX=9606 GN=ARPC3 PE=1 SV=3	20.547	178			14.337	19.7	13.5	13.5	19.7	3	2	2	3	2	2	543;2000;3384	4	2	2	27739000	6710400	8540100	2311600	559200	711680	0.0165	0.0194%	0.0218%	0.785752	-0.347854
P62277	RS13_HUMAN	RPS13	40S ribosomal protein S13 OS=Homo sapiens OX=9606 GN=RPS13 PE=1 SV=2	17.222	151			2.9872	14.6	9.9	9.9	14.6	2	1	1	2	1	1	1162;2008	4	2	2	31844000	7577800	9709000	2894900	688890	882640	0.0206	0.0239%	0.027%	0.780492	-0.357544
Q8IYT4	KATL2_HUMAN	KATNAL2	Katanin p60 ATPase-containing subunit A-like 2 OS=Homo sapiens OX=9606 GN=KATNAL2 PE=1 SV=3	61.253	538			1.8917	2.2	2.2	2.2	2.2	1	1	1	1	1	1	1180	2	1	1	16209000	4133900	5326400	506540	129180	166450	0.0036	0.0045%	0.0051%	0.776115	-0.365657
Q92820	GGH_HUMAN	GGH	Gamma-glutamyl hydrolase OS=Homo sapiens OX=9606 GN=GGH PE=1 SV=2	35.964	318			1.3237	4.4	4.4	4.4	4.4	1	1	1	1	1	1	3060	2	1	1	3437700	1501100	1936600	171880	75053	96831	0.0012	0.0026%	0.003%	0.775121	-0.367506
P30050	RL12_HUMAN	RPL12	60S ribosomal protein L12 OS=Homo sapiens OX=9606 GN=RPL12 PE=1 SV=1	17.819	165			95.176	18.8	9.1	9.7	18.8	2	1	1	2	1	1	1367;2645	2	1	1	39764000	17339000	22425000	3614900	1576300	2038700	0.0257	0.0547%	0.0624%	0.7732	-0.371087
P45974	UBP5_HUMAN	USP5	Ubiquitin carboxyl-terminal hydrolase 5 OS=Homo sapiens OX=9606 GN=USP5 PE=1 SV=2	95.786	858			18.749	12	7.1	10.6	12	8	5	7	8	5	7	420;855;887;973;1255;1674;1779;2799	12	5	7	59744000	19368000	25229000	1327600	430400	560640	0.0095	0.0149%	0.0172%	0.767688	-0.381408
P18669	PGAM1_HUMAN	PGAM1	Phosphoglycerate mutase 1 OS=Homo sapiens OX=9606 GN=PGAM1 PE=1 SV=2	28.804	254	Q8N0Y7;P15259	PGAM4;PGAM2	27.945	40.6	21.7	29.1	40.6	7	3	4	7	3	4	196;1003;1004;1351;2795;3041;3668	7	3	4	411470000	75343000	99248000	27431000	5022800	6616500	0.1953	0.1744%	0.2024%	0.759139	-0.397565
P13797	PLST_HUMAN	PLS3	Plastin-3 OS=Homo sapiens OX=9606 GN=PLS3 PE=1 SV=4	70.811	630	Q14651	PLS1	11.617	15.9	1.9	1.9	12.1	8	1	1	6	1	1	340;1376;1421;1484;2134;2395;2476;3643	2	1	1	39919000	2225500	2952900	997970	55637	73821	0.0071	0.0019%	0.0023%	0.753666	-0.408003
Q96KP4	CNDP2_HUMAN	CNDP2	Cytosolic non-specific dipeptidase OS=Homo sapiens OX=9606 GN=CNDP2 PE=1 SV=2	52.878	475			10.408	15.4	12.4	12.4	15.4	5	4	4	5	4	4	1201;2343;2399;2704;3276	8	4	4	44442000	16623000	22085000	1481400	554090	736170	0.0105	0.0192%	0.0225%	0.752683	-0.409886
Q06830	PRDX1_HUMAN	PRDX1	Peroxiredoxin-1 OS=Homo sapiens OX=9606 GN=PRDX1 PE=1 SV=1	22.11	199			23.101	46.2	41.7	45.7	36.7	10	8	9	8	6	7	36;294;458;1169;1479;1780;2312;2672;2689;3152	16	7	9	609650000	115730000	154120000	40643000	7715500	10275000	0.2894	0.2678%	0.3144%	0.750908	-0.413291
P61923	COPZ1_HUMAN	COPZ1	Coatomer subunit zeta-1 OS=Homo sapiens OX=9606 GN=COPZ1 PE=1 SV=1	20.198	177			8.9772	9	9	9	9	1	1	1	1	1	1	3088	2	1	1	9635600	2905300	3875200	1927100	581060	775040	0.0137	0.0202%	0.0237%	0.749716	-0.415584
P21333	FLNA_HUMAN	FLNA	Filamin-A OS=Homo sapiens OX=9606 GN=FLNA PE=1 SV=4	280.739	2647			251.41	26.5	0.3	0.3	24.6	45	1	1	40	0	0	110;114;224;276;295;337;367;368;374;469;470;553;599;639;877;979;1026;1044;1046;1193;1228;1402;1672;1772;1790;1991;2069;2242;2287;2325;2355;2494;2805;2974;3140;3323;3532;3561;3588;3648;3672;3710;3713;3714;3795	2	1	1	698580000	1622500	2172100	4626400	10745	14385	0.0329	0.0004%	0.0004%	0.746973	-0.420872
Q96CP2	FWCH2_HUMAN	FLYWCH2	FLYWCH family member 2 OS=Homo sapiens OX=9606 GN=FLYWCH2 PE=1 SV=1	14.564	140			1.2423	7.9	7.9	0	7.9	1	1	0	1	1	0	187	1	1	0	1165400	1165400	0	129480	129480	0	0.0009	0.0045%	0.0%	0.746867	-0.421077
O43865	SAHH2_HUMAN	AHCYL1	S-adenosylhomocysteine hydrolase-like protein 1 OS=Homo sapiens OX=9606 GN=AHCYL1 PE=1 SV=2	58.951	530			2.0179	3	0	3	3	1	0	1	1	0	1	692	1	0	1	1226200	0	1226200	37159	0	37159	0.0003	0.0%	0.0011%	0.746504	-0.421777
P50552	VASP_HUMAN	VASP	Vasodilator-stimulated phosphoprotein OS=Homo sapiens OX=9606 GN=VASP PE=1 SV=3	39.83	380			1.908	3.7	3.7	3.7	3.7	1	1	1	1	1	1	3447	2	1	1	6040300	1691200	2284200	355310	99485	134360	0.0025	0.0035%	0.0041%	0.740391	-0.433642
Q8NC51	PAIRB_HUMAN	SERBP1	Plasminogen activator inhibitor 1 RNA-binding protein OS=Homo sapiens OX=9606 GN=SERBP1 PE=1 SV=2	44.965	408			5.1757	6.6	3.9	6.6	6.6	2	1	2	2	1	2	650;899	3	1	2	63883000	14031000	19019000	3042100	668160	905660	0.0217	0.0232%	0.0277%	0.737736	-0.438824
O94760	DDAH1_HUMAN	DDAH1	N(G),N(G)-dimethylarginine dimethylaminohydrolase 1 OS=Homo sapiens OX=9606 GN=DDAH1 PE=1 SV=3	31.122	285			4.1686	13	13	9.5	13	3	3	2	3	3	2	106;570;1042	5	3	2	31505000	11096000	15046000	1658200	584020	791890	0.0118	0.0203%	0.0242%	0.737472	-0.43934
P07737	PROF1_HUMAN	PFN1	Profilin-1 OS=Homo sapiens OX=9606 GN=PFN1 PE=1 SV=2	15.054	140			40.907	70.7	45.7	52.9	70.7	7	5	6	7	5	6	121;534;537;682;3012;3122;3204	15	7	8	1357200000	257690000	350040000	150800000	28632000	38894000	1.0736	0.994%	1.19%	0.736173	-0.441883
P15374	UCHL3_HUMAN	UCHL3	Ubiquitin carboxyl-terminal hydrolase isozyme L3 OS=Homo sapiens OX=9606 GN=UCHL3 PE=1 SV=1	26.183	230			2.5265	15.7	7	7	15.7	2	1	1	2	1	1	3574;3652	2	1	1	13993000	4587100	6237500	999480	327650	445530	0.0071	0.0114%	0.0136%	0.735407	-0.443386
P60900	PSA6_HUMAN	PSMA6	Proteasome subunit alpha type-6 OS=Homo sapiens OX=9606 GN=PSMA6 PE=1 SV=1	27.399	246			32.759	15.9	8.5	4.9	15.9	3	2	1	3	2	1	1572;2041;2351	3	2	1	60005000	4171500	5682600	3529700	245380	334270	0.0251	0.0085%	0.0102%	0.734083	-0.445985
P16422	EPCAM_HUMAN	EPCAM	Epithelial cell adhesion molecule OS=Homo sapiens OX=9606 GN=EPCAM PE=1 SV=2	34.932	314			4.8025	5.1	5.1	5.1	5.1	1	1	1	1	1	1	3231	2	1	1	13080000	2364600	3244400	872020	157640	216290	0.0062	0.0055%	0.0066%	0.728825	-0.456356
P04899	GNAI2_HUMAN	GNAI2	Guanine nucleotide-binding protein G(i) subunit alpha-2 OS=Homo sapiens OX=9606 GN=GNAI2 PE=1 SV=3	40.451	355	P63096;P09471	GNAI1;GNAO1	21.707	23.4	15.8	20	12.7	6	4	5	3	2	3	215;333;1408;2082;2600;3255	9	4	5	60055000	14190000	19546000	3002700	709500	977320	0.0214	0.0246%	0.0299%	0.72598	-0.461999
Q9BWJ5	SF3B5_HUMAN	SF3B5	Splicing factor 3B subunit 5 OS=Homo sapiens OX=9606 GN=SF3B5 PE=1 SV=1	10.135	86			47.064	25.6	10.5	15.1	25.6	2	1	1	2	1	1	3645;3791	2	1	1	97632000	1163700	0	16272000	193940	0	0.1159	0.0067%	0.0%	0.725793	-0.462371
P35030	TRY3_HUMAN	PRSS3	Trypsin-3 OS=Homo sapiens OX=9606 GN=PRSS3 PE=1 SV=2	32.529	304			7.0313	4.3	4.3	4.3	4.3	1	1	1	1	1	1	3466	2	1	1	44818000	10229000	14212000	2801100	639320	888220	0.0199	0.0222%	0.0272%	0.719744	-0.474444
P61081	UBC12_HUMAN	UBE2M	NEDD8-conjugating enzyme Ubc12 OS=Homo sapiens OX=9606 GN=UBE2M PE=1 SV=1	20.9	183			3.0874	20.2	8.2	14.2	20.2	4	2	3	4	2	3	455;1019;1128;3411	5	2	3	16717000	3973200	5539600	1393100	331100	461630	0.0099	0.0115%	0.0141%	0.717236	-0.47948
Q01130	SRSF2_HUMAN	SRSF2	Serine/arginine-rich splicing factor 2 OS=Homo sapiens OX=9606 GN=SRSF2 PE=1 SV=4	25.476	221	Q9BRL6	SRSF8	1.3646	3.6	3.6	3.6	3.6	1	1	1	1	1	1	3403	2	1	1	19745000	5317500	7426900	1795000	483410	675180	0.0128	0.0168%	0.0207%	0.715978	-0.482012
P62995	TRA2B_HUMAN	TRA2B	Transformer-2 protein homolog beta OS=Homo sapiens OX=9606 GN=TRA2B PE=1 SV=1	33.666	288			2.542	10.4	5.6	10.4	10.4	2	1	2	2	1	2	1088;3717	3	1	2	9745200	4062100	5683200	812100	338510	473600	0.0058	0.0118%	0.0145%	0.714756	-0.484478
P12532	KCRU_HUMAN	CKMT1A	Creatine kinase U-type, mitochondrial OS=Homo sapiens OX=9606 GN=CKMT1A PE=1 SV=1	47.037	417	P17540;P19784;Q8NEV1;P68400	CKMT2;CSNK2A2;CSNK2A3;CSNK2A1	7.4448	14.1	10.6	11	14.1	6	4	5	6	4	5	1293;1551;1603;2349;2856;3622	9	4	5	64204000	26717000	37487000	2377900	989520	1388400	0.0169	0.0344%	0.0425%	0.7127	-0.488632
P32119	PRDX2_HUMAN	PRDX2	Peroxiredoxin-2 OS=Homo sapiens OX=9606 GN=PRDX2 PE=1 SV=5	21.892	198			27.385	27.3	27.3	23.2	21.7	6	6	5	5	5	4	667;1170;1723;2224;2689;3079	11	6	5	459840000	124140000	175150000	32845000	8867100	12511000	0.2338	0.3078%	0.3828%	0.708764	-0.496623
P62913	RL11_HUMAN	RPL11	60S ribosomal protein L11 OS=Homo sapiens OX=9606 GN=RPL11 PE=1 SV=2	20.252	178			5.9168	19.7	12.9	12.9	19.7	3	2	2	3	2	2	248;3468;3680	4	2	2	87293000	18873000	26747000	8729300	1887300	2674700	0.0621	0.0655%	0.0818%	0.705612	-0.503053
Q9NYB0	TE2IP_HUMAN	TERF2IP	Telomeric repeat-binding factor 2-interacting protein 1 OS=Homo sapiens OX=9606 GN=TERF2IP PE=1 SV=1	44.26	399			3.0676	3.5	3.5	3.5	3.5	1	1	1	1	1	1	980	2	1	1	4746700	1357000	1948100	215760	61681	88549	0.0015	0.0021%	0.0027%	0.696576	-0.521647
Q8WW12	PCNP_HUMAN	PCNP	PEST proteolytic signal-containing nuclear protein OS=Homo sapiens OX=9606 GN=PCNP PE=1 SV=2	18.925	178			1.2388	6.2	0	6.2	6.2	1	0	1	1	0	1	929	1	0	1	3265000	0	1350000	326500	0	135000	0.0023	0.0%	0.0041%	0.693643	-0.527736
P62316	SMD2_HUMAN	SNRPD2	Small nuclear ribonucleoprotein Sm D2 OS=Homo sapiens OX=9606 GN=SNRPD2 PE=1 SV=1	13.527	118			4.6626	31.4	16.1	16.1	31.4	3	2	2	3	2	2	636;1068;2844	4	2	2	27843000	4983200	7203000	3480400	622900	900380	0.0248	0.0216%	0.0275%	0.691823	-0.531525
P12277	KCRB_HUMAN	CKB	Creatine kinase B-type OS=Homo sapiens OX=9606 GN=CKB PE=1 SV=1	42.644	381			112.84	45.7	27.3	36.7	45.7	12	7	11	12	7	11	481;891;1002;1336;1861;1913;1962;2073;2214;2616;3115;3502	22	9	13	710470000	290500000	419970000	30890000	12630000	18260000	0.2199	0.4385%	0.5587%	0.691716	-0.531748
P26232	CTNA2_HUMAN	CTNNA2	Catenin alpha-2 OS=Homo sapiens OX=9606 GN=CTNNA2 PE=1 SV=5	105.313	953			4.8545	1.9	1.9	1.9	1.9	1	1	1	1	1	1	2051	2	1	1	11807000	4812400	6994800	207140	84428	122720	0.0015	0.0029%	0.0038%	0.687997	-0.539526
P04179	SODM_HUMAN	SOD2	Superoxide dismutase [Mn], mitochondrial OS=Homo sapiens OX=9606 GN=SOD2 PE=1 SV=3	24.75	222			8.734	12.6	12.6	6.3	12.6	2	2	1	2	2	1	147;1069	3	2	1	19528000	4326000	6294700	1775200	393270	572250	0.0126	0.0137%	0.0175%	0.687245	-0.541104
Q06323	PSME1_HUMAN	PSME1	Proteasome activator complex subunit 1 OS=Homo sapiens OX=9606 GN=PSME1 PE=1 SV=1	28.723	249			13.466	30.9	14.5	18.1	30.9	7	3	4	7	3	4	1436;1902;2118;2469;2717;3100;3386	7	3	4	65535000	10938000	15985000	3640800	607650	888040	0.0259	0.0211%	0.0272%	0.684266	-0.54737
P07108	ACBP_HUMAN	DBI	Acyl-CoA-binding protein OS=Homo sapiens OX=9606 GN=DBI PE=1 SV=2	10.044	87			1.6979	23	23	23	23	1	1	1	1	1	1	2649	2	1	1	22947000	7137800	10438000	3824500	1189600	1739700	0.0272	0.0413%	0.0532%	0.683828	-0.548294
Q13200	PSMD2_HUMAN	PSMD2	26S proteasome non-ATPase regulatory subunit 2 OS=Homo sapiens OX=9606 GN=PSMD2 PE=1 SV=3	100.2	908			1.9247	3.4	0	1.3	3.4	2	0	1	2	0	1	931;3167	1	0	1	2474000	0	1285100	43403	0	22545	0.0003	0.0%	0.0007%	0.680995	-0.554283
P31942	HNRH3_HUMAN	HNRNPH3	Heterogeneous nuclear ribonucleoprotein H3 OS=Homo sapiens OX=9606 GN=HNRNPH3 PE=1 SV=2	36.926	346			46.642	15.3	15.3	11.8	15.3	4	4	3	4	4	3	298;422;3011;3414	7	4	3	71514000	18483000	27146000	3575700	924140	1357300	0.0255	0.0321%	0.0415%	0.680874	-0.554541
P62826	RAN_HUMAN	RAN	GTP-binding nuclear protein Ran OS=Homo sapiens OX=9606 GN=RAN PE=1 SV=3	24.423	216			74.634	28.2	13.4	23.1	28.2	5	2	4	5	2	4	18;986;2303;2543;3799	6	2	4	138940000	11897000	17663000	11578000	991440	1471900	0.0824	0.0344%	0.045%	0.673555	-0.570133
P30041	PRDX6_HUMAN	PRDX6	Peroxiredoxin-6 OS=Homo sapiens OX=9606 GN=PRDX6 PE=1 SV=3	25.035	224			174.4	71.4	47.3	46.9	71.4	15	9	9	15	9	9	405;412;454;722;723;1843;1992;2158;2236;2482;2620;3332;3605;3606;3608	22	11	11	782800000	81876000	122460000	48925000	5117200	7653700	0.3483	0.1776%	0.2342%	0.668594	-0.580798
O14558	HSPB6_HUMAN	HSPB6	Heat shock protein beta-6 OS=Homo sapiens OX=9606 GN=HSPB6 PE=1 SV=2	17.136	160			21.798	31.9	31.9	31.9	31.9	3	3	3	3	3	3	239;1321;2376	10	4	6	112800000	45056000	67741000	16114000	6436600	9677300	0.1147	0.2235%	0.2961%	0.665122	-0.58831	-
P43307	SSRA_HUMAN	SSR1	Translocon-associated protein subunit alpha OS=Homo sapiens OX=9606 GN=SSR1 PE=1 SV=3	32.235	286			20.904	5.2	5.2	5.2	5.2	1	1	1	1	1	1	1254	2	1	1	30172000	6541300	9878700	2742900	594660	898060	0.0195	0.0206%	0.0275%	0.662162	-0.594744	-
Q9UJZ1	STML2_HUMAN	STOML2	Stomatin-like protein 2, mitochondrial OS=Homo sapiens OX=9606 GN=STOML2 PE=1 SV=1	38.534	356			8.8988	9.6	4.8	4.8	9.6	2	1	1	2	1	1	77;2585	2	1	1	10128000	3541100	5378000	506420	177050	268900	0.0036	0.0061%	0.0082%	0.658442	-0.602872	-
Q9BS26	ERP44_HUMAN	ERP44	Endoplasmic reticulum resident protein 44 OS=Homo sapiens OX=9606 GN=ERP44 PE=1 SV=1	46.971	406			2.278	4.7	2.5	4.7	4.7	2	1	2	2	1	2	471;2504	3	1	2	7296300	1742000	2650300	304010	72585	110430	0.0022	0.0025%	0.0034%	0.657284	-0.605411	-
P19105	ML12A_HUMAN	MYL12A	Myosin regulatory light chain 12A OS=Homo sapiens OX=9606 GN=MYL12A PE=1 SV=2	19.794	171	O14950;P24844	MYL12B;MYL9	11.357	22.8	22.8	22.8	22.8	3	3	3	3	3	3	417;1012;1200	6	3	3	94983000	19817000	30597000	8634800	1801500	2781500	0.0615	0.0625%	0.0851%	0.647678	-0.626652	-
P36578	RL4_HUMAN	RPL4	60S ribosomal protein L4 OS=Homo sapiens OX=9606 GN=RPL4 PE=1 SV=5	47.697	427			3.3396	9.4	4.2	4.2	9.4	3	2	2	3	2	2	2606;2625;2725	4	2	2	56178000	12783000	19913000	2080700	473430	737530	0.0148	0.0164%	0.0226%	0.641942	-0.639484	-
Q16555	DPYL2_HUMAN	DPYSL2	Dihydropyrimidinase-related protein 2 OS=Homo sapiens OX=9606 GN=DPYSL2 PE=1 SV=1	62.294	572			11.664	13.1	9.3	13.1	13.1	5	4	5	5	4	5	447;1412;1676;2445;3393	10	4	6	32943000	10250000	15993000	968920	301480	470370	0.0069	0.0105%	0.0144%	0.640905	-0.641817	-
P68371	TBB4B_HUMAN	TUBB4B	Tubulin beta-4B chain OS=Homo sapiens OX=9606 GN=TUBB4B PE=1 SV=1	49.831	445	P04350;Q3ZCM7	TUBB4A;TUBB8	59.407	50.6	31.9	47.2	13.3	15	11	14	3	1	3	206;326;708;840;988;1029;1134;1580;1629;1863;1982;2285;2430;2581;3754	13	5	8	546870000	164750000	257430000	24858000	7488900	11701000	0.177	0.26%	0.358%	0.63998	-0.643902	-
P54136	SYRC_HUMAN	RARS1	Arginine--tRNA ligase, cytoplasmic OS=Homo sapiens OX=9606 GN=RARS1 PE=1 SV=2	75.379	660			2.8343	5.3	1.4	3.9	5.3	3	1	2	3	1	2	2096;3387;3443	3	1	2	4210600	1642900	2567700	102700	40071	62627	0.0007	0.0014%	0.0019%	0.639833	-0.644232	-
P62249	RS16_HUMAN	RPS16	40S ribosomal protein S16 OS=Homo sapiens OX=9606 GN=RPS16 PE=1 SV=2	16.445	146			2.2054	6.8	6.8	6.8	6.8	1	1	1	1	1	1	2052	2	1	1	8670900	2687300	4206800	722570	223940	350560	0.0051	0.0078%	0.0107%	0.638799	-0.646566	-
Q9Y224	RTRAF_HUMAN	RTRAF	RNA transcription, translation and transport factor protein OS=Homo sapiens OX=9606 GN=RTRAF PE=1 SV=1	28.068	244			6.8578	18.4	6.6	14.8	18.4	3	1	2	3	1	2	1320;1347;1586	3	1	2	33406000	6680800	10477000	1855900	371150	582070	0.0132	0.0129%	0.0178%	0.637663	-0.649133	-
P25788	PSA3_HUMAN	PSMA3	Proteasome subunit alpha type-3 OS=Homo sapiens OX=9606 GN=PSMA3 PE=1 SV=2	28.433	255			22.535	19.6	7.8	11.4	19.6	5	2	3	5	2	3	1375;1535;2907;2958;3395	5	2	3	68917000	5056100	7937200	4594500	337080	529150	0.0327	0.0117%	0.0162%	0.637013	-0.650605	-
Q6L8Q7	PDE12_HUMAN	PDE12	2',5'-phosphodiesterase 12 OS=Homo sapiens OX=9606 GN=PDE12 PE=1 SV=2	67.352	609			1.4498	2.3	2.3	2.3	2.3	1	1	1	1	1	1	2238	2	1	1	6766700	2632000	4134700	260260	101230	159030	0.0019	0.0035%	0.0049%	0.636564	-0.651623	-
P68366	TBA4A_HUMAN	TUBA4A	Tubulin alpha-4A chain OS=Homo sapiens OX=9606 GN=TUBA4A PE=1 SV=1	49.924	448			5.9064	40.6	24.3	29.7	5.6	13	8	10	2	1	1	96;319;343;559;895;898;1496;1876;2011;2251;2520;2702;3408	2	1	1	22987000	6882100	10857000	999450	299220	472050	0.0071	0.0104%	0.0144%	0.633886	-0.657705	-
P09382	LEG1_HUMAN	LGALS1	Galectin-1 OS=Homo sapiens OX=9606 GN=LGALS1 PE=1 SV=2	14.716	135			60.818	32.6	11.9	17.8	32.6	4	1	2	4	1	2	536;2135;2153;2863	3	1	2	323630000	13752000	21699000	32363000	1375200	2169900	0.2304	0.0477%	0.0664%	0.633762	-0.657987	-
P05023	AT1A1_HUMAN	ATP1A1	Sodium/potassium-transporting ATPase subunit alpha-1 OS=Homo sapiens OX=9606 GN=ATP1A1 PE=1 SV=1	112.896	1023	P13637;P50993;Q13733	ATP1A3;ATP1A2;ATP1A4	10.682	8.5	5.3	6.4	8.5	6	3	4	6	3	4	1278;1668;2131;2434;2552;2669	7	3	4	41091000	9995200	15877000	805700	195980	311320	0.0057	0.0068%	0.0095%	0.62954	-0.667631	-
Q15758	AAAT_HUMAN	SLC1A5	Neutral amino acid transporter B(0) OS=Homo sapiens OX=9606 GN=SLC1A5 PE=1 SV=2	56.598	541			1.7682	2	2	2	2	1	1	1	1	1	1	852	2	1	1	3300900	1275200	2025700	194170	75013	119160	0.0014	0.0026%	0.0036%	0.629511	-0.667697	-
P51991	ROA3_HUMAN	HNRNPA3	Heterogeneous nuclear ribonucleoprotein A3 OS=Homo sapiens OX=9606 GN=HNRNPA3 PE=1 SV=2	39.595	378			35.343	14.3	3.4	3.4	14.3	4	1	1	4	1	1	630;1087;1450;1466	2	1	1	65706000	3353900	5329600	3285300	167690	266480	0.0234	0.0058%	0.0082%	0.629297	-0.668188	-
P51148	RAB5C_HUMAN	RAB5C	Ras-related protein Rab-5C OS=Homo sapiens OX=9606 GN=RAB5C PE=1 SV=2	23.483	216	P20339	RAB5A	7.8309	16.7	16.7	16.7	6.5	3	3	3	1	1	1	908;2302;3064	8	4	4	33916000	12521000	19952000	2422600	894360	1425200	0.0172	0.031%	0.0436%	0.627556	-0.672184	-
P61981	1433G_HUMAN	YWHAG	14-3-3 protein gamma OS=Homo sapiens OX=9606 GN=YWHAG PE=1 SV=2	28.303	247			27.226	19.4	15.8	15.4	11.7	4	3	3	2	2	1	539;3056;3677;3743	3	2	1	41116000	13206000	21263000	2284200	733670	1181300	0.0163	0.0255%	0.0361%	0.621079	-0.687152	-
P02461	CO3A1_HUMAN	COL3A1	Collagen alpha-1(III) chain OS=Homo sapiens OX=9606 GN=COL3A1 PE=1 SV=4	138.564	1466	P02458	COL2A1	4.0766	2.5	0	0.8	2.5	3	0	1	3	0	1	1074;1211;1233	1	0	1	9013600	0	1036800	109920	0	12644	0.0008	0.0%	0.0004%	0.620836	-0.687716	-
Q15084	PDIA6_HUMAN	PDIA6	Protein disulfide-isomerase A6 OS=Homo sapiens OX=9606 GN=PDIA6 PE=1 SV=1	48.121	440			70.17	21.4	21.4	18.4	21.4	5	5	4	5	5	4	415;1242;1248;3127;3399	9	5	4	171370000	34788000	56070000	6854900	1391500	2242800	0.0488	0.0483%	0.0686%	0.620439	-0.688639	-
O00571	DDX3X_HUMAN	DDX3X	ATP-dependent RNA helicase DDX3X OS=Homo sapiens OX=9606 GN=DDX3X PE=1 SV=3	73.243	662	O15523	DDX3Y	5.0121	7.6	3	4.2	7.6	5	2	3	5	2	3	462;487;532;1317;2857	5	2	3	8788100	2237100	3631600	214340	54564	88576	0.0015	0.0019%	0.0027%	0.616009	-0.698976	-
P62987	RL40_HUMAN	UBA52	Ubiquitin-60S ribosomal protein L40 OS=Homo sapiens OX=9606 GN=UBA52 PE=1 SV=2	14.728	128	P62979;P0CG47;P0CG48	RPS27A;UBB;UBC	89.665	41.4	34.4	41.4	41.4	6	4	6	6	4	6	669;812;1606;2424;3168;3199	16	6	10	1545100000	253700000	414460000	171680000	28189000	46051000	1.2223	0.9786%	1.409%	0.612122	-0.708109	-
P27348	1433T_HUMAN	YWHAQ	14-3-3 protein theta OS=Homo sapiens OX=9606 GN=YWHAQ PE=1 SV=1	27.764	245			97.027	19.6	19.2	19.6	15.5	4	3	4	3	2	3	539;1784;2749;3057	5	2	3	99590000	18520000	30277000	5532800	1028900	1682100	0.0394	0.0357%	0.0515%	0.611685	-0.709138	-
P68363	TBA1B_HUMAN	TUBA1B	Tubulin alpha-1B chain OS=Homo sapiens OX=9606 GN=TUBA1B PE=1 SV=1	50.152	451	Q9BQE3;Q71U36;P0DPH8;P0DPH7;Q6PEY2;Q9NY65;A6NHL2;Q9H853	TUBA1C;TUBA1A;TUBA3D;TUBA3C;TUBA3E;TUBA8;TUBAL3;TUBA4B	192.79	46.8	28.4	38.1	12	15	10	13	4	3	4	96;320;343;560;699;895;898;1496;1876;2011;2251;2520;2702;3158;3408	31	13	18	2201000000	533300000	874550000	95696000	23187000	38024000	0.6813	0.805%	1.1634%	0.609799	-0.713594	-
P60709	ACTB_HUMAN	ACTB	Actin, cytoplasmic 1 OS=Homo sapiens OX=9606 GN=ACTB PE=1 SV=1	41.737	375	Q6S8J3;A5A3E0;P0CG38;Q9BYX7;P0CG39	POTEE;POTEF;POTEI;POTEKP;POTEJ	323.31	62.4	50.7	53.1	4.5	18	14	15	1	0	0	100;318;386;502;504;542;706;711;1314;1504;1696;1717;1866;2662;3042;3256;3328;3769	70	32	38	11337000000	2083100000	3435300000	492920000	90567000	149360000	3.5094	3.1441%	4.5698%	0.606381	-0.721704	-
P46783	RS10_HUMAN	RPS10	40S ribosomal protein S10 OS=Homo sapiens OX=9606 GN=RPS10 PE=1 SV=1	18.898	165			4.1619	14.5	14.5	14.5	14.5	2	2	2	2	2	2	581;1399	6	3	3	51426000	14072000	23411000	4285500	1172700	1950900	0.0305	0.0407%	0.0597%	0.601085	-0.734359	-
Q8N163	CCAR2_HUMAN	CCAR2	Cell cycle and apoptosis regulator protein 2 OS=Homo sapiens OX=9606 GN=CCAR2 PE=1 SV=2	102.902	923			4.1528	2.6	1.1	2.6	2.6	2	1	2	2	1	2	2280;3481	3	1	2	12230000	4572000	7658500	226490	84666	141820	0.0016	0.0029%	0.0043%	0.596984	-0.744236	-
Q9NRW1	RAB6B_HUMAN	RAB6B	Ras-related protein Rab-6B OS=Homo sapiens OX=9606 GN=RAB6B PE=1 SV=1	23.462	208	P20340;Q14964	RAB6A;RAB39A	1.9319	5.3	5.3	5.3	5.3	1	1	1	1	1	1	2198	2	1	1	30231000	5306300	8898800	1778300	312140	523460	0.0127	0.0108%	0.016%	0.596294	-0.745905	-
P61970	NTF2_HUMAN	NUTF2	Nuclear transport factor 2 OS=Homo sapiens OX=9606 GN=NUTF2 PE=1 SV=1	14.478	127			3.1888	18.9	12.6	18.9	18.9	2	1	2	2	1	2	35;2246	3	1	2	46892000	6557400	11073000	5861500	819670	1384100	0.0417	0.0285%	0.0423%	0.592197	-0.75585	-
O15240	VGF_HUMAN	VGF	Neurosecretory protein VGF OS=Homo sapiens OX=9606 GN=VGF PE=1 SV=2	67.258	615			12.426	17.7	9.9	15	17.7	8	4	7	8	4	7	291;347;1986;1987;2097;2190;2721;3404	11	4	7	40100000	14858000	25242000	1028200	380980	647240	0.0073	0.0132%	0.0198%	0.588622	-0.764586	-
Q08209	PP2BA_HUMAN	PPP3CA	Protein phosphatase 3 catalytic subunit alpha OS=Homo sapiens OX=9606 GN=PPP3CA PE=1 SV=1	58.688	521	P16298	PPP3CB	1.2159	2.3	0	2.3	2.3	1	0	1	1	0	1	1930	1	0	1	1906400	0	1906400	70606	0	70606	0.0005	0.0%	0.0022%	0.580811	-0.78386	-
P28482	MK01_HUMAN	MAPK1	Mitogen-activated protein kinase 1 OS=Homo sapiens OX=9606 GN=MAPK1 PE=1 SV=3	41.39	360	P27361;P31152;Q16659	MAPK3;MAPK4;MAPK6	1.5471	2.8	0	2.8	2.8	1	0	1	1	0	1	3732	1	0	1	1199300	0	1199300	49972	0	49972	0.0004	0.0%	0.0015%	0.578049	-0.790736	-
Q15056	IF4H_HUMAN	EIF4H	Eukaryotic translation initiation factor 4H OS=Homo sapiens OX=9606 GN=EIF4H PE=1 SV=5	27.385	248			7.2578	5.2	5.2	5.2	5.2	1	1	1	1	1	1	608	2	1	1	30190000	6893900	11940000	1589000	362840	628400	0.0113	0.0126%	0.0192%	0.577379	-0.792411	-
P00568	KAD1_HUMAN	AK1	Adenylate kinase isoenzyme 1 OS=Homo sapiens OX=9606 GN=AK1 PE=1 SV=3	21.635	194	Q9Y6K8	AK5	3.2577	23.2	12.9	17.5	23.2	4	2	3	4	2	3	300;1105;1514;3722	5	2	3	12431000	3426000	5982400	828750	228400	398830	0.0059	0.0079%	0.0122%	0.57268	-0.804199	-
Q8WWX9	SELM_HUMAN	SELENOM	Selenoprotein M OS=Homo sapiens OX=9606 GN=SELENOM PE=1 SV=3	16.232	145			1.5127	9.7	0	9.7	9.7	1	0	1	1	0	1	641	1	0	1	1349500	0	1349500	134950	0	134950	0.001	0.0%	0.0041%	0.567714	-0.816763	-
P09525	ANXA4_HUMAN	ANXA4	Annexin A4 OS=Homo sapiens OX=9606 GN=ANXA4 PE=1 SV=4	35.883	319			56.24	13.8	5	8.8	13.8	3	1	2	3	1	2	391;1174;2849	3	1	2	29499000	7096200	12502000	1282600	308530	543560	0.0091	0.0107%	0.0166%	0.567605	-0.81704	-
P63313	TYB10_HUMAN	TMSB10	Thymosin beta-10 OS=Homo sapiens OX=9606 GN=TMSB10 PE=1 SV=2	5.026	44			5.0129	31.8	31.8	31.8	31.8	1	1	1	1	1	1	42	4	2	2	72049000	26067000	45982000	18012000	6516700	11496000	0.1282	0.2262%	0.3517%	0.566896	-0.818845	-
Q13547	HDAC1_HUMAN	HDAC1	Histone deacetylase 1 OS=Homo sapiens OX=9606 GN=HDAC1 PE=1 SV=1	55.103	482	Q92769	HDAC2	1.2736	6.4	0	2.5	6.4	2	0	1	2	0	1	1985;3708	1	0	1	3976200	0	2141100	159050	0	85642	0.0011	0.0%	0.0026%	0.561287	-0.83319	-
P31943	HNRH1_HUMAN	HNRNPH1	Heterogeneous nuclear ribonucleoprotein H OS=Homo sapiens OX=9606 GN=HNRNPH1 PE=1 SV=4	49.229	449	P55795	HNRNPH2	14.762	23.2	14.7	17.1	17.1	7	4	5	5	2	3	299;678;2965;3415;3571;3729;3801	7	3	4	106210000	22158000	39913000	4085100	852230	1535100	0.0291	0.0296%	0.047%	0.555157	-0.849031	-
Q13085	ACACA_HUMAN	ACACA	Acetyl-CoA carboxylase 1 OS=Homo sapiens OX=9606 GN=ACACA PE=1 SV=2	265.554	2346			323.31	49.1	30.6	40.8	42.9	85	53	72	74	45	62	136;304;332;344;394;407;451;472;520;551;613;633;638;648;673;680;847;926;945;990;1027;1125;1202;1241;1250;1279;1354;1355;1360;1410;1426;1482;1491;1497;1510;1511;1563;1604;1659;1709;1803;1879;1965;2057;2157;2159;2218;2219;2269;2359;2363;2373;2390;2414;2425;2495;2582;2675;2715;2740;2763;2766;2767;2790;2796;2826;2947;3003;3066;3108;3112;3165;3198;3264;3275;3358;3379;3380;3476;3527;3541;3550;3647;3660…	172	73	99	9713300000	2184700000	3937100000	70900000	15947000	28738000	0.5048	0.5536%	0.8793%	0.554901	-0.849698	-
Q93045	STMN2_HUMAN	STMN2	Stathmin-2 OS=Homo sapiens OX=9606 GN=STMN2 PE=1 SV=3	20.828	179			2.9756	10.6	10.6	5.6	5.6	2	2	1	1	1	1	167;499	2	1	1	28521000	9532700	17184000	2194000	733290	1321900	0.0156	0.0255%	0.0404%	0.554743	-0.850109	-
Q9NT62	ATG3_HUMAN	ATG3	Ubiquitin-like-conjugating enzyme ATG3 OS=Homo sapiens OX=9606 GN=ATG3 PE=1 SV=1	35.864	314			1.6586	4.1	0	4.1	4.1	1	0	1	1	0	1	174	1	0	1	3745800	0	2117500	234110	0	132340	0.0017	0.0%	0.004%	0.553177	-0.854186	-
Q07021	C1QBP_HUMAN	C1QBP	Complement component 1 Q subcomponent-binding protein, mitochondrial OS=Homo sapiens OX=9606 GN=C1QBP PE=1 SV=1	31.362	282			6.2809	13.8	9.9	13.8	13.8	3	2	3	3	2	3	95;857;2433	5	2	3	17433000	4655000	8416900	1245200	332500	601210	0.0089	0.0115%	0.0184%	0.553054	-0.854508	-
P62263	RS14_HUMAN	RPS14	40S ribosomal protein S14 OS=Homo sapiens OX=9606 GN=RPS14 PE=1 SV=3	16.273	151			3.603	22.5	6.6	22.5	22.5	3	1	3	3	1	3	737;1438;3220	4	1	3	21854000	4437100	8071800	3642300	739510	1345300	0.0259	0.0257%	0.0412%	0.549704	-0.863273	-
Q99729	ROAA_HUMAN	HNRNPAB	Heterogeneous nuclear ribonucleoprotein A/B OS=Homo sapiens OX=9606 GN=HNRNPAB PE=1 SV=2	36.225	332			6.7901	12.3	9.9	12.3	12.3	4	3	4	4	3	4	485;865;1093;2384	8	3	5	65852000	13761000	25134000	4703700	982910	1795300	0.0335	0.0341%	0.0549%	0.547505	-0.869055	-
Q15181	IPYR_HUMAN	PPA1	Inorganic pyrophosphatase OS=Homo sapiens OX=9606 GN=PPA1 PE=1 SV=2	32.66	289			44.79	34.6	12.1	16.3	34.6	8	3	4	8	3	4	15;463;1151;3422;3423;3471;3738;3797	9	3	6	195950000	17858000	32634000	9797500	892890	1631700	0.0698	0.031%	0.0499%	0.547221	-0.869805	-
P56537	IF6_HUMAN	EIF6	Eukaryotic translation initiation factor 6 OS=Homo sapiens OX=9606 GN=EIF6 PE=1 SV=1	26.599	245			65.503	22.9	9.8	17.1	22.9	3	1	2	3	1	2	1337;2124;3241	3	1	2	112320000	7750800	14186000	11232000	775080	1418600	0.08	0.0269%	0.0434%	0.54637	-0.872051	-
P46779	RL28_HUMAN	RPL28	60S ribosomal protein L28 OS=Homo sapiens OX=9606 GN=RPL28 PE=1 SV=3	15.747	137			1.7395	8	0	8	8	1	0	1	1	0	1	2755	1	0	1	1664100	0	1664100	184900	0	184900	0.0013	0.0%	0.0057%	0.545164	-0.875237	-
Q9Y617	SERC_HUMAN	PSAT1	Phosphoserine aminotransferase OS=Homo sapiens OX=9606 GN=PSAT1 PE=1 SV=2	40.423	370			3.6773	9.5	6.8	9.5	9.5	3	2	3	3	2	3	283;937;2163	5	2	3	13268000	4675600	8592500	473860	166980	306880	0.0034	0.0058%	0.0094%	0.544149	-0.877926	-
P43243	MATR3_HUMAN	MATR3	Matrin-3 OS=Homo sapiens OX=9606 GN=MATR3 PE=1 SV=2	94.623	847			63.256	11.9	6	11.9	11.9	6	3	6	6	3	6	1054;1059;1217;1489;1655;3434	10	3	7	129340000	31969000	59203000	2811700	694990	1287000	0.02	0.0241%	0.0394%	0.53999	-0.888997	-
O60684	IMA7_HUMAN	KPNA6	Importin subunit alpha-7 OS=Homo sapiens OX=9606 GN=KPNA6 PE=1 SV=1	60.029	536	P52294;O15131	KPNA1;KPNA5	22.643	2.6	2.6	2.6	2.6	1	1	1	1	1	1	1685	2	1	1	17237000	2115700	3927500	689460	84628	157100	0.0049	0.0029%	0.0048%	0.538689	-0.892476	-
P05165	PCCA_HUMAN	PCCA	Propionyl-CoA carboxylase alpha chain, mitochondrial OS=Homo sapiens OX=9606 GN=PCCA PE=1 SV=4	80.059	728			323.31	61.5	52.5	59.1	61.5	41	33	38	41	33	38	78;213;245;246;357;602;698;851;942;968;1288;1344;1413;1414;1590;1711;1769;1813;2014;2147;2208;2244;2248;2361;2362;2421;2491;2855;2978;3046;3047;3266;3352;3419;3523;3570;3601;3602;3631;3787;3788	141	57	84	9291700000	2264400000	4220900000	175310000	42724000	79640000	1.2481	1.4832%	2.4366%	0.536473	-0.898422	-
P30086	PEBP1_HUMAN	PEBP1	Phosphatidylethanolamine-binding protein 1 OS=Homo sapiens OX=9606 GN=PEBP1 PE=1 SV=3	21.057	187			60.59	50.3	46	49.7	50.3	7	6	6	7	6	6	867;2357;2358;2577;3503;3657;3805	16	8	8	344240000	93743000	174880000	31294000	8522100	15898000	0.2228	0.2959%	0.4864%	0.536042	-0.899582	-
O75439	MPPB_HUMAN	PMPCB	Mitochondrial-processing peptidase subunit beta OS=Homo sapiens OX=9606 GN=PMPCB PE=1 SV=2	54.366	489			1.4499	2.2	0	2.2	2.2	1	0	1	1	0	1	2971	1	0	1	1218600	0	1218600	45134	0	45134	0.0003	0.0%	0.0014%	0.531505	-0.911844	-
O43707	ACTN4_HUMAN	ACTN4	Alpha-actinin-4 OS=Homo sapiens OX=9606 GN=ACTN4 PE=1 SV=2	104.854	911	Q9H254	SPTBN4	148.97	33.8	21.8	24.9	23.5	24	15	17	16	9	12	118;160;419;571;603;832;880;1153;1304;1739;1849;2115;2235;2322;2367;2401;2488;2596;2665;2697;3162;3413;3452;3455	34	16	18	503550000	81802000	154320000	8392500	1363400	2572000	0.0598	0.0473%	0.0787%	0.53008	-0.915717	-
P24752	THIL_HUMAN	ACAT1	Acetyl-CoA acetyltransferase, mitochondrial OS=Homo sapiens OX=9606 GN=ACAT1 PE=1 SV=1	45.2	427			14.101	19.4	11.2	19.4	19.4	6	3	6	6	3	6	618;933;1671;1975;2481;3222	9	3	6	80607000	22860000	43232000	3224300	914400	1729300	0.023	0.0317%	0.0529%	0.528775	-0.919274	-
Q9Y3D6	FIS1_HUMAN	FIS1	Mitochondrial fission 1 protein OS=Homo sapiens OX=9606 GN=FIS1 PE=1 SV=2	16.938	152			3.5483	15.1	7.2	15.1	15.1	2	1	2	2	1	2	587;1156	3	1	2	11606000	4012500	7593600	1450800	501560	949200	0.0103	0.0174%	0.029%	0.528405	-0.920283	-
P09972	ALDOC_HUMAN	ALDOC	Fructose-bisphosphate aldolase C OS=Homo sapiens OX=9606 GN=ALDOC PE=1 SV=2	39.456	364			14.681	10.4	10.4	10.4	8.5	3	3	3	2	2	2	3224;3450;3793	4	2	2	28432000	8981600	17004000	1184700	374230	708510	0.0084	0.013%	0.0217%	0.528205	-0.92083	-
P52907	CAZA1_HUMAN	CAPZA1	F-actin-capping protein subunit alpha-1 OS=Homo sapiens OX=9606 GN=CAPZA1 PE=1 SV=3	32.923	286	P47755	CAPZA2	10.498	28.7	10.5	15.7	28.7	5	2	3	5	2	3	659;949;1013;1444;2083	5	2	3	44770000	9859900	18742000	2798100	616240	1171400	0.0199	0.0214%	0.0358%	0.526086	-0.92663	-
P05109	S10A8_HUMAN	S100A8	Protein S100-A8 OS=Homo sapiens OX=9606 GN=S100A8 PE=1 SV=1	10.834	93			7.653	31.2	0	11.8	31.2	3	0	1	3	0	1	194;1039;2056	1	0	1	123000000	0	1010100	15375000	0	126260	0.1095	0.0%	0.0039%	0.524631	-0.930625	-
P31930	QCR1_HUMAN	UQCRC1	Cytochrome b-c1 complex subunit 1, mitochondrial OS=Homo sapiens OX=9606 GN=UQCRC1 PE=1 SV=3	52.646	480			88.909	14.8	6.7	12.3	14.8	4	2	3	4	2	3	50;564;1393;2446	8	3	5	89331000	14909000	28422000	3573300	596360	1136900	0.0254	0.0207%	0.0348%	0.524558	-0.930825	-
Q00610	CLH1_HUMAN	CLTC	Clathrin heavy chain 1 OS=Homo sapiens OX=9606 GN=CLTC PE=1 SV=5	191.615	1675	P53675	CLTCL1	155.7	15.9	5.8	11.2	15.9	20	7	14	20	7	14	33;169;358;818;900;1227;1322;1388;1675;1726;1851;1984;2085;2541;2793;3023;3032;3324;3509;3730	24	8	16	333710000	39427000	75365000	3405200	402320	769030	0.0242	0.014%	0.0235%	0.523147	-0.934711	-
Q8NCW5	NNRE_HUMAN	NAXE	NAD(P)H-hydrate epimerase OS=Homo sapiens OX=9606 GN=NAXE PE=1 SV=2	31.675	288			5.867	12.8	6.2	12.8	12.8	2	1	2	2	1	2	1190;1199	3	1	2	18151000	6224700	11927000	1134500	389040	745420	0.0081	0.0135%	0.0228%	0.5219	-0.938155	-
P10768	ESTD_HUMAN	ESD	S-formylglutathione hydrolase OS=Homo sapiens OX=9606 GN=ESD PE=1 SV=2	31.463	282			1.2231	7.8	0	7.8	7.8	1	0	1	1	0	1	2878	1	0	1	3065300	0	1697000	191580	0	106060	0.0014	0.0%	0.0032%	0.521744	-0.938586	-
P48556	PSMD8_HUMAN	PSMD8	26S proteasome non-ATPase regulatory subunit 8 OS=Homo sapiens OX=9606 GN=PSMD8 PE=1 SV=2	39.612	350			3.0599	4.3	4.3	4.3	4.3	1	1	1	1	1	1	2301	2	1	1	11179000	2738800	5260800	465770	114120	219200	0.0033	0.004%	0.0067%	0.520605	-0.941738	-
P54819	KAD2_HUMAN	AK2	Adenylate kinase 2, mitochondrial OS=Homo sapiens OX=9606 GN=AK2 PE=1 SV=2	26.478	239			10.591	38.9	27.6	38.9	38.9	6	4	6	6	4	6	240;325;1889;2182;2319;3044	10	4	6	61936000	14580000	28068000	3643300	857620	1651100	0.0259	0.0298%	0.0505%	0.519453	-0.944936	-
P38646	GRP75_HUMAN	HSPA9	Stress-70 protein, mitochondrial OS=Homo sapiens OX=9606 GN=HSPA9 PE=1 SV=2	73.68	679			92.746	33.3	17.5	30.9	33.3	18	10	16	18	10	16	251;284;370;800;801;804;824;1928;2067;2354;2465;2636;2990;3020;3261;3363;3438;3552	27	10	17	374530000	104150000	201880000	8710100	2422200	4694800	0.062	0.0841%	0.1436%	0.515901	-0.954835	-
P26640	SYVC_HUMAN	VARS1	Valine--tRNA ligase OS=Homo sapiens OX=9606 GN=VARS1 PE=1 SV=4	140.476	1264			4.7122	2.5	1.7	2.5	2.5	3	2	3	3	2	3	595;1795;2215	5	2	3	13080000	3481800	6837300	189570	50461	99091	0.0013	0.0018%	0.003%	0.509236	-0.973593	-
P62820	RAB1A_HUMAN	RAB1A	Ras-related protein Rab-1A OS=Homo sapiens OX=9606 GN=RAB1A PE=1 SV=3	22.678	205			55.235	30.2	20	18	18.5	4	3	2	2	1	1	652;1048;2464;2775	5	3	2	99107000	18375000	36234000	5505900	1020800	2013000	0.0392	0.0354%	0.0616%	0.50712	-0.9796	-
P61088	UBE2N_HUMAN	UBE2N	Ubiquitin-conjugating enzyme E2 N OS=Homo sapiens OX=9606 GN=UBE2N PE=1 SV=1	17.138	152	Q5JXB2	UBE2NL	2.9668	24.3	11.2	24.3	24.3	3	2	3	3	2	3	1415;2030;3702	5	2	3	39716000	9158100	18104000	3610600	832560	1645800	0.0257	0.0289%	0.0504%	0.505861	-0.983188	-
P38117	ETFB_HUMAN	ETFB	Electron transfer flavoprotein subunit beta OS=Homo sapiens OX=9606 GN=ETFB PE=1 SV=3	27.844	255			7.2037	22.7	22.7	22.7	22.7	5	5	5	5	5	5	690;716;1454;2151;2252	11	5	6	45532000	15271000	30262000	3035500	1018100	2017400	0.0216	0.0353%	0.0617%	0.504626	-0.986713	-
O00193	SMAP_HUMAN	SMAP	Small acidic protein OS=Homo sapiens OX=9606 GN=SMAP PE=1 SV=1	20.333	183			1.2681	12.6	0	12.6	12.6	1	0	1	1	0	1	2812	1	0	1	1902200	0	1902200	237770	0	237770	0.0017	0.0%	0.0073%	0.503431	-0.990134	-
P84077	ARF1_HUMAN	ARF1	ADP-ribosylation factor 1 OS=Homo sapiens OX=9606 GN=ARF1 PE=1 SV=2	20.697	181	P61204;P84085;P18085	ARF3;ARF5;ARF4	3.1674	14.4	6.1	6.1	14.4	2	1	1	2	1	1	1561;2655	3	1	2	27338000	4422400	8786800	2485200	402040	798800	0.0177	0.014%	0.0244%	0.5033	-0.990508	-
P14866	HNRPL_HUMAN	HNRNPL	Heterogeneous nuclear ribonucleoprotein L OS=Homo sapiens OX=9606 GN=HNRNPL PE=1 SV=2	64.133	589			4.8818	17.7	4.2	7.3	17.7	5	2	3	5	2	3	144;2473;2903;3004;3086	5	2	3	41343000	6959200	13841000	1879200	316330	629130	0.0134	0.011%	0.0192%	0.502796	-0.991955	-
Q9UNZ2	NSF1C_HUMAN	NSFL1C	NSFL1 cofactor p47 OS=Homo sapiens OX=9606 GN=NSFL1C PE=1 SV=2	40.573	370			38.058	16.8	0	3.2	16.8	4	0	1	4	0	1	287;1951;2680;3049	1	0	1	14801000	0	1325500	592050	0	53021	0.0042	0.0%	0.0016%	0.502534	-0.992708	-
P48047	ATPO_HUMAN	ATP5PO	ATP synthase subunit O, mitochondrial OS=Homo sapiens OX=9606 GN=ATP5PO PE=1 SV=1	23.277	213			1.9318	5.2	5.2	5.2	5.2	1	1	1	1	1	1	3311	2	1	1	4346800	1452600	2894200	310490	103760	206730	0.0022	0.0036%	0.0063%	0.5019	-0.994527	-
Q13561	DCTN2_HUMAN	DCTN2	Dynactin subunit 2 OS=Homo sapiens OX=9606 GN=DCTN2 PE=1 SV=4	44.231	401			3.4332	6	3.7	6	6	2	1	2	2	1	2	2087;3554	3	1	2	9084300	3027100	6057200	349400	116430	232970	0.0025	0.004%	0.0071%	0.499752	-1.00071	-
P30101	PDIA3_HUMAN	PDIA3	Protein disulfide-isomerase A3 OS=Homo sapiens OX=9606 GN=PDIA3 PE=1 SV=4	56.782	505			158.86	41.2	25.9	32.9	41.2	16	10	13	16	10	13	380;414;490;614;761;966;1024;1106;2126;2237;2370;2641;3054;3119;3621;3720	27	11	16	348410000	70265000	141520000	10247000	2066600	4162200	0.073	0.0717%	0.1273%	0.496502	-1.01013	-
P50502	F10A1_HUMAN	ST13	Hsc70-interacting protein OS=Homo sapiens OX=9606 GN=ST13 PE=1 SV=2	41.332	369	Q8IZP2;Q8NFI4	ST13P4;ST13P5	4.2112	12.5	5.7	8.7	12.5	4	2	3	4	2	3	133;1830;2656;3309	5	2	3	19577000	4413300	8983300	1223600	275830	561450	0.0087	0.0096%	0.0172%	0.491278	-1.02539	-
O75369	FLNB_HUMAN	FLNB	Filamin-B OS=Homo sapiens OX=9606 GN=FLNB PE=1 SV=2	278.164	2602			33.954	13.3	6.8	8.9	11.6	26	11	15	21	9	13	112;124;338;342;369;373;427;469;470;600;615;876;1229;1459;1486;1596;1891;1991;2069;3110;3128;3531;3589;3674;3711;3712	26	10	16	223200000	23581000	48115000	1421700	150200	306460	0.0101	0.0052%	0.0094%	0.490097	-1.02886	-
P51149	RAB7A_HUMAN	RAB7A	Ras-related protein Rab-7a OS=Homo sapiens OX=9606 GN=RAB7A PE=1 SV=1	23.49	207			13.285	28.5	16.9	15.5	28.5	5	3	3	5	3	3	518;997;2330;2556;3436	6	3	3	36020000	6872600	14094000	2118800	404270	829060	0.0151	0.014%	0.0254%	0.487626	-1.03615	-
P68036	UB2L3_HUMAN	UBE2L3	Ubiquitin-conjugating enzyme E2 L3 OS=Homo sapiens OX=9606 GN=UBE2L3 PE=1 SV=1	17.862	154	A0A1B0GUS4	UBE2L5	15.225	14.3	14.3	14.3	14.3	1	1	1	1	1	1	3087	4	2	2	38833000	6309900	12967000	4854100	788740	1620800	0.0346	0.0274%	0.0496%	0.486612	-1.03916	-
Q14566	MCM6_HUMAN	MCM6	DNA replication licensing factor MCM6 OS=Homo sapiens OX=9606 GN=MCM6 PE=1 SV=1	92.889	821			3.1551	1.8	0	1.8	1.8	1	0	1	1	0	1	694	1	0	1	4109000	0	1873200	72088	0	32863	0.0005	0.0%	0.001%	0.485315	-1.04301	-
P48643	TCPE_HUMAN	CCT5	T-complex protein 1 subunit epsilon OS=Homo sapiens OX=9606 GN=CCT5 PE=1 SV=1	59.671	541			21.993	17.6	10	15.7	17.6	8	4	7	8	4	7	710;1390;1627;1892;1961;2728;3243;3664	11	4	7	114910000	20789000	42899000	2946500	533040	1100000	0.021	0.0185%	0.0337%	0.484603	-1.04512	-
P56192	SYMC_HUMAN	MARS1	Methionine--tRNA ligase, cytoplasmic OS=Homo sapiens OX=9606 GN=MARS1 PE=1 SV=2	101.116	900			1.4771	1.2	1.2	1.2	1.2	1	1	1	1	1	1	204	2	1	1	4478400	1461400	3017000	97357	31770	65588	0.0007	0.0011%	0.002%	0.484388	-1.04576	-
Q9Y678	COPG1_HUMAN	COPG1	Coatomer subunit gamma-1 OS=Homo sapiens OX=9606 GN=COPG1 PE=1 SV=1	97.718	874	Q9UBF2	COPG2	4.9704	4.2	3	4.2	4.2	3	2	3	3	2	3	2081;2884;3178	5	2	3	15169000	3193800	6614000	297440	62624	129690	0.0021	0.0022%	0.004%	0.482885	-1.05025	-
P07195	LDHB_HUMAN	LDHB	L-lactate dehydrogenase B chain OS=Homo sapiens OX=9606 GN=LDHB PE=1 SV=2	36.638	334	Q9BYZ2	LDHAL6B	102.47	41.9	40.1	41.9	40.1	14	12	14	13	12	13	947;1189;1498;1661;1662;1692;1994;2018;2019;2137;2449;2801;2905;2906	34	13	21	863710000	225510000	467360000	41129000	10739000	22255000	0.2928	0.3728%	0.6809%	0.482519	-1.05134	-
Q12904	AIMP1_HUMAN	AIMP1	Aminoacyl tRNA synthase complex-interacting multifunctional protein 1 OS=Homo sapiens OX=9606 GN=AIMP1 PE=1 SV=2	34.353	312			17.118	10.6	6.7	10.6	10.6	2	1	2	2	1	2	1040;1742	4	1	3	22467000	5441400	11280000	1182500	286390	593710	0.0084	0.0099%	0.0182%	0.482394	-1.05172	-
P19338	NUCL_HUMAN	NCL	Nucleolin OS=Homo sapiens OX=9606 GN=NCL PE=1 SV=3	76.614	710			214.4	26.8	21.7	24.8	26.8	17	12	16	17	12	16	173;609;806;844;1094;1135;1186;1299;1728;1909;2472;2693;2897;3133;3205;3369;3576	33	13	20	657870000	147170000	306600000	14302000	3199400	6665100	0.1018	0.1111%	0.2039%	0.480007	-1.05887	-
O95292	VAPB_HUMAN	VAPB	Vesicle-associated membrane protein-associated protein B/C OS=Homo sapiens OX=9606 GN=VAPB PE=1 SV=3	27.228	243			2.8002	17.3	0	10.7	12.3	3	0	2	2	0	1	1216;3288;3376	1	0	1	12158000	0	1460200	715180	0	85893	0.0051	0.0%	0.0026%	0.47592	-1.07121	-
P47985	UCRI_HUMAN	UQCRFS1	Cytochrome b-c1 complex subunit Rieske, mitochondrial OS=Homo sapiens OX=9606 GN=UQCRFS1 PE=1 SV=2	29.668	274	P0C7P4	UQCRFS1P1	6.5548	10.6	7.7	10.6	10.6	2	1	2	2	1	2	2221;2468	3	1	2	16746000	4772000	10029000	1116400	318130	668620	0.0079	0.011%	0.0205%	0.47582	-1.07151	-
Q14974	IMB1_HUMAN	KPNB1	Importin subunit beta-1 OS=Homo sapiens OX=9606 GN=KPNB1 PE=1 SV=2	97.17	876			67.876	17	9	14.5	17	12	6	10	12	6	10	22;1817;2059;2627;2956;2996;3259;3290;3308;3310;3545;3651	17	7	10	199020000	22464000	47229000	4523100	510560	1073400	0.0322	0.0177%	0.0328%	0.47564	-1.07206	-
P40926	MDHM_HUMAN	MDH2	Malate dehydrogenase, mitochondrial OS=Homo sapiens OX=9606 GN=MDH2 PE=1 SV=3	35.503	338			33.554	28.7	18.3	26	28.7	8	5	7	8	5	7	228;1020;1460;1608;2396;3336;3343;3534	15	5	10	278450000	74755000	159070000	11602000	3114800	6627700	0.0826	0.1081%	0.2028%	0.46995	-1.08942	-
P15531	NDKA_HUMAN	NME1	Nucleoside diphosphate kinase A OS=Homo sapiens OX=9606 GN=NME1 PE=1 SV=1	17.149	152			41.166	65.1	52	47.4	34.9	8	6	6	4	4	3	533;977;1064;1194;2505;3113;3510;3760	16	6	10	522710000	55606000	118470000	43559000	4633900	9872400	0.3101	0.1609%	0.3021%	0.469368	-1.09121	-
P45880	VDAC2_HUMAN	VDAC2	Voltage-dependent anion-selective channel protein 2 OS=Homo sapiens OX=9606 GN=VDAC2 PE=1 SV=2	31.566	294			11.961	26.2	15.6	18.4	26.2	6	3	4	6	3	4	1092;2268;2278;3126;3644;3778	9	3	6	182480000	23788000	50682000	10734000	1399300	2981300	0.0764	0.0486%	0.0912%	0.469358	-1.09124	-
P14324	FPPS_HUMAN	FDPS	Farnesyl pyrophosphate synthase OS=Homo sapiens OX=9606 GN=FDPS PE=1 SV=4	48.275	419			9.3795	16.9	9.5	16.9	16.9	7	3	7	7	3	7	307;853;1191;1493;2021;2653;3500	12	4	8	47586000	13099000	28000000	2163000	595410	1272700	0.0154	0.0207%	0.0389%	0.467821	-1.09597	-
P10606	COX5B_HUMAN	COX5B	Cytochrome c oxidase subunit 5B, mitochondrial OS=Homo sapiens OX=9606 GN=COX5B PE=1 SV=2	13.696	129			3.3257	15.5	9.3	15.5	15.5	2	1	2	2	1	2	1734;2310	3	1	2	51098000	6209600	13374000	5109800	620960	1337400	0.0364	0.0216%	0.0409%	0.464304	-1.10686	-
Q96KQ4	ASPP1_HUMAN	PPP1R13B	Apoptosis-stimulating of p53 protein 1 OS=Homo sapiens OX=9606 GN=PPP1R13B PE=1 SV=3	119.565	1090			1.294	1.1	0	1.1	1.1	1	0	1	1	0	1	1579	1	0	1	1788800	0	1788800	30841	0	30841	0.0002	0.0%	0.0009%	0.462712	-1.11181	-
P52888	THOP1_HUMAN	THOP1	Thimet oligopeptidase OS=Homo sapiens OX=9606 GN=THOP1 PE=1 SV=2	78.84	689			1.8309	2.2	0	2.2	2.2	1	0	1	1	0	1	3247	1	0	1	1618600	0	1618600	40465	0	40465	0.0003	0.0%	0.0012%	0.461718	-1.11492	-
P17987	TCPA_HUMAN	TCP1	T-complex protein 1 subunit alpha OS=Homo sapiens OX=9606 GN=TCP1 PE=1 SV=1	60.344	556			14.468	10.8	6.3	8.1	10.8	4	2	3	4	2	3	84;2060;2932;2988	7	3	4	42216000	12539000	27300000	1206200	358260	780010	0.0086	0.0124%	0.0239%	0.459304	-1.12248	-
O95373	IPO7_HUMAN	IPO7	Importin-7 OS=Homo sapiens OX=9606 GN=IPO7 PE=1 SV=1	119.517	1038			18.266	7.7	1.3	2.4	7.7	6	1	2	6	1	2	81;782;823;2711;2829;2977	3	1	2	45228000	1515300	3313500	962310	32241	70501	0.0069	0.0011%	0.0022%	0.457311	-1.12875	-
P62701	RS4X_HUMAN	RPS4X	40S ribosomal protein S4, X isoform OS=Homo sapiens OX=9606 GN=RPS4X PE=1 SV=2	29.598	263			6.25	14.8	3.4	14.8	14.8	3	1	3	3	1	3	2241;3082;3516	4	1	3	19888000	3065800	6727200	947050	145990	320340	0.0067	0.0051%	0.0098%	0.455732	-1.13374	-
Q9BWD1	THIC_HUMAN	ACAT2	Acetyl-CoA acetyltransferase, cytosolic OS=Homo sapiens OX=9606 GN=ACAT2 PE=1 SV=2	41.351	397			4.2191	16.1	13.6	14.4	16.1	4	3	3	4	3	3	709;1188;1688;3160	6	3	3	13370000	3610500	7942800	636680	171930	378230	0.0045	0.006%	0.0116%	0.454563	-1.13745	-
P51858	HDGF_HUMAN	HDGF	Hepatoma-derived growth factor OS=Homo sapiens OX=9606 GN=HDGF PE=1 SV=1	26.788	240	Q9Y3E1;Q7Z4V5	HDGFL3;HDGFL2	9.0217	21.2	7.1	17.9	17.9	4	1	3	3	1	3	482;588;1312;1733	4	1	3	72399000	5403400	11916000	4258800	317840	700920	0.0303	0.011%	0.0214%	0.453458	-1.14096	-
Q9Y265	RUVB1_HUMAN	RUVBL1	RuvB-like 1 OS=Homo sapiens OX=9606 GN=RUVBL1 PE=1 SV=1	50.228	456			65.909	27.9	11.2	18.6	27.9	9	4	6	9	4	6	262;324;686;1173;2635;3061;3166;3359;3789	11	4	7	75197000	17226000	38320000	3133200	717760	1596700	0.0223	0.0249%	0.0489%	0.44953	-1.15351	-
P48735	IDHP_HUMAN	IDH2	Isocitrate dehydrogenase [NADP], mitochondrial OS=Homo sapiens OX=9606 GN=IDH2 PE=1 SV=2	50.909	452			1.2828	4.9	4.9	2.9	2.9	2	2	1	1	1	1	2509;3155	2	1	1	3332700	1033400	2299300	111090	34447	76644	0.0008	0.0012%	0.0023%	0.449441	-1.1538	-
P27816	MAP4_HUMAN	MAP4	Microtubule-associated protein 4 OS=Homo sapiens OX=9606 GN=MAP4 PE=1 SV=3	121.005	1152			50.347	5.7	3.4	5.7	5.7	4	2	4	4	2	4	49;429;3320;3412	6	2	4	45400000	8841400	19832000	639440	124530	279320	0.0046	0.0043%	0.0085%	0.445815	-1.16548	-
P13639	EF2_HUMAN	EEF2	Elongation factor 2 OS=Homo sapiens OX=9606 GN=EEF2 PE=1 SV=4	95.338	858			31.253	15.2	10.4	12.9	14	11	8	9	10	7	9	180;269;346;668;1118;1284;2551;2664;3519;3700;3739	17	8	9	309230000	62917000	142650000	5834500	1187100	2691400	0.0415	0.0412%	0.0823%	0.441059	-1.18096	-
P18754	RCC1_HUMAN	RCC1	Regulator of chromosome condensation OS=Homo sapiens OX=9606 GN=RCC1 PE=1 SV=1	44.969	421			1.4171	4	4	4	4	1	1	1	1	1	1	3617	3	1	2	12282000	2321300	5285500	646430	122170	278180	0.0046	0.0042%	0.0085%	0.439183	-1.18711	-
P27797	CALR_HUMAN	CALR	Calreticulin OS=Homo sapiens OX=9606 GN=CALR PE=1 SV=1	48.142	417			53.178	32.4	16.3	20.9	32.4	10	5	8	10	5	8	795;1023;1030;1237;1325;1417;1423;1775;1800;3421	18	7	11	410180000	68870000	156910000	15192000	2550700	5811500	0.1082	0.0885%	0.1778%	0.438914	-1.18799	-
Q15102	PA1B3_HUMAN	PAFAH1B3	Platelet-activating factor acetylhydrolase IB subunit alpha1 OS=Homo sapiens OX=9606 GN=PAFAH1B3 PE=1 SV=1	25.734	231			2.3534	13.9	3.9	13.9	13.9	2	1	2	2	1	2	146;1693	3	1	2	8795100	2680400	6114700	517360	157670	359690	0.0037	0.0055%	0.011%	0.438353	-1.18983	-
P22314	UBA1_HUMAN	UBA1	Ubiquitin-like modifier-activating enzyme 1 OS=Homo sapiens OX=9606 GN=UBA1 PE=1 SV=3	117.849	1058			171.6	18.3	13.5	18.3	18.3	12	8	12	12	8	12	20;195;513;1209;1699;1776;2207;2477;2719;2942;3681;3703	20	8	12	208840000	48296000	111010000	3539700	818580	1881600	0.0252	0.0284%	0.0576%	0.43506	-1.20071	-
P49411	EFTU_HUMAN	TUFM	Elongation factor Tu, mitochondrial OS=Homo sapiens OX=9606 GN=TUFM PE=1 SV=3	49.875	455			37.878	34.5	20.9	34.5	34.5	12	7	12	12	7	12	60;466;479;754;981;1154;1266;1808;2036;2685;3159;3298	23	9	14	141410000	38613000	89124000	4419200	1206700	2785100	0.0315	0.0419%	0.0852%	0.43325	-1.20673	-
P55072	TERA_HUMAN	VCP	Transitional endoplasmic reticulum ATPase OS=Homo sapiens OX=9606 GN=VCP PE=1 SV=4	89.322	806			42.176	23.6	14.4	19.9	23.6	15	9	12	15	9	12	275;313;435;759;775;833;841;1062;1215;1686;1825;1887;1906;2372;2634	25	10	15	192350000	34205000	79259000	4007300	712610	1651200	0.0285	0.0247%	0.0505%	0.43156	-1.21237	-
P63244	RACK1_HUMAN	RACK1	Receptor of activated protein C kinase 1 OS=Homo sapiens OX=9606 GN=RACK1 PE=1 SV=3	35.077	317			41.789	32.2	11.7	24.3	32.2	8	3	6	8	3	6	396;425;1131;1533;1695;2337;3628;3806	11	4	7	113000000	21789000	50617000	5136600	990410	2300800	0.0366	0.0344%	0.0704%	0.430468	-1.21602	-
P62306	RUXF_HUMAN	SNRPF	Small nuclear ribonucleoprotein F OS=Homo sapiens OX=9606 GN=SNRPF PE=1 SV=1	9.725	86			5.6216	48.8	15.1	24.4	48.8	4	1	2	4	1	2	359;1273;2615;2937	3	1	2	43698000	5041100	11731000	8739600	1008200	2346200	0.0622	0.035%	0.0718%	0.429725	-1.21852	-
O75947	ATP5H_HUMAN	ATP5PD	ATP synthase subunit d, mitochondrial OS=Homo sapiens OX=9606 GN=ATP5PD PE=1 SV=3	18.491	161			29.933	53.4	35.4	47.8	53.4	6	4	5	6	4	5	108;1810;1815;2532;2817;3154	10	4	6	68646000	19007000	44255000	6240500	1727900	4023200	0.0444	0.06%	0.1231%	0.429488	-1.21931	-
Q86UP2	KTN1_HUMAN	KTN1	Kinectin OS=Homo sapiens OX=9606 GN=KTN1 PE=1 SV=1	156.275	1357			6.3583	2.7	0	1.2	2.7	3	0	1	3	0	1	951;3031;3273	1	0	1	7287900	0	1426800	76715	0	15019	0.0005	0.0%	0.0005%	0.428196	-1.22366	-
P10809	CH60_HUMAN	HSPD1	60 kDa heat shock protein, mitochondrial OS=Homo sapiens OX=9606 GN=HSPD1 PE=1 SV=2	61.055	573			228.88	52.7	41	52.7	52.7	21	17	21	21	17	21	21;191;356;508;697;1053;1280;1281;1309;1582;1595;1642;1777;2220;2314;2456;3194;3277;3406;3409;3569	55	25	30	1465500000	384920000	899830000	41872000	10998000	25710000	0.2981	0.3818%	0.7866%	0.42777	-1.22509	-
Q9H2W6	RM46_HUMAN	MRPL46	39S ribosomal protein L46, mitochondrial OS=Homo sapiens OX=9606 GN=MRPL46 PE=1 SV=1	31.705	279			1.2594	5	0	5	5	1	0	1	1	0	1	185	1	0	1	1751700	0	1751700	83412	0	83412	0.0006	0.0%	0.0026%	0.42765	-1.2255	-
O00303	EIF3F_HUMAN	EIF3F	Eukaryotic translation initiation factor 3 subunit F OS=Homo sapiens OX=9606 GN=EIF3F PE=1 SV=1	37.564	357			3.0571	7.8	3.1	7.8	7.8	2	1	2	2	1	2	3431;3432	3	1	2	9856200	1883400	4419400	616010	117710	276220	0.0044	0.0041%	0.0085%	0.426166	-1.23051	-
P11021	BIP_HUMAN	HSPA5	Endoplasmic reticulum chaperone BiP OS=Homo sapiens OX=9606 GN=HSPA5 PE=1 SV=2	72.333	654			195.2	37.3	32	35.5	37.3	20	17	19	19	16	18	149;372;512;731;820;1456;1522;1524;1656;1786;2344;2398;2480;2572;2822;2984;3105;3301;3573;3634	52	22	30	1178500000	235810000	554670000	31013000	6205600	14596000	0.2208	0.2154%	0.4466%	0.425136	-1.234	-
P62834	RAP1A_HUMAN	RAP1A	Ras-related protein Rap-1A OS=Homo sapiens OX=9606 GN=RAP1A PE=1 SV=1	20.987	184	P61224;A6NIZ1	RAP1B;RAP1BL	16.272	14.7	14.7	14.7	14.7	2	2	2	2	2	2	1594;2810	4	2	2	42698000	6698900	15829000	4269800	669890	1582900	0.0304	0.0233%	0.0484%	0.423204	-1.24057	-
P06733	ENOA_HUMAN	ENO1	Alpha-enolase OS=Homo sapiens OX=9606 GN=ENO1 PE=1 SV=2	47.169	434	P13929	ENO3	307.96	54.6	38.5	50.5	45.6	16	10	15	13	10	13	25;381;582;670;925;1011;1204;1343;1468;1841;1846;2113;3151;3530;3683;3735	36	14	22	1886300000	188350000	445310000	65044000	6494700	15356000	0.4631	0.2255%	0.4698%	0.422964	-1.24139	-
Q96IU4	ABHEB_HUMAN	ABHD14B	Putative protein-lysine deacylase ABHD14B OS=Homo sapiens OX=9606 GN=ABHD14B PE=1 SV=1	22.346	210			2.0647	12.9	6.7	12.9	12.9	2	1	2	2	1	2	312;1010	3	1	2	11498000	1746300	4130200	958130	145530	344190	0.0068	0.0051%	0.0105%	0.422812	-1.24191	-
P08238	HS90B_HUMAN	HSP90AB1	Heat shock protein HSP 90-beta OS=Homo sapiens OX=9606 GN=HSP90AB1 PE=1 SV=4	83.264	724	Q58FF7;Q58FF8	HSP90AB3P;HSP90AB2P	132.76	37.3	26	35.2	19.6	27	17	26	13	8	12	48;182;230;515;628;671;672;746;747;803;1090;1290;1331;1352;1361;1420;1623;1740;2227;2561;2779;2900;2941;3201;3698;3699;3724	54	22	32	1408600000	242190000	573240000	37069000	6373400	15085000	0.2639	0.2213%	0.4615%	0.422493	-1.243	-
P62258	1433E_HUMAN	YWHAE	14-3-3 protein epsilon OS=Homo sapiens OX=9606 GN=YWHAE PE=1 SV=1	29.174	255			105.31	32.9	27.5	29.4	29	8	6	7	7	5	6	4;539;1356;1529;1794;2371;3316;3678	14	6	8	544130000	112560000	268260000	30230000	6253300	14903000	0.2152	0.2171%	0.456%	0.419593	-1.25294	-
P07900	HS90A_HUMAN	HSP90AA1	Heat shock protein HSP 90-alpha OS=Homo sapiens OX=9606 GN=HSP90AA1 PE=1 SV=5	84.66	732	Q14568;Q58FF6;Q58FG0;Q58FG1;Q92538	HSP90AA2P;HSP90AB4P;HSP90AA5P;HSP90AA4P;GBF1	34.745	31	21.2	31	15.2	23	15	23	11	7	11	48;183;231;514;628;671;672;741;749;1032;1290;1331;1349;1353;1361;1623;1741;2227;2560;2941;3698;3699;3812	23	8	15	269760000	54341000	130150000	7098900	1430000	3425000	0.0505	0.0496%	0.1048%	0.417526	-1.26006	-
O60506	HNRPQ_HUMAN	SYNCRIP	Heterogeneous nuclear ribonucleoprotein Q OS=Homo sapiens OX=9606 GN=SYNCRIP PE=1 SV=2	69.603	623			4.7369	2.4	2.4	2.4	2.4	1	1	1	1	1	1	655	2	1	1	18698000	4266600	10241000	479430	109400	262600	0.0034	0.0038%	0.008%	0.416619	-1.2632	-
Q9UN86	G3BP2_HUMAN	G3BP2	Ras GTPase-activating protein-binding protein 2 OS=Homo sapiens OX=9606 GN=G3BP2 PE=1 SV=2	54.121	482			1.7865	2.7	0	2.7	2.7	1	0	1	1	0	1	3360	1	0	1	1994700	0	1994700	71240	0	71240	0.0005	0.0%	0.0022%	0.416524	-1.26353	-
P35270	SPRE_HUMAN	SPR	Sepiapterin reductase OS=Homo sapiens OX=9606 GN=SPR PE=1 SV=1	28.048	261			6.3812	11.5	7.3	11.5	11.5	2	1	2	2	1	2	2101;3535	3	1	2	11086000	2626200	6313900	692890	164140	394620	0.0049	0.0057%	0.0121%	0.415939	-1.26555	-
Q7KZF4	SND1_HUMAN	SND1	Staphylococcal nuclease domain-containing protein 1 OS=Homo sapiens OX=9606 GN=SND1 PE=1 SV=1	101.997	910			4.5401	4.5	0	2.2	4.5	3	0	2	3	0	2	674;1499;2538	2	0	2	8063700	0	2342900	132190	0	38408	0.0009	0.0%	0.0012%	0.415772	-1.26614	-
P35579	MYH9_HUMAN	MYH9	Myosin-9 OS=Homo sapiens OX=9606 GN=MYH9 PE=1 SV=4	226.532	1960	P35749;Q7Z406;P35580	MYH11;MYH14;MYH10	323.31	18.4	8.5	11.8	18.4	28	10	17	28	10	17	172;225;259;280;402;478;729;1369;1370;1392;1405;1406;1516;1712;1721;1725;1756;1796;1885;1920;2200;2211;2646;2698;2708;3362;3441;3442	31	11	20	382570000	52755000	127310000	2965600	408960	986890	0.0211	0.0142%	0.0302%	0.414382	-1.27097	-
P22626	ROA2_HUMAN	HNRNPA2B1	Heterogeneous nuclear ribonucleoproteins A2/B1 OS=Homo sapiens OX=9606 GN=HNRNPA2B1 PE=1 SV=2	37.43	353			323.31	47.6	22.9	30.9	47.6	19	10	11	19	10	11	573;574;649;1096;1097;1098;1099;1120;1427;1428;1759;1934;1942;2259;2260;2611;2786;3182;3723	30	14	16	24390000000	153470000	371300000	1219500000	7673400	18565000	8.6824	0.2664%	0.568%	0.413332	-1.27463	-
Q9UBS4	DJB11_HUMAN	DNAJB11	DnaJ homolog subfamily B member 11 OS=Homo sapiens OX=9606 GN=DNAJB11 PE=1 SV=1	40.514	358			1.6728	3.1	0	3.1	3.1	1	0	1	1	0	1	3183	1	0	1	1905900	0	1905900	95293	0	95293	0.0007	0.0%	0.0029%	0.412947	-1.27597	-
P49189	AL9A1_HUMAN	ALDH9A1	4-trimethylaminobutyraldehyde dehydrogenase OS=Homo sapiens OX=9606 GN=ALDH9A1 PE=1 SV=3	53.802	494			1.4084	2.4	0	2.4	2.4	1	0	1	1	0	1	700	1	0	1	1210800	0	1210800	43243	0	43243	0.0003	0.0%	0.0013%	0.411849	-1.27981	-
P14625	ENPL_HUMAN	HSP90B1	Endoplasmin OS=Homo sapiens OX=9606 GN=HSP90B1 PE=1 SV=1	92.469	803	Q58FF3	HSP90B2P	94.062	33.4	21.9	28.9	31.6	24	14	20	22	13	18	460;594;634;635;746;747;879;998;1168;1264;1289;1389;1701;1978;2004;2240;2264;2535;2887;3077;3109;3391;3749;3785	40	17	23	510100000	112800000	275630000	10410000	2302100	5625200	0.0741	0.0799%	0.1721%	0.409244	-1.28897	-
P09651	ROA1_HUMAN	HNRNPA1	Heterogeneous nuclear ribonucleoprotein A1 OS=Homo sapiens OX=9606 GN=HNRNPA1 PE=1 SV=5	38.747	372	Q32P51;A0A2R8Y4L2	HNRNPA1L2;HNRNPA1L3	99.497	35.5	16.1	30.6	35.5	11	5	9	11	5	9	575;1086;1100;1101;1453;1758;1933;2569;2848;2879;2999	19	8	11	729230000	106700000	261500000	38380000	5615800	13763000	0.2733	0.195%	0.4211%	0.408031	-1.29325	-
P22234	PUR6_HUMAN	PAICS	Bifunctional phosphoribosylaminoimidazole carboxylase/phosphoribosylaminoimidazole succinocarboxamide synthetase OS=Homo sapiens OX=9606 GN=PAICS PE=1 SV=3	47.079	425			13.203	27.1	5.2	12.9	27.1	10	2	4	10	2	4	79;279;292;385;864;1411;1439;1657;2484;3372	6	2	4	71792000	6973900	17105000	2761200	268230	657900	0.0197	0.0093%	0.0201%	0.407711	-1.29438	-
P0DP25	CALM3_HUMAN	CALM3	Calmodulin-3 OS=Homo sapiens OX=9606 GN=CALM3 PE=1 SV=1	16.838	149	P0DP24;P0DP23	CALM2;CALM1	37.024	34.2	26.2	34.2	34.2	3	2	3	3	2	3	423;591;598	5	2	3	74665000	19473000	47767000	8296100	2163600	5307400	0.0591	0.0751%	0.1624%	0.407666	-1.29454	-
Q92597	NDRG1_HUMAN	NDRG1	Protein NDRG1 OS=Homo sapiens OX=9606 GN=NDRG1 PE=1 SV=1	42.835	394			14.814	8.9	0	4.1	8.9	2	0	1	2	0	1	774;1634	1	0	1	33746000	0	3704900	2249700	0	246990	0.016	0.0%	0.0076%	0.404741	-1.30493	-
Q6YHU6	THADA_HUMAN	THADA	Thyroid adenoma-associated protein OS=Homo sapiens OX=9606 GN=THADA PE=1 SV=1	219.607	1953			1.404	0.3	0.3	0.3	0.3	1	1	1	1	1	1	2716	2	1	1	21878000	6291900	15586000	200720	57724	142990	0.0014	0.002%	0.0044%	0.403689	-1.30868	-
P27824	CALX_HUMAN	CANX	Calnexin OS=Homo sapiens OX=9606 GN=CANX PE=1 SV=2	67.568	592	O14967	CLGN	21.277	13.9	8.4	9.6	13.9	8	4	6	8	4	6	64;243;1260;1665;1666;1748;1983;3217	12	5	7	104320000	17554000	43567000	2819400	474440	1177500	0.0201	0.0165%	0.036%	0.40292	-1.31144	-
P07339	CATD_HUMAN	CTSD	Cathepsin D OS=Homo sapiens OX=9606 GN=CTSD PE=1 SV=1	44.552	412			5.9216	3.2	3.2	3.2	3.2	1	1	1	1	1	1	2291	2	1	1	14026000	2308600	5751600	667910	109930	273880	0.0048	0.0038%	0.0084%	0.401384	-1.31695	-
P08865	RSSA_HUMAN	RPSA	40S ribosomal protein SA OS=Homo sapiens OX=9606 GN=RPSA PE=1 SV=4	32.854	295	A0A8I5KQE6	RPSA2	89.138	34.6	19.7	26.8	34.6	7	5	6	7	5	6	40;145;954;1785;2107;2821;2867	11	5	6	175460000	33863000	84372000	11698000	2257500	5624800	0.0833	0.0784%	0.1721%	0.401354	-1.31705	-
Q15287	RNPS1_HUMAN	RNPS1	RNA-binding protein with serine-rich domain 1 OS=Homo sapiens OX=9606 GN=RNPS1 PE=1 SV=1	34.208	305			4.8841	8.9	4.9	8.9	8.9	2	1	2	2	1	2	436;1301	3	1	2	7006800	1997700	5009100	500480	142690	357790	0.0036	0.005%	0.0109%	0.398814	-1.32621	-
P78371	TCPB_HUMAN	CCT2	T-complex protein 1 subunit beta OS=Homo sapiens OX=9606 GN=CCT2 PE=1 SV=4	57.488	535			69.99	35.3	20.4	35.3	35.3	13	6	13	13	6	13	8;282;605;681;1056;1555;1862;1996;2282;2408;2503;2764;3543	20	6	14	215500000	46773000	117330000	5986200	1299200	3259100	0.0426	0.0451%	0.0997%	0.398645	-1.32682	-
P52272	HNRPM_HUMAN	HNRNPM	Heterogeneous nuclear ribonucleoprotein M OS=Homo sapiens OX=9606 GN=HNRNPM PE=1 SV=3	77.516	730			20.497	11	8.2	8.4	11	7	5	5	7	5	5	6;86;911;913;1587;2537;3405	10	5	5	38118000	10021000	25161000	693050	182200	457470	0.0049	0.0063%	0.014%	0.398275	-1.32816	-
P22695	QCR2_HUMAN	UQCRC2	Cytochrome b-c1 complex subunit 2, mitochondrial OS=Homo sapiens OX=9606 GN=UQCRC2 PE=1 SV=3	48.443	453			5.9068	9.7	6.6	6.6	9.7	3	2	2	3	2	2	2366;3153;3686	5	2	3	37124000	10548000	26576000	1614100	458600	1155500	0.0115	0.0159%	0.0354%	0.396899	-1.33315	-
P25705	ATPA_HUMAN	ATP5F1A	ATP synthase subunit alpha, mitochondrial OS=Homo sapiens OX=9606 GN=ATP5F1A PE=1 SV=1	59.751	553			144.46	30.6	20.8	25.1	29.5	14	9	11	13	9	10	232;317;619;834;1318;1552;1907;2263;2597;3125;3137;3240;3495;3593	21	9	12	245210000	65686000	165730000	6811400	1824600	4603500	0.0485	0.0633%	0.1408%	0.396343	-1.33518	-
Q00839	HNRPU_HUMAN	HNRNPU	Heterogeneous nuclear ribonucleoprotein U OS=Homo sapiens OX=9606 GN=HNRNPU PE=1 SV=6	90.584	825			15.505	16.7	10.8	15.6	16.7	11	5	10	11	5	10	442;715;943;1305;1306;2054;2174;2487;2496;3557;3763	19	7	12	98301000	21002000	53488000	2006200	428610	1091600	0.0143	0.0149%	0.0334%	0.392649	-1.34869	-
P17844	DDX5_HUMAN	DDX5	Probable ATP-dependent RNA helicase DDX5 OS=Homo sapiens OX=9606 GN=DDX5 PE=1 SV=1	69.148	614			4.799	7.3	3.3	7.3	5.4	4	2	4	3	1	3	233;1021;2095;3169	6	2	4	21775000	4675100	11928000	604870	129860	331340	0.0043	0.0045%	0.0101%	0.391943	-1.35128	-
Q05639	EF1A2_HUMAN	EEF1A2	Elongation factor 1-alpha 2 OS=Homo sapiens OX=9606 GN=EEF1A2 PE=1 SV=1	50.47	463			1.5714	18.4	8.2	16.6	2.6	8	3	7	1	0	1	684;1477;2167;2705;2753;3021;3142;3810	1	0	1	1292400	0	1292400	51697	0	51697	0.0004	0.0%	0.0016%	0.391889	-1.35148	-
O00422	SAP18_HUMAN	SAP18	Histone deacetylase complex subunit SAP18 OS=Homo sapiens OX=9606 GN=SAP18 PE=1 SV=1	17.561	153			2.3811	10.5	0	10.5	10.5	1	0	1	1	0	1	994	1	0	1	4842700	0	1519000	372510	0	116840	0.0027	0.0%	0.0036%	0.390209	-1.35768	-
Q13283	G3BP1_HUMAN	G3BP1	Ras GTPase-activating protein-binding protein 1 OS=Homo sapiens OX=9606 GN=G3BP1 PE=1 SV=1	52.164	466			17.039	10.1	6	7.9	10.1	4	2	3	4	2	3	601;1037;2169;3120	6	2	4	33671000	5952200	15396000	1295000	228930	592140	0.0092	0.0079%	0.0181%	0.386607	-1.37106	-
P31946	1433B_HUMAN	YWHAB	14-3-3 protein beta/alpha OS=Homo sapiens OX=9606 GN=YWHAB PE=1 SV=3	28.082	246	Q04917	YWHAH	39.647	25.6	22	25.6	17.9	5	4	5	3	3	3	330;539;2752;3677;3750	9	4	5	107360000	16980000	44286000	6315200	998840	2605100	0.045	0.0347%	0.0797%	0.383417	-1.38301	-
P35232	PHB1_HUMAN	PHB1	Prohibitin 1 OS=Homo sapiens OX=9606 GN=PHB1 PE=1 SV=1	29.804	272			69.284	49.3	30.5	49.3	49.3	10	6	10	10	6	10	3;9;19;495;892;1463;1754;2512;2771;3485	16	6	10	160930000	33344000	87157000	8470200	1754900	4587200	0.0603	0.0609%	0.1403%	0.382574	-1.38619	-
P07437	TBB5_HUMAN	TUBB	Tubulin beta chain OS=Homo sapiens OX=9606 GN=TUBB PE=1 SV=2	49.671	444	Q9BUF5;A6NNZ2;Q9H4B7	TUBB6;TUBB8B;TUBB1	323.31	49.5	34.7	49.5	16	15	12	15	4	3	4	140;208;840;988;1028;1134;1580;1629;1645;1863;1982;2285;2368;2581;3754	40	18	22	2302800000	355930000	936690000	104670000	16179000	42577000	0.7452	0.5617%	1.3027%	0.379987	-1.39598	-
Q13347	EIF3I_HUMAN	EIF3I	Eukaryotic translation initiation factor 3 subunit I OS=Homo sapiens OX=9606 GN=EIF3I PE=1 SV=1	36.502	325			5.005	18.5	0	4.9	18.5	3	0	1	3	0	1	660;1130;3101	1	0	1	26157000	0	3718500	1188900	0	169020	0.0085	0.0%	0.0052%	0.377535	-1.40532	-
P06576	ATPB_HUMAN	ATP5F1B	ATP synthase subunit beta, mitochondrial OS=Homo sapiens OX=9606 GN=ATP5F1B PE=1 SV=3	56.56	529			106.73	49	34.8	49	49	16	12	16	16	12	16	123;130;969;1014;1485;1577;1581;1602;1735;2300;3150;3281;3321;3322;3462;3596	45	17	28	745480000	181040000	482690000	24849000	6034600	16090000	0.1769	0.2095%	0.4923%	0.375065	-1.41479	-
P12270	TPR_HUMAN	TPR	Nucleoprotein TPR OS=Homo sapiens OX=9606 GN=TPR PE=1 SV=3	267.293	2363			1.6617	0.4	0	0.4	0.4	1	0	1	1	0	1	24	1	0	1	1031800	0	1031800	7317.8	0	7317.8	0.0001	0.0%	0.0002%	0.370415	-1.43279	-
O75964	ATP5L_HUMAN	ATP5MG	ATP synthase subunit g, mitochondrial OS=Homo sapiens OX=9606 GN=ATP5MG PE=1 SV=3	11.428	103			6.0482	32	12.6	32	32	3	1	3	3	1	3	1681;1856;3374	4	1	3	36062000	8534500	23174000	4507800	1066800	2896700	0.0321	0.037%	0.0886%	0.368279	-1.44113	-
P51648	AL3A2_HUMAN	ALDH3A2	Aldehyde dehydrogenase family 3 member A2 OS=Homo sapiens OX=9606 GN=ALDH3A2 PE=1 SV=1	54.848	485	P48448;P30838;P43353	ALDH3B2;ALDH3A1;ALDH3B1	22.532	19.2	17.5	16.7	19.2	8	7	7	8	7	7	897;1358;1568;1679;2201;2586;3512;3728	17	8	9	205100000	55024000	150080000	8917500	2392400	6525200	0.0635	0.0831%	0.1996%	0.366631	-1.4476	-
P13667	PDIA4_HUMAN	PDIA4	Protein disulfide-isomerase A4 OS=Homo sapiens OX=9606 GN=PDIA4 PE=1 SV=2	72.932	645			38.255	31.6	22.3	29.6	31.6	17	10	16	17	10	16	411;483;717;858;883;902;1084;1416;2369;2700;2768;2783;3107;3366;3564;3670;3716	30	11	19	192550000	46618000	127730000	4279000	1036000	2838500	0.0305	0.036%	0.0868%	0.364973	-1.45414	-
P05388	RLA0_HUMAN	RPLP0	60S acidic ribosomal protein P0 OS=Homo sapiens OX=9606 GN=RPLP0 PE=1 SV=1	34.273	317	Q8NHW5	RPLP0P6	107.18	32.8	13.2	32.8	32.8	7	4	7	7	4	7	87;99;627;1208;1257;1527;3238	11	4	7	215470000	34889000	95699000	11970000	1938300	5316600	0.0852	0.0673%	0.1627%	0.36457	-1.45573	-
Q01105	SET_HUMAN	SET	Protein SET OS=Homo sapiens OX=9606 GN=SET PE=1 SV=3	33.489	290	P0DME0	SETSIP	3.4895	14.8	4.8	8.6	14.8	3	1	2	3	1	2	799;1419;2125	3	1	2	29603000	7367200	20373000	2691200	669750	1852100	0.0192	0.0233%	0.0567%	0.361616	-1.46747	-
P62304	RUXE_HUMAN	SNRPE	Small nuclear ribonucleoprotein E OS=Homo sapiens OX=9606 GN=SNRPE PE=1 SV=1	10.804	92			11.061	52.2	12	25	52.2	3	1	2	3	1	2	1441;1619;3514	5	2	3	93726000	8169000	22616000	23432000	2042200	5654100	0.1668	0.0709%	0.173%	0.361204	-1.46911	-
P53004	BIEA_HUMAN	BLVRA	Biliverdin reductase A OS=Homo sapiens OX=9606 GN=BLVRA PE=1 SV=2	33.428	296			2.1199	8.1	3.4	8.1	8.1	2	1	2	2	1	2	939;2876	3	1	2	12591000	1689300	4713000	699510	93849	261830	0.005	0.0033%	0.008%	0.358434	-1.48022	-
P36957	ODO2_HUMAN	DLST	Dihydrolipoyllysine-residue succinyltransferase component of 2-oxoglutarate dehydrogenase complex, mitochondrial OS=Homo sapiens OX=9606 GN=DLST PE=1 SV=4	48.755	453			39.795	16.1	4.2	13	16.1	6	2	5	6	2	5	273;616;1196;2588;3214;3367	7	2	5	29955000	6851200	19139000	1152100	263510	736130	0.0082	0.0091%	0.0225%	0.357971	-1.48209	-
P25787	PSA2_HUMAN	PSMA2	Proteasome subunit alpha type-2 OS=Homo sapiens OX=9606 GN=PSMA2 PE=1 SV=2	25.899	234			51.66	38	17.1	23.1	38	5	2	3	5	2	3	1313;1346;1848;2316;3762	5	2	3	81783000	6651900	18743000	5111400	415740	1171400	0.0364	0.0144%	0.0358%	0.3549	-1.49451	-
Q96QK1	VPS35_HUMAN	VPS35	Vacuolar protein sorting-associated protein 35 OS=Homo sapiens OX=9606 GN=VPS35 PE=1 SV=2	91.707	796			4.4745	6.3	2	3.9	6.3	3	1	2	3	1	2	1621;1923;2837	3	1	2	10909000	1818000	5233100	232120	38680	111340	0.0017	0.0013%	0.0034%	0.347404	-1.52531	-
P19367	HXK1_HUMAN	HK1	Hexokinase-1 OS=Homo sapiens OX=9606 GN=HK1 PE=1 SV=3	102.486	917			6.1111	1.3	0	1.3	1.3	1	0	1	1	0	1	2216	1	0	1	1985000	0	1985000	38921	0	38921	0.0003	0.0%	0.0012%	0.346463	-1.52923	-
P0DMV9	HS71B_HUMAN	HSPA1B	Heat shock 70 kDa protein 1B OS=Homo sapiens OX=9606 GN=HSPA1B PE=1 SV=1	70.052	641	P0DMV8	HSPA1A	24.853	19	9.8	16.7	10.6	10	5	9	6	2	5	98;253;927;1525;2093;2306;2459;2573;2813;3262	17	5	12	107230000	17391000	50413000	2978500	483090	1400400	0.0212	0.0168%	0.0428%	0.344971	-1.53545	-
P35637	FUS_HUMAN	FUS	RNA-binding protein FUS OS=Homo sapiens OX=9606 GN=FUS PE=1 SV=1	53.426	526	Q92804	TAF15	4.4113	9.5	2.3	7.2	9.5	3	1	2	3	1	2	234;1075;3136	3	1	2	16215000	1852600	5390300	953810	108980	317080	0.0068	0.0038%	0.0097%	0.343691	-1.54081	-
P11142	HSP7C_HUMAN	HSPA8	Heat shock cognate 71 kDa protein OS=Homo sapiens OX=9606 GN=HSPA8 PE=1 SV=1	70.898	646	P54652;P48741	HSPA2;HSPA7	81.993	33.6	22.9	33.4	30.2	18	12	17	15	9	14	267;371;688;894;905;1212;1382;1522;1523;2092;2447;2574;2578;2866;2985;3007;3262;3295	37	14	23	796150000	119710000	349120000	21518000	3235300	9435600	0.1532	0.1123%	0.2887%	0.342891	-1.54418	-
P67809	YBOX1_HUMAN	YBX1	Y-box-binding protein 1 OS=Homo sapiens OX=9606 GN=YBX1 PE=1 SV=3	35.924	324	Q9Y2T7;P16989	YBX2;YBX3	18.986	17	7.1	12.3	17	3	1	2	3	1	2	622;2474;3027	3	1	2	78898000	6145600	17933000	5635600	438970	1280900	0.0401	0.0152%	0.0392%	0.342698	-1.54499	-
Q14980	NUMA1_HUMAN	NUMA1	Nuclear mitotic apparatus protein 1 OS=Homo sapiens OX=9606 GN=NUMA1 PE=1 SV=2	238.259	2115			2.9555	2.4	0.8	1.6	2.4	3	1	2	3	1	2	2258;2579;3364	3	1	2	4269600	1089400	3180200	29650	7565.3	22085	0.0002	0.0003%	0.0007%	0.342557	-1.54558	-
P62191	PRS4_HUMAN	PSMC1	26S proteasome regulatory subunit 4 OS=Homo sapiens OX=9606 GN=PSMC1 PE=1 SV=1	49.184	440			17.804	11.8	4.8	11.8	11.8	3	1	3	3	1	3	2441;3206;3314	4	1	3	20258000	3885700	11451000	750310	143920	424110	0.0053	0.005%	0.013%	0.339333	-1.55923	-
P43358	MAGA4_HUMAN	MAGEA4	Melanoma-associated antigen 4 OS=Homo sapiens OX=9606 GN=MAGEA4 PE=1 SV=2	34.899	317	P43355;P43361;A2A368;A8MXT2;Q96M61;O15480;P43363;O60732	MAGEA1;MAGEA8;MAGEB16;MAGEB17;MAGEB18;MAGEB3;MAGEA10;MAGEC1	4.4674	7.6	5	7.6	7.6	2	1	2	2	1	2	607;3695	3	1	2	18904000	4769600	14134000	1181500	298100	883390	0.0084	0.0103%	0.027%	0.337456	-1.56723	-
O43324	MCA3_HUMAN	EEF1E1	Eukaryotic translation elongation factor 1 epsilon-1 OS=Homo sapiens OX=9606 GN=EEF1E1 PE=1 SV=1	19.811	174			2.1796	11.5	0	5.7	11.5	2	0	1	2	0	1	950;2678	1	0	1	4328800	0	2153600	288590	0	143570	0.0021	0.0%	0.0044%	0.336516	-1.57125	-
P60891	PRPS1_HUMAN	PRPS1	Ribose-phosphate pyrophosphokinase 1 OS=Homo sapiens OX=9606 GN=PRPS1 PE=1 SV=2	34.834	318	P21108	PRPS1L1	5.4452	7.2	4.1	4.1	7.2	2	1	1	2	1	1	1461;2144	3	1	2	26783000	2912900	8720700	1409600	153310	458980	0.01	0.0053%	0.014%	0.334021	-1.58199	-
P08708	RS17_HUMAN	RPS17	40S ribosomal protein S17 OS=Homo sapiens OX=9606 GN=RPS17 PE=1 SV=2	15.55	135			39.912	40	16.3	32.6	40	3	1	2	3	1	2	516;1396;2038	3	1	2	85225000	7298300	22022000	14204000	1216400	3670300	0.1011	0.0422%	0.1123%	0.331409	-1.59331	-
Q9NRF8	PYRG2_HUMAN	CTPS2	CTP synthase 2 OS=Homo sapiens OX=9606 GN=CTPS2 PE=1 SV=1	65.678	586	P17812	CTPS1	1.9939	2	2	2	2	1	1	1	1	1	1	170	2	1	1	3898500	970280	2928200	105360	26224	79141	0.0008	0.0009%	0.0024%	0.331357	-1.59354	-
Q12931	TRAP1_HUMAN	TRAP1	Heat shock protein 75 kDa, mitochondrial OS=Homo sapiens OX=9606 GN=TRAP1 PE=1 SV=3	80.11	704			11.44	8.7	5.4	8.7	8.7	5	3	5	5	3	5	90;256;739;748;753	8	3	5	29309000	7289100	22020000	598140	148760	449380	0.0043	0.0052%	0.0137%	0.331022	-1.595	-
P31689	DNJA1_HUMAN	DNAJA1	DnaJ homolog subfamily A member 1 OS=Homo sapiens OX=9606 GN=DNAJA1 PE=1 SV=2	44.868	397			3.312	9.6	3.3	6.3	9.6	2	1	1	2	1	1	1650;2687	2	1	1	9050600	1700400	5141700	377110	70850	214240	0.0027	0.0025%	0.0066%	0.330708	-1.59637	-
P31939	PUR9_HUMAN	ATIC	Bifunctional purine biosynthesis protein ATIC OS=Homo sapiens OX=9606 GN=ATIC PE=1 SV=3	64.616	592			34.2	13.9	8.8	13.9	13.9	5	3	5	5	3	5	70;175;856;1871;2266	8	3	5	46385000	10153000	30754000	1220700	267190	809310	0.0087	0.0093%	0.0248%	0.330136	-1.59887	-
Q8TEM1	PO210_HUMAN	NUP210	Nuclear pore membrane glycoprotein 210 OS=Homo sapiens OX=9606 GN=NUP210 PE=1 SV=3	205.111	1887			2.8091	0.9	0	0.9	0.9	1	0	1	1	0	1	2283	1	0	1	2515600	0	2515600	30309	0	30309	0.0002	0.0%	0.0009%	0.329337	-1.60236	-
P26599	PTBP1_HUMAN	PTBP1	Polypyrimidine tract-binding protein 1 OS=Homo sapiens OX=9606 GN=PTBP1 PE=1 SV=2	59.633	557	O95758	PTBP3	23.317	12.9	9.3	12.9	12.9	6	4	6	6	4	6	576;1234;1398;1764;2164;3583	10	4	6	107670000	19464000	59154000	5127000	926830	2816900	0.0365	0.0322%	0.0862%	0.329039	-1.60367	-
P00558	PGK1_HUMAN	PGK1	Phosphoglycerate kinase 1 OS=Homo sapiens OX=9606 GN=PGK1 PE=1 SV=3	44.615	417	P07205	PGK2	34.224	38.6	12.2	34.3	38.6	12	3	11	12	3	11	27;190;758;1654;1956;3038;3342;3484;3517;3562;3654;3783	16	4	12	263610000	24471000	74601000	8237700	764710	2331300	0.0586	0.0265%	0.0713%	0.328025	-1.60812	-
P07237	PDIA1_HUMAN	P4HB	Protein disulfide-isomerase OS=Homo sapiens OX=9606 GN=P4HB PE=1 SV=3	57.116	508			34.075	21.9	8.9	20.3	21.9	11	4	10	11	4	10	434;589;783;1545;2483;2555;3141;3341;3418;3737;3777	15	5	10	155390000	30073000	91780000	3984400	771090	2353300	0.0284	0.0268%	0.072%	0.327664	-1.60971	-
P00441	SODC_HUMAN	SOD1	Superoxide dismutase [Cu-Zn] OS=Homo sapiens OX=9606 GN=SOD1 PE=1 SV=2	15.936	154			22.218	9.1	9.1	9.1	9.1	1	1	1	1	1	1	1065	2	1	1	61215000	11811000	36239000	5565000	1073700	3294500	0.0396	0.0373%	0.1008%	0.32592	-1.61741	-
Q7L014	DDX46_HUMAN	DDX46	Probable ATP-dependent RNA helicase DDX46 OS=Homo sapiens OX=9606 GN=DDX46 PE=1 SV=2	117.362	1031			2.4579	2.4	0	2.4	2.4	2	0	2	2	0	2	1300;1631	2	0	2	2535400	0	2535400	42973	0	42973	0.0003	0.0%	0.0013%	0.323402	-1.6286	-
P48444	COPD_HUMAN	ARCN1	Coatomer subunit delta OS=Homo sapiens OX=9606 GN=ARCN1 PE=1 SV=1	57.21	511			1.7483	2.2	0	2.2	2.2	1	0	1	1	0	1	3585	1	0	1	1676700	0	1676700	54087	0	54087	0.0004	0.0%	0.0017%	0.318758	-1.64947	-
P61289	PSME3_HUMAN	PSME3	Proteasome activator complex subunit 3 OS=Homo sapiens OX=9606 GN=PSME3 PE=1 SV=1	29.506	254			3.7878	15	4.3	10.6	15	3	1	2	3	1	2	1658;2576;2967	3	1	2	6839500	1652600	5186900	427470	103290	324180	0.003	0.0036%	0.0099%	0.31861	-1.65013	-
P05198	IF2A_HUMAN	EIF2S1	Eukaryotic translation initiation factor 2 subunit 1 OS=Homo sapiens OX=9606 GN=EIF2S1 PE=1 SV=3	36.112	315			23.799	13.3	4.8	4.8	13.3	3	1	1	3	1	1	776;3094;3803	2	1	1	42069000	2922000	9189700	1912200	132820	417710	0.0136	0.0046%	0.0128%	0.317965	-1.65306	-
Q15029	U5S1_HUMAN	EFTUD2	116 kDa U5 small nuclear ribonucleoprotein component OS=Homo sapiens OX=9606 GN=EFTUD2 PE=1 SV=1	109.436	972			4.0726	5	1	2.9	4	4	1	2	3	0	2	85;915;1118;3177	2	0	2	7122600	0	3313900	131900	0	61369	0.0009	0.0%	0.0019%	0.31729	-1.65613	-
P28838	AMPL_HUMAN	LAP3	Cytosol aminopeptidase OS=Homo sapiens OX=9606 GN=LAP3 PE=1 SV=3	56.166	519			1.4505	2.3	0	2.3	2.3	1	0	1	1	0	1	3164	1	0	1	1618700	0	1618700	49052	0	49052	0.0003	0.0%	0.0015%	0.316757	-1.65855	-
P62318	SMD3_HUMAN	SNRPD3	Small nuclear ribonucleoprotein Sm D3 OS=Homo sapiens OX=9606 GN=SNRPD3 PE=1 SV=1	13.916	126			8.098	15.1	7.1	15.1	15.1	2	1	2	2	1	2	962;3330	4	1	3	60805000	5904600	18691000	6756100	656070	2076800	0.0481	0.0228%	0.0635%	0.315906	-1.66243	-
P78527	PRKDC_HUMAN	PRKDC	DNA-dependent protein kinase catalytic subunit OS=Homo sapiens OX=9606 GN=PRKDC PE=1 SV=3	469.089	4128			11.752	2	0.5	1.4	2	6	2	4	6	2	4	2086;2094;2217;2521;2536;2545	6	2	4	21691000	2895300	9168500	88535	11818	37422	0.0006	0.0004%	0.0011%	0.315788	-1.66297	-
P40227	TCPZ_HUMAN	CCT6A	T-complex protein 1 subunit zeta OS=Homo sapiens OX=9606 GN=CCT6A PE=1 SV=3	58.024	531	Q92526	CCT6B	41.46	20.5	12.4	19.2	20.5	8	4	7	8	4	7	424;827;1195;2637;3036;3102;3331;3454	12	4	8	90487000	17803000	56463000	3231700	635820	2016500	0.023	0.0221%	0.0617%	0.315304	-1.66519	-
Q99436	PSB7_HUMAN	PSMB7	Proteasome subunit beta type-7 OS=Homo sapiens OX=9606 GN=PSMB7 PE=1 SV=1	29.965	277			2.8706	7.9	0	3.6	7.9	2	0	1	2	0	1	297;1870	1	0	1	4436500	0	2372800	369710	0	197730	0.0026	0.0%	0.006%	0.315128	-1.66599	-
O60701	UGDH_HUMAN	UGDH	UDP-glucose 6-dehydrogenase OS=Homo sapiens OX=9606 GN=UGDH PE=1 SV=1	55.024	494			28.54	31.8	13.2	31.8	31.8	10	5	10	10	5	10	797;1397;1458;1508;1575;1585;2525;3460;3590;3807	18	6	12	110990000	26035000	83524000	3264400	765720	2456600	0.0232	0.0266%	0.0752%	0.311707	-1.68174	-
O43776	SYNC_HUMAN	NARS1	Asparagine--tRNA ligase, cytoplasmic OS=Homo sapiens OX=9606 GN=NARS1 PE=1 SV=1	62.943	548			16.078	17.3	7.3	17.3	17.3	6	3	6	6	3	6	790;1316;2265;2419;2970;3451	9	3	6	65336000	9568000	30718000	2253000	329930	1059200	0.016	0.0115%	0.0324%	0.311479	-1.68279	-
P63104	1433Z_HUMAN	YWHAZ	14-3-3 protein zeta/delta OS=Homo sapiens OX=9606 GN=YWHAZ PE=1 SV=1	27.745	245			323.31	33.5	27.8	33.5	29.4	6	5	6	5	4	5	539;1155;2374;3035;3058;3740	12	5	7	704880000	93565000	300530000	37099000	4924500	15818000	0.2641	0.171%	0.484%	0.311333	-1.68347	-
P26373	RL13_HUMAN	RPL13	60S ribosomal protein L13 OS=Homo sapiens OX=9606 GN=RPL13 PE=1 SV=4	24.261	211			3.0325	12.8	0	10	12.8	3	0	2	3	0	2	1107;1859;2007	2	0	2	5900000	0	2634600	453850	0	202660	0.0032	0.0%	0.0062%	0.309586	-1.69159	-
P61026	RAB10_HUMAN	RAB10	Ras-related protein Rab-10 OS=Homo sapiens OX=9606 GN=RAB10 PE=1 SV=1	22.541	200			2.8906	5.5	0	5.5	5.5	1	0	1	1	0	1	92	1	0	1	13948000	0	3735400	820480	0	219730	0.0058	0.0%	0.0067%	0.307461	-1.70152	-
Q9HB71	CYBP_HUMAN	CACYBP	Calcyclin-binding protein OS=Homo sapiens OX=9606 GN=CACYBP PE=1 SV=2	26.21	228			15.185	37.3	23.7	37.3	37.3	5	3	5	5	3	5	714;1700;1702;1710;2852	9	3	6	52409000	11882000	38688000	3275500	742630	2418000	0.0233	0.0258%	0.074%	0.307124	-1.70311	-
P60842	IF4A1_HUMAN	EIF4A1	Eukaryotic initiation factor 4A-I OS=Homo sapiens OX=9606 GN=EIF4A1 PE=1 SV=1	46.154	406	Q14240	EIF4A2	78.58	22.7	10.8	22.7	22.7	6	3	6	6	3	6	309;1137;1303;2141;2199;3479	10	3	7	95660000	19278000	63828000	3985800	803250	2659500	0.0284	0.0279%	0.0814%	0.30203	-1.72723	-
Q12906	ILF3_HUMAN	ILF3	Interleukin enhancer-binding factor 3 OS=Homo sapiens OX=9606 GN=ILF3 PE=1 SV=3	95.338	894			1.6639	2.7	1.1	2.7	2.7	2	1	2	2	1	2	339;3489	3	1	2	8255300	1464200	4853000	196550	34861	115550	0.0014	0.0012%	0.0035%	0.30171	-1.72876	-
P40616	ARL1_HUMAN	ARL1	ADP-ribosylation factor-like protein 1 OS=Homo sapiens OX=9606 GN=ARL1 PE=1 SV=1	20.418	181			1.5207	12.7	0	12.7	12.7	1	0	1	1	0	1	2212	1	0	1	4108600	0	4108600	410860	0	410860	0.0029	0.0%	0.0126%	0.301547	-1.72954	-
Q07666	KHDR1_HUMAN	KHDRBS1	KH domain-containing, RNA-binding, signal transduction-associated protein 1 OS=Homo sapiens OX=9606 GN=KHDRBS1 PE=1 SV=1	48.227	443			4.9109	8.6	5.4	8.6	8.6	3	2	3	3	2	3	1554;1714;2877	6	2	4	27447000	5220100	17328000	1307000	248580	825150	0.0093	0.0086%	0.0252%	0.301252	-1.73096	-
P26641	EF1G_HUMAN	EEF1G	Elongation factor 1-gamma OS=Homo sapiens OX=9606 GN=EEF1G PE=1 SV=3	50.119	437			13.56	14.4	6.9	12.1	14.4	6	3	5	6	3	5	148;178;871;1553;3010;3216	8	3	5	67477000	8234300	27378000	2595300	316700	1053000	0.0185	0.011%	0.0322%	0.300763	-1.7333	-
P23284	PPIB_HUMAN	PPIB	Peptidyl-prolyl cis-trans isomerase B OS=Homo sapiens OX=9606 GN=PPIB PE=1 SV=2	23.743	216			21.147	39.8	22.7	33.3	39.8	8	4	7	8	4	7	401;546;1384;1452;3076;3271;3427;3465	13	4	9	155400000	25602000	85208000	9712500	1600100	5325500	0.0691	0.0555%	0.1629%	0.300465	-1.73473	-
Q9P0L0	VAPA_HUMAN	VAPA	Vesicle-associated membrane protein-associated protein A OS=Homo sapiens OX=9606 GN=VAPA PE=1 SV=3	27.893	249			7.3717	16.1	4.8	9.6	16.1	4	1	2	3	1	1	953;1216;1324;2623	3	1	2	14473000	1241600	4155700	851360	73033	244450	0.0061	0.0025%	0.0075%	0.29877	-1.74289	-
P49327	FAS_HUMAN	FASN	Fatty acid synthase OS=Homo sapiens OX=9606 GN=FASN PE=1 SV=3	273.427	2511			95.647	22.1	8.4	20	22.1	39	14	36	39	14	36	28;83;109;263;410;547;548;621;666;757;893;989;1144;1256;1262;1329;1598;1922;1988;2053;2155;2197;2213;2232;2356;2452;2769;2933;2950;3131;3138;3307;3470;3490;3566;3604;3623;3633;3653	55	15	40	412590000	83139000	280000000	2989800	602460	2029000	0.0213	0.0209%	0.0621%	0.296925	-1.75183	-
P35221	CTNA1_HUMAN	CTNNA1	Catenin alpha-1 OS=Homo sapiens OX=9606 GN=CTNNA1 PE=1 SV=1	100.071	906			6.1913	6.5	3.1	6.5	6.5	4	2	4	4	2	4	2075;2642;3074;3435	6	2	4	15607000	3569400	12038000	283770	64898	218870	0.002	0.0023%	0.0067%	0.296511	-1.75384	-
P61626	LYSC_HUMAN	LYZ	Lysozyme C OS=Homo sapiens OX=9606 GN=LYZ PE=1 SV=1	16.537	148			1.4505	8.1	0	8.1	8.1	1	0	1	1	0	1	3008	1	0	1	1854700	0	1854700	168600	0	168600	0.0012	0.0%	0.0052%	0.296363	-1.75456	-
Q9UHY7	ENOPH_HUMAN	ENOPH1	Enolase-phosphatase E1 OS=Homo sapiens OX=9606 GN=ENOPH1 PE=1 SV=1	28.933	261			2.2247	4.6	0	4.6	4.6	1	0	1	1	0	1	453	1	0	1	3298500	0	3298500	253730	0	253730	0.0018	0.0%	0.0078%	0.295167	-1.7604	-
Q9Y3F4	STRAP_HUMAN	STRAP	Serine-threonine kinase receptor-associated protein OS=Homo sapiens OX=9606 GN=STRAP PE=1 SV=1	38.438	350			7.8857	24.6	7.1	19.7	24.6	6	2	5	6	2	5	654;1009;2341;2853;2883;3269	8	2	6	30365000	5052100	17126000	1265200	210500	713590	0.009	0.0073%	0.0218%	0.294996	-1.76123	-
P55060	XPO2_HUMAN	CSE1L	Exportin-2 OS=Homo sapiens OX=9606 GN=CSE1L PE=1 SV=3	110.417	971			22.737	9.2	1.8	4.3	9.2	7	1	3	7	1	3	2;996;2091;2098;2957;3444;3706	4	1	3	36020000	3661200	12446000	643220	65378	222240	0.0046	0.0023%	0.0068%	0.294167	-1.76529	-
Q9Y5S9	RBM8A_HUMAN	RBM8A	RNA-binding protein 8A OS=Homo sapiens OX=9606 GN=RBM8A PE=1 SV=1	19.889	174			2.1476	6.3	0	6.3	6.3	1	0	1	1	0	1	1315	1	0	1	5323200	0	2104700	665400	0	263090	0.0047	0.0%	0.008%	0.29046	-1.78359	-
Q99798	ACON_HUMAN	ACO2	Aconitate hydratase, mitochondrial OS=Homo sapiens OX=9606 GN=ACO2 PE=1 SV=2	85.425	780			21.989	13.2	5.8	13.2	13.2	7	3	7	7	3	7	456;538;1694;2272;2467;2673;2983	10	3	7	40217000	8273600	28584000	957540	196990	680560	0.0068	0.0068%	0.0208%	0.289449	-1.78862	-
P13473	LAMP2_HUMAN	LAMP2	Lysosome-associated membrane glycoprotein 2 OS=Homo sapiens OX=9606 GN=LAMP2 PE=1 SV=2	44.961	410			2.9812	2.9	0	2.9	2.9	1	0	1	1	0	1	1146	1	0	1	3254400	0	2014500	162720	0	100730	0.0012	0.0%	0.0031%	0.288286	-1.79443	-
P19404	NDUV2_HUMAN	NDUFV2	NADH dehydrogenase [ubiquinone] flavoprotein 2, mitochondrial OS=Homo sapiens OX=9606 GN=NDUFV2 PE=1 SV=2	27.392	249			1.2616	5.2	0	5.2	5.2	1	0	1	1	0	1	1	1	0	1	2998600	0	2998600	187410	0	187410	0.0013	0.0%	0.0057%	0.286471	-1.80354	-
Q9BXP5	SRRT_HUMAN	SRRT	Serrate RNA effector molecule homolog OS=Homo sapiens OX=9606 GN=SRRT PE=1 SV=1	100.666	876			1.4287	1.5	0	1.5	1.5	1	0	1	1	0	1	835	1	0	1	2650300	0	2650300	50006	0	50006	0.0004	0.0%	0.0015%	0.286393	-1.80393	-
P00390	GSHR_HUMAN	GSR	Glutathione reductase, mitochondrial OS=Homo sapiens OX=9606 GN=GSR PE=1 SV=2	56.257	522			16.437	14	6.3	14	14	4	2	4	4	2	4	39;188;1129;1970	9	3	6	74995000	16585000	58409000	2678400	592340	2086000	0.0191	0.0206%	0.0638%	0.283946	-1.81631	-
P17980	PRS6A_HUMAN	PSMC3	26S proteasome regulatory subunit 6A OS=Homo sapiens OX=9606 GN=PSMC3 PE=1 SV=3	49.204	439			12.743	18.7	3.4	15	18.7	5	1	4	5	1	4	238;541;1827;2754;3207	5	1	4	27734000	3054200	10798000	1027200	113120	399930	0.0073	0.0039%	0.0122%	0.282849	-1.8219	-
P13798	ACPH_HUMAN	APEH	Acylamino-acid-releasing enzyme OS=Homo sapiens OX=9606 GN=APEH PE=1 SV=4	81.225	732			2.7567	2.7	1.5	2.7	2.7	2	1	2	2	1	2	2860;3586	3	1	2	7933600	1109600	3933900	240410	33624	119210	0.0017	0.0012%	0.0036%	0.282061	-1.82592	-
Q14697	GANAB_HUMAN	GANAB	Neutral alpha-glucosidase AB OS=Homo sapiens OX=9606 GN=GANAB PE=1 SV=3	106.874	944			16.414	5.4	2.9	5.4	5.4	4	2	4	4	2	4	393;2233;2562;3483	7	2	5	51896000	7403000	26254000	943570	134600	477340	0.0067	0.0047%	0.0146%	0.281976	-1.82636	-
P14618	KPYM_HUMAN	PKM	Pyruvate kinase PKM OS=Homo sapiens OX=9606 GN=PKM PE=1 SV=4	57.937	531	P30613	PKLR	207.72	49	22.2	38	49	20	8	14	20	8	14	69;105;592;936;1038;1067;1072;1244;1282;1653;1705;1738;1844;1877;2128;2631;2782;3070;3071;3518	23	9	14	769360000	52406000	185980000	20246000	1379100	4894300	0.1441	0.0479%	0.1497%	0.281783	-1.82734	-
P30084	ECHM_HUMAN	ECHS1	Enoyl-CoA hydratase, mitochondrial OS=Homo sapiens OX=9606 GN=ECHS1 PE=1 SV=4	31.387	290			20.133	32.8	18.3	30.3	32.8	7	4	6	7	4	6	192;250;813;1380;1689;1950;2908	11	4	7	63466000	13891000	49575000	3340300	731100	2609200	0.0238	0.0254%	0.0798%	0.280202	-1.83546	-
P09104	ENOG_HUMAN	ENO2	Gamma-enolase OS=Homo sapiens OX=9606 GN=ENO2 PE=1 SV=3	47.269	434			5.6654	18	2.3	13.8	9	6	1	5	3	1	3	25;925;1205;1953;3683;3736	4	1	3	17565000	3081600	11003000	650550	114130	407510	0.0046	0.004%	0.0125%	0.280069	-1.83615	-
O14980	XPO1_HUMAN	XPO1	Exportin-1 OS=Homo sapiens OX=9606 GN=XPO1 PE=1 SV=1	123.386	1071			3.3054	2.7	1.1	2.7	2.7	2	1	2	2	1	2	1948;3809	3	1	2	7358300	1182900	4254500	126870	20394	73354	0.0009	0.0007%	0.0022%	0.278035	-1.84666	-
Q9NZL4	HPBP1_HUMAN	HSPBP1	Hsp70-binding protein 1 OS=Homo sapiens OX=9606 GN=HSPBP1 PE=1 SV=2	39.303	359			2.7706	5.6	0	3.1	5.6	2	0	1	2	0	1	793;1873	1	0	1	3234500	0	1851000	170240	0	97419	0.0012	0.0%	0.003%	0.276069	-1.8569	-
O75340	PDCD6_HUMAN	PDCD6	Programmed cell death protein 6 OS=Homo sapiens OX=9606 GN=PDCD6 PE=1 SV=1	21.868	191			2.0077	5.8	0	5.8	5.8	1	0	1	1	0	1	2223	2	0	2	4437100	0	4437100	369760	0	369760	0.0026	0.0%	0.0113%	0.275997	-1.85728	-
P31937	3HIDH_HUMAN	HIBADH	3-hydroxyisobutyrate dehydrogenase, mitochondrial OS=Homo sapiens OX=9606 GN=HIBADH PE=1 SV=2	35.329	336			2.4389	7.7	3	7.7	7.7	2	1	2	2	1	2	403;1246	3	1	2	8068400	1744900	6323600	537900	116320	421570	0.0038	0.004%	0.0129%	0.275935	-1.8576	-
Q92841	DDX17_HUMAN	DDX17	Probable ATP-dependent RNA helicase DDX17 OS=Homo sapiens OX=9606 GN=DDX17 PE=1 SV=2	80.272	729			2.3444	4.8	3.3	4.8	3.2	3	2	3	2	1	2	233;2009;2281	3	1	2	7307800	1575700	5732100	178240	38432	139810	0.0013	0.0013%	0.0043%	0.274891	-1.86307	-
P35222	CTNB1_HUMAN	CTNNB1	Catenin beta-1 OS=Homo sapiens OX=9606 GN=CTNNB1 PE=1 SV=1	85.497	781			2.835	5.6	0	1.8	5.6	2	0	1	2	0	1	26;2479	1	0	1	5584400	0	3913300	129870	0	91007	0.0009	0.0%	0.0028%	0.274347	-1.86592	-
P04792	HSPB1_HUMAN	HSPB1	Heat shock protein beta-1 OS=Homo sapiens OX=9606 GN=HSPB1 PE=1 SV=2	22.783	205			144.73	35.1	21.5	35.1	35.1	6	4	6	6	4	6	1219;1860;1924;2714;3170;3563	11	4	7	554820000	56695000	207690000	39630000	4049700	14835000	0.2822	0.1406%	0.4539%	0.272979	-1.87314	-
P23246	SFPQ_HUMAN	SFPQ	Splicing factor, proline- and glutamine-rich OS=Homo sapiens OX=9606 GN=SFPQ PE=1 SV=2	76.149	707			8.6786	10.6	1.1	9.5	9.5	6	1	5	5	0	5	71;331;464;889;1946;3707	7	1	6	30491000	5860800	21528000	846960	162800	598000	0.006	0.0057%	0.0183%	0.272241	-1.87704	-
O43598	DNPH1_HUMAN	DNPH1	2'-deoxynucleoside 5'-phosphate N-hydrolase 1 OS=Homo sapiens OX=9606 GN=DNPH1 PE=1 SV=1	19.108	174			4.3501	19.5	9.8	9.8	19.5	2	1	1	2	1	1	935;999	3	1	2	24834000	3583800	13188000	2257700	325800	1198900	0.0161	0.0113%	0.0367%	0.271747	-1.87966	-
P46459	NSF_HUMAN	NSF	Vesicle-fusing ATPase OS=Homo sapiens OX=9606 GN=NSF PE=1 SV=3	82.594	744			2.4117	3	0	3	3	2	0	2	2	0	2	1132;2043	2	0	2	2643400	0	2643400	48061	0	48061	0.0003	0.0%	0.0015%	0.270476	-1.88643	-
P08758	ANXA5_HUMAN	ANXA5	Annexin A5 OS=Homo sapiens OX=9606 GN=ANXA5 PE=1 SV=2	35.937	320			42.728	23.8	7.8	20	23.8	6	2	5	6	2	5	486;1045;1178;1265;2892;3501	7	2	5	101920000	10335000	38273000	3920100	397490	1472000	0.0279	0.0138%	0.045%	0.270034	-1.88879	-
Q96I99	SUCB2_HUMAN	SUCLG2	Succinate--CoA ligase [GDP-forming] subunit beta, mitochondrial OS=Homo sapiens OX=9606 GN=SUCLG2 PE=1 SV=2	46.511	432			2.4951	3.9	2.3	3.9	3.9	2	1	2	2	1	2	1588;2348	3	1	2	6633500	1405900	5227600	221120	46862	174250	0.0016	0.0016%	0.0053%	0.268938	-1.89465	-
Q04760	LGUL_HUMAN	GLO1	Lactoylglutathione lyase OS=Homo sapiens OX=9606 GN=GLO1 PE=1 SV=4	20.778	184			5.7378	34.2	4.9	34.2	34.2	5	1	5	5	1	5	400;1103;1159;2911;3472	6	1	5	29439000	5724200	21320000	2676200	520380	1938200	0.0191	0.0181%	0.0593%	0.26849	-1.89706	-
P33993	MCM7_HUMAN	MCM7	DNA replication licensing factor MCM7 OS=Homo sapiens OX=9606 GN=MCM7 PE=1 SV=4	81.308	719			9.4273	12.2	4	12.2	12.2	6	2	6	6	2	6	184;558;967;1407;1921;2774	8	2	6	20835000	4128600	15482000	443300	87843	329400	0.0032	0.003%	0.0101%	0.266671	-1.90687	-
O94826	TOM70_HUMAN	TOMM70	Mitochondrial import receptor subunit TOM70 OS=Homo sapiens OX=9606 GN=TOMM70 PE=1 SV=1	67.455	608			2.6784	4.6	1.8	4.6	4.6	2	1	2	2	1	2	2587;3043	3	1	2	8569200	1239400	4711600	252030	36453	138580	0.0018	0.0013%	0.0042%	0.263053	-1.92658	-
P50897	PPT1_HUMAN	PPT1	Palmitoyl-protein thioesterase 1 OS=Homo sapiens OX=9606 GN=PPT1 PE=1 SV=1	34.193	306			1.7464	4.9	0	4.9	4.9	1	0	1	1	0	1	825	1	0	1	2129700	0	2129700	163820	0	163820	0.0012	0.0%	0.005%	0.258532	-1.95158	-
P60866	RS20_HUMAN	RPS20	40S ribosomal protein S20 OS=Homo sapiens OX=9606 GN=RPS20 PE=1 SV=1	13.373	119			8.6999	19.3	10.1	19.3	19.3	2	1	2	2	1	2	1995;3226	4	1	3	118610000	6240200	24228000	19768000	1040000	4038000	0.1407	0.0361%	0.1235%	0.257561	-1.95701	-
P15311	EZRI_HUMAN	EZR	Ezrin OS=Homo sapiens OX=9606 GN=EZR PE=1 SV=4	69.413	586			1.9613	3.4	0	3.4	3.4	2	0	2	2	0	2	249;763	2	0	2	4168300	0	4168300	112660	0	112660	0.0008	0.0%	0.0034%	0.256077	-1.96535	-
Q9Y230	RUVB2_HUMAN	RUVBL2	RuvB-like 2 OS=Homo sapiens OX=9606 GN=RUVBL2 PE=1 SV=3	51.157	463			10.249	15.3	10.8	15.3	15.3	6	4	6	6	4	6	862;1172;1483;2077;3253;3636	10	4	6	29335000	5118100	20007000	1011600	176490	689900	0.0072	0.0061%	0.0211%	0.255815	-1.96682	-
P50990	TCPQ_HUMAN	CCT8	T-complex protein 1 subunit theta OS=Homo sapiens OX=9606 GN=CCT8 PE=1 SV=4	59.621	548			34.017	27.4	10.8	23.4	27.4	13	5	11	13	5	11	129;316;439;509;620;878;1249;1857;1949;2308;2590;3055;3764	16	5	11	129370000	15254000	59887000	3155500	372050	1460700	0.0225	0.0129%	0.0447%	0.254713	-1.97306	-
P23396	RS3_HUMAN	RPS3	40S ribosomal protein S3 OS=Homo sapiens OX=9606 GN=RPS3 PE=1 SV=2	26.688	243			3.0991	12.8	3.7	12.8	12.8	3	1	3	3	1	3	75;392;3095	4	1	3	32452000	3906400	15452000	1708000	205600	813280	0.0122	0.0071%	0.0249%	0.252809	-1.98388	-
P38159	RBMX_HUMAN	RBMX	RNA-binding motif protein, X chromosome OS=Homo sapiens OX=9606 GN=RBMX PE=1 SV=3	42.332	391	Q96E39;O75526	RBMXL1;RBMXL2	5.2032	11.3	3.3	7.9	11.3	4	1	3	4	1	3	540;1669;1931;3375	4	1	3	32049000	4123100	16408000	942630	121270	482600	0.0067	0.0042%	0.0148%	0.251286	-1.9926	-
P24534	EF1B_HUMAN	EEF1B2	Elongation factor 1-beta OS=Homo sapiens OX=9606 GN=EEF1B2 PE=1 SV=3	24.764	225			50.996	24.4	5.8	20.4	24.4	4	1	3	4	1	3	2311;2893;2969;3001	4	1	3	155790000	8184400	32727000	10386000	545620	2181800	0.0739	0.0189%	0.0668%	0.250081	-1.99953	-
P62333	PRS10_HUMAN	PSMC6	26S proteasome regulatory subunit 10B OS=Homo sapiens OX=9606 GN=PSMC6 PE=1 SV=1	44.173	389			12.546	7.5	3.6	7.5	7.5	2	1	2	2	1	2	199;850	3	1	2	24739000	2509800	10089000	951500	96529	388030	0.0068	0.0034%	0.0119%	0.248766	-2.00714	-
Q96C36	P5CR2_HUMAN	PYCR2	Pyrroline-5-carboxylate reductase 2 OS=Homo sapiens OX=9606 GN=PYCR2 PE=1 SV=1	33.637	320			5.672	4.7	0	4.7	4.7	1	0	1	1	0	1	1831	1	0	1	2249600	0	2249600	140600	0	140600	0.001	0.0%	0.0043%	0.248193	-2.01046	-
Q8N983	RM43_HUMAN	MRPL43	39S ribosomal protein L43, mitochondrial OS=Homo sapiens OX=9606 GN=MRPL43 PE=1 SV=1	23.431	215			3.2163	10.2	0	10.2	10.2	2	0	2	2	0	2	1820;3025	2	0	2	2580200	0	2580200	198480	0	198480	0.0014	0.0%	0.0061%	0.245658	-2.02528	-
O15511	ARPC5_HUMAN	ARPC5	Actin-related protein 2/3 complex subunit 5 OS=Homo sapiens OX=9606 GN=ARPC5 PE=1 SV=3	16.32	151			2.0993	12.6	8.6	8.6	12.6	2	1	1	2	1	1	2674;3478	2	1	1	4354200	0	2364200	362850	0	197010	0.0026	0.0%	0.006%	0.244801	-2.03032	-
P38606	VATA_HUMAN	ATP6V1A	V-type proton ATPase catalytic subunit A OS=Homo sapiens OX=9606 GN=ATP6V1A PE=1 SV=2	68.304	617			3.681	4.4	1.9	4.4	4.4	2	1	2	2	1	2	2832;3407	3	1	2	5527000	0	3179800	141720	0	81534	0.001	0.0%	0.0025%	0.240489	-2.05596	-
P31948	STIP1_HUMAN	STIP1	Stress-induced-phosphoprotein 1 OS=Homo sapiens OX=9606 GN=STIP1 PE=1 SV=1	62.639	543			43.943	19.9	8.8	11	19.9	9	4	5	9	4	5	0;212;376;728;1865;1886;2110;3192;3270	9	4	5	123920000	9783300	41386000	2950500	232940	985390	0.021	0.0081%	0.0301%	0.236392	-2.08075	-
P39687	AN32A_HUMAN	ANP32A	Acidic leucine-rich nuclear phosphoprotein 32 family member A OS=Homo sapiens OX=9606 GN=ANP32A PE=1 SV=1	28.585	249	O43423;O95626	ANP32C;ANP32D	1.7815	8	0	8	8	2	0	2	2	0	2	500;3560	2	0	2	6284700	0	6284700	571340	0	571340	0.0041	0.0%	0.0175%	0.236353	-2.08099	-
Q9BSJ8	ESYT1_HUMAN	ESYT1	Extended synaptotagmin-1 OS=Homo sapiens OX=9606 GN=ESYT1 PE=1 SV=1	122.856	1104			3.203	4.9	1.4	3.4	4.9	4	1	3	4	1	3	62;1500;2105;2273	4	1	3	9203300	1750300	7453000	158680	30178	128500	0.0011	0.001%	0.0039%	0.234845	-2.09022	-
P40925	MDHC_HUMAN	MDH1	Malate dehydrogenase, cytoplasmic OS=Homo sapiens OX=9606 GN=MDH1 PE=1 SV=4	36.426	334			84.901	29.9	12.9	21.3	29.9	7	3	5	7	3	5	474;556;849;1018;1077;2592;3445	8	3	5	117050000	10573000	45118000	5320600	480580	2050800	0.0379	0.0167%	0.0627%	0.234341	-2.09332	-
Q9Y285	SYFA_HUMAN	FARSA	Phenylalanine--tRNA ligase alpha subunit OS=Homo sapiens OX=9606 GN=FARSA PE=1 SV=3	57.564	508			8.2397	2.8	2.8	2.8	2.8	1	1	1	1	1	1	2938	2	1	1	8338100	1582400	6755700	287520	54564	232960	0.002	0.0019%	0.0071%	0.234232	-2.09399	-
P55209	NP1L1_HUMAN	NAP1L1	Nucleosome assembly protein 1-like 1 OS=Homo sapiens OX=9606 GN=NAP1L1 PE=1 SV=1	45.374	391			5.8763	9.7	5.4	9.7	7.2	3	2	3	2	1	2	1031;1148;1874	6	2	4	52889000	5415400	23303000	3777800	386810	1664500	0.0269	0.0134%	0.0509%	0.232391	-2.10538	-
Q13509	TBB3_HUMAN	TUBB3	Tubulin beta-3 chain OS=Homo sapiens OX=9606 GN=TUBB3 PE=1 SV=2	50.433	450			4.4438	32.4	25.6	29.1	9.3	10	8	9	2	1	2	140;206;988;1134;1580;1629;1858;1863;2435;2581	3	1	2	11646000	2187000	9459300	529380	99408	429970	0.0038	0.0035%	0.0132%	0.231201	-2.11278	-
P07814	SYEP_HUMAN	EPRS1	Bifunctional glutamate/proline--tRNA ligase OS=Homo sapiens OX=9606 GN=EPRS1 PE=1 SV=5	170.591	1512			22.495	9.5	3.3	8.5	9.5	11	4	10	11	4	10	12;350;530;2136;2179;2568;2949;3096;3338;3425;3811	14	4	10	65818000	10511000	45601000	671610	107250	465310	0.0048	0.0037%	0.0142%	0.230499	-2.11717	-
O95831	AIFM1_HUMAN	AIFM1	Apoptosis-inducing factor 1, mitochondrial OS=Homo sapiens OX=9606 GN=AIFM1 PE=1 SV=1	66.901	613			2.1303	5.5	0	5.5	5.5	2	0	2	2	0	2	416;1799	2	0	2	6296400	0	6296400	190800	0	190800	0.0014	0.0%	0.0058%	0.230412	-2.11772	-
P09874	PARP1_HUMAN	PARP1	Poly [ADP-ribose] polymerase 1 OS=Homo sapiens OX=9606 GN=PARP1 PE=1 SV=4	113.084	1014			11.828	10.8	3.6	9.6	10.8	9	3	8	9	3	8	222;258;645;751;1364;2734;3184;3396;3599	11	3	8	59259000	9581100	41626000	940620	152080	660730	0.0067	0.0053%	0.0202%	0.230171	-2.11922	-
P31040	SDHA_HUMAN	SDHA	Succinate dehydrogenase [ubiquinone] flavoprotein subunit, mitochondrial OS=Homo sapiens OX=9606 GN=SDHA PE=1 SV=2	72.691	664			4.1784	8.7	1.7	8.7	8.7	3	1	3	3	1	3	2160;3555;3577	4	1	3	6115700	1143700	4972000	169880	31769	138110	0.0012	0.0011%	0.0042%	0.230028	-2.12012	-
P53999	TCP4_HUMAN	SUB1	Activated RNA polymerase II transcriptional coactivator p15 OS=Homo sapiens OX=9606 GN=SUB1 PE=1 SV=3	14.395	127			1.6523	8.7	0	8.7	8.7	1	0	1	1	0	1	796	1	0	1	2102500	0	2102500	210250	0	210250	0.0015	0.0%	0.0064%	0.227314	-2.13724	-
Q16543	CDC37_HUMAN	CDC37	Hsp90 co-chaperone Cdc37 OS=Homo sapiens OX=9606 GN=CDC37 PE=1 SV=1	44.468	378			2.9152	5.3	0	2.4	5.3	2	0	1	2	0	1	2175;2952	1	0	1	7038300	0	3481300	370440	0	183230	0.0026	0.0%	0.0056%	0.227186	-2.13805	-
Q99873	ANM1_HUMAN	PRMT1	Protein arginine N-methyltransferase 1 OS=Homo sapiens OX=9606 GN=PRMT1 PE=1 SV=3	42.462	371			2.1292	7	0	7	7	2	0	2	2	0	2	305;3130	2	0	2	11065000	0	4767100	526920	0	227000	0.0038	0.0%	0.0069%	0.222774	-2.16634	-
Q15424	SAFB1_HUMAN	SAFB	Scaffold attachment factor B1 OS=Homo sapiens OX=9606 GN=SAFB PE=1 SV=4	102.642	915	Q14151	SAFB2	1.8585	3.8	0	3.8	3.8	2	0	2	2	0	2	53;2846	2	0	2	3644800	0	3644800	74384	0	74384	0.0005	0.0%	0.0023%	0.222668	-2.16704	-
P00338	LDHA_HUMAN	LDHA	L-lactate dehydrogenase A chain OS=Homo sapiens OX=9606 GN=LDHA PE=1 SV=2	36.689	332			31.426	28.9	7.5	14.5	27.1	10	2	5	9	2	4	303;468;524;946;1082;2137;2296;2772;2802;3578	6	2	4	411660000	20389000	91671000	17152000	849550	3819600	0.1221	0.0295%	0.1169%	0.222415	-2.16867	-
P46782	RS5_HUMAN	RPS5	40S ribosomal protein S5 OS=Homo sapiens OX=9606 GN=RPS5 PE=1 SV=4	22.876	204			17.731	17.2	7.4	17.2	17.2	2	1	2	2	1	2	3148;3659	3	1	2	25388000	2526300	11517000	2538800	252630	1151700	0.0181	0.0088%	0.0352%	0.219354	-2.18867	-
P29401	TKT_HUMAN	TKT	Transketolase OS=Homo sapiens OX=9606 GN=TKT PE=1 SV=3	67.878	623			36.295	18.5	10.9	13.2	18.5	7	4	5	7	4	5	1542;1749;1882;2378;2901;3248;3461	11	4	7	131430000	18708000	86266000	3982800	566920	2614100	0.0284	0.0197%	0.08%	0.216864	-2.20514	-
P35914	HMGCL_HUMAN	HMGCL	Hydroxymethylglutaryl-CoA lyase, mitochondrial OS=Homo sapiens OX=9606 GN=HMGCL PE=1 SV=2	34.36	325			3.0409	4.3	0	4.3	4.3	1	0	1	1	0	1	863	1	0	1	3510700	0	3510700	195040	0	195040	0.0014	0.0%	0.006%	0.216144	-2.20993	-
O00232	PSD12_HUMAN	PSMD12	26S proteasome non-ATPase regulatory subunit 12 OS=Homo sapiens OX=9606 GN=PSMD12 PE=1 SV=3	52.904	456			1.7557	2.9	0	2.9	2.9	1	0	1	1	0	1	2191	1	0	1	3221300	0	3221300	94744	0	94744	0.0007	0.0%	0.0029%	0.215935	-2.21133	-
P41252	SYIC_HUMAN	IARS1	Isoleucine--tRNA ligase, cytoplasmic OS=Homo sapiens OX=9606 GN=IARS1 PE=1 SV=2	144.498	1262			2.7172	2.5	0	2.5	2.5	3	0	3	3	0	3	2347;2713;3733	3	0	3	5786700	0	5786700	89026	0	89026	0.0006	0.0%	0.0027%	0.213094	-2.23044	-
Q15393	SF3B3_HUMAN	SF3B3	Splicing factor 3B subunit 3 OS=Homo sapiens OX=9606 GN=SF3B3 PE=1 SV=4	135.577	1217			2.6779	3	0	2.1	3	3	0	2	3	0	2	1673;1682;3279	2	0	2	6585400	0	3624100	109760	0	60401	0.0008	0.0%	0.0018%	0.211174	-2.2435	-
P67936	TPM4_HUMAN	TPM4	Tropomyosin alpha-4 chain OS=Homo sapiens OX=9606 GN=TPM4 PE=1 SV=3	28.522	248			4.1191	15.7	4	15.7	5.6	4	1	3	1	0	1	1605;1612;1613;1768	1	0	1	5222500	0	3192200	248690	0	152010	0.0018	0.0%	0.0047%	0.210625	-2.24725	-
P38919	IF4A3_HUMAN	EIF4A3	Eukaryotic initiation factor 4A-III OS=Homo sapiens OX=9606 GN=EIF4A3 PE=1 SV=4	46.871	411			1.943	4.6	0	4.6	4.6	1	0	1	1	0	1	1165	1	0	1	4050900	0	4050900	155800	0	155800	0.0011	0.0%	0.0048%	0.207523	-2.26866	-
P55084	ECHB_HUMAN	HADHB	Trifunctional enzyme subunit beta, mitochondrial OS=Homo sapiens OX=9606 GN=HADHB PE=1 SV=3	51.294	474			2.9494	6.1	2.7	6.1	6.1	2	1	2	2	1	2	525;860	3	1	2	9786900	1668100	8118900	337480	57520	279960	0.0024	0.002%	0.0086%	0.205459	-2.28308	-
P13693	TCTP_HUMAN	TPT1	Translationally-controlled tumor protein OS=Homo sapiens OX=9606 GN=TPT1 PE=1 SV=1	19.595	172	Q56UQ5	nan	43.132	30.2	15.7	22.7	30.2	4	2	3	4	2	3	484;623;687;3449	6	2	4	109440000	4710700	23067000	15635000	672960	3295300	0.1113	0.0234%	0.1008%	0.204218	-2.29182	-
P04083	ANXA1_HUMAN	ANXA1	Annexin A1 OS=Homo sapiens OX=9606 GN=ANXA1 PE=1 SV=2	38.714	346			42.614	24.3	0	4.6	24.3	5	0	1	5	0	1	203;1121;1177;1271;2835	1	0	1	64834000	0	2521400	2947000	0	114610	0.021	0.0%	0.0035%	0.202963	-2.30071	-
P42126	ECI1_HUMAN	ECI1	Enoyl-CoA delta isomerase 1, mitochondrial OS=Homo sapiens OX=9606 GN=ECI1 PE=1 SV=1	32.816	302			9.1662	11.9	7.6	9.3	11.9	3	2	2	3	2	2	329;362;3505	4	2	2	16055000	2701800	13354000	1070400	180120	890240	0.0076	0.0063%	0.0272%	0.202321	-2.30528	-
P55010	IF5_HUMAN	EIF5	Eukaryotic translation initiation factor 5 OS=Homo sapiens OX=9606 GN=EIF5 PE=1 SV=2	49.223	431			2.6115	8.1	0	2.1	8.1	3	0	1	3	0	1	216;3278;3522	1	0	1	11027000	0	2012500	424120	0	77402	0.003	0.0%	0.0024%	0.201376	-2.31204	-
P21796	VDAC1_HUMAN	VDAC1	Voltage-dependent anion-selective channel protein 1 OS=Homo sapiens OX=9606 GN=VDAC1 PE=1 SV=2	30.773	283			9.2717	23	12	23	23	5	2	5	5	2	5	1307;2267;2277;3078;3661	7	2	5	59539000	8772700	43650000	3307700	487370	2425000	0.0235	0.0169%	0.0742%	0.200978	-2.31489	-
Q09028	RBBP4_HUMAN	RBBP4	Histone-binding protein RBBP4 OS=Homo sapiens OX=9606 GN=RBBP4 PE=1 SV=3	47.656	425			24.907	18.1	5.4	8.7	9.6	6	3	4	2	0	1	41;1472;2114;2148;3225;3268	9	4	5	142800000	4334000	21878000	8399800	254940	1286900	0.0598	0.0089%	0.0394%	0.198099	-2.33571	-
P49748	ACADV_HUMAN	ACADVL	Very long-chain specific acyl-CoA dehydrogenase, mitochondrial OS=Homo sapiens OX=9606 GN=ACADVL PE=1 SV=1	70.39	655			2.783	2.9	0	2.9	2.9	2	0	2	2	0	2	1157;1647	2	0	2	4754500	0	4754500	110570	0	110570	0.0008	0.0%	0.0034%	0.196026	-2.35088	-
Q10713	MPPA_HUMAN	PMPCA	Mitochondrial-processing peptidase subunit alpha OS=Homo sapiens OX=9606 GN=PMPCA PE=1 SV=2	58.253	525			1.9439	2.1	0	2.1	2.1	1	0	1	1	0	1	3751	1	0	1	3347500	0	3347500	101440	0	101440	0.0007	0.0%	0.0031%	0.195284	-2.35635	-
P62854	RS26_HUMAN	RPS26	40S ribosomal protein S26 OS=Homo sapiens OX=9606 GN=RPS26 PE=1 SV=3	13.015	115			1.2506	13	0	13	13	1	0	1	1	0	1	457	1	0	1	4374800	0	4374800	729130	0	729130	0.0052	0.0%	0.0223%	0.194999	-2.35846	-
P49720	PSB3_HUMAN	PSMB3	Proteasome subunit beta type-3 OS=Homo sapiens OX=9606 GN=PSMB3 PE=1 SV=2	22.949	205			21.439	8.8	0	8.8	8.8	1	0	1	1	0	1	2345	1	0	1	23859000	0	7699000	2651000	0	855450	0.0189	0.0%	0.0262%	0.19309	-2.37266	-
Q9Y490	TLN1_HUMAN	TLN1	Talin-1 OS=Homo sapiens OX=9606 GN=TLN1 PE=1 SV=3	269.767	2541			1.8006	1.1	0	0.7	1.1	2	0	1	2	0	1	590;2528	1	0	1	3602000	0	3602000	23697	0	23697	0.0002	0.0%	0.0007%	0.190623	-2.39121	-
P34932	HSP74_HUMAN	HSPA4	Heat shock 70 kDa protein 4 OS=Homo sapiens OX=9606 GN=HSPA4 PE=1 SV=4	94.331	840			6.1524	5.6	1.8	5.6	5.6	3	1	3	3	1	3	102;658;3249	4	1	3	23960000	2250200	11873000	420350	39477	208300	0.003	0.0014%	0.0064%	0.189522	-2.39956	-
Q99714	HCD2_HUMAN	HSD17B10	3-hydroxyacyl-CoA dehydrogenase type-2 OS=Homo sapiens OX=9606 GN=HSD17B10 PE=1 SV=3	26.923	261			27.526	30.3	5.4	30.3	30.3	5	1	5	5	1	5	473;1192;2288;3463;3513	7	1	6	34306000	5030800	26573000	2144100	314420	1660800	0.0153	0.0109%	0.0508%	0.18932	-2.4011	-
Q16531	DDB1_HUMAN	DDB1	DNA damage-binding protein 1 OS=Homo sapiens OX=9606 GN=DDB1 PE=1 SV=1	126.968	1140			7.6765	4.2	0	2.5	4.2	5	0	3	5	0	3	772;1690;1901;2172;2294	3	0	3	18892000	0	3967600	325730	0	68407	0.0023	0.0%	0.0021%	0.187984	-2.41132	-
P35241	RADI_HUMAN	RDX	Radixin OS=Homo sapiens OX=9606 GN=RDX PE=1 SV=1	68.564	583			1.3525	2.2	0	2.2	2.2	1	0	1	1	0	1	2710	1	0	1	1579500	0	1579500	42690	0	42690	0.0003	0.0%	0.0013%	0.187644	-2.41393	-
Q9H0U4	RAB1B_HUMAN	RAB1B	Ras-related protein Rab-1B OS=Homo sapiens OX=9606 GN=RAB1B PE=1 SV=1	22.171	201	Q92928	RAB1C	27.502	30.8	20.4	26.9	18.9	4	3	3	2	1	2	652;1049;2463;2775	4	1	3	43573000	3642700	19503000	2420700	202370	1083500	0.0172	0.007%	0.0332%	0.186776	-2.42062	-
P68133	ACTS_HUMAN	ACTA1	Actin, alpha skeletal muscle OS=Homo sapiens OX=9606 GN=ACTA1 PE=1 SV=1	42.051	377	P68032;P63267;P62736	ACTC1;ACTG2;ACTA2	37.8	26.3	23.6	26.3	4.2	9	8	9	1	1	1	100;318;502;542;706;1504;1696;3042;3768	5	1	4	1310700000	71966000	387910000	56988000	3129000	16866000	0.4057	0.1086%	0.516%	0.185522	-2.43033	-
Q16822	PCKGM_HUMAN	PCK2	Phosphoenolpyruvate carboxykinase [GTP], mitochondrial OS=Homo sapiens OX=9606 GN=PCK2 PE=1 SV=4	70.699	640			2.9756	2.2	0	2.2	2.2	1	0	1	1	0	1	3493	1	0	1	6449500	0	6449500	157310	0	157310	0.0011	0.0%	0.0048%	0.184753	-2.43633	-
Q14165	MLEC_HUMAN	MLEC	Malectin OS=Homo sapiens OX=9606 GN=MLEC PE=1 SV=1	32.234	292			1.7382	8.9	0	8.9	8.9	2	0	2	2	0	2	2254;2966	2	0	2	3370500	0	3370500	187250	0	187250	0.0013	0.0%	0.0057%	0.18469	-2.43682	-
P11279	LAMP1_HUMAN	LAMP1	Lysosome-associated membrane glycoprotein 1 OS=Homo sapiens OX=9606 GN=LAMP1 PE=1 SV=3	44.882	417			5.5421	5.5	0	3.8	5.5	2	0	1	2	0	1	920;3629	1	0	1	6025100	0	3508700	301260	0	175430	0.0021	0.0%	0.0054%	0.184289	-2.43996	-
O75821	EIF3G_HUMAN	EIF3G	Eukaryotic translation initiation factor 3 subunit G OS=Homo sapiens OX=9606 GN=EIF3G PE=1 SV=2	35.611	320			3.5818	11.9	4.1	11.9	11.9	2	1	2	2	1	2	720;1149	3	1	2	16497000	1499000	8254800	749850	68135	375220	0.0053	0.0024%	0.0115%	0.181591	-2.46123	-
P50991	TCPD_HUMAN	CCT4	T-complex protein 1 subunit delta OS=Homo sapiens OX=9606 GN=CCT4 PE=1 SV=4	57.924	539			26.172	20	4.8	20	20	8	2	8	8	2	8	247;345;379;828;1070;1140;2411;3424	10	2	8	38607000	4541300	25190000	1016000	119510	662900	0.0072	0.0041%	0.0203%	0.180282	-2.47167	-
P35998	PRS7_HUMAN	PSMC2	26S proteasome regulatory subunit 7 OS=Homo sapiens OX=9606 GN=PSMC2 PE=1 SV=3	48.634	433			3.9028	3.9	2.5	2.5	3.9	2	1	1	2	1	1	159;909	2	1	1	4883700	0	3875300	152610	0	121100	0.0011	0.0%	0.0037%	0.179063	-2.48146	-
Q6DD88	ATLA3_HUMAN	ATL3	Atlastin-3 OS=Homo sapiens OX=9606 GN=ATL3 PE=1 SV=1	60.542	541			9.6663	12.2	2.6	10	12.2	4	1	3	4	1	3	156;475;798;1124	4	1	3	20025000	2585800	14547000	645970	83414	469240	0.0046	0.0029%	0.0144%	0.177755	-2.49204	-
Q96AE4	FUBP1_HUMAN	FUBP1	Far upstream element-binding protein 1 OS=Homo sapiens OX=9606 GN=FUBP1 PE=1 SV=3	67.56	644	Q96I24	FUBP3	4.8047	8.5	2	7.5	7.5	5	1	4	4	1	4	336;890;1478;1610;1611	5	1	4	16806000	2321300	13066000	466850	64480	362940	0.0033	0.0022%	0.0111%	0.17766	-2.49281	-
P54577	SYYC_HUMAN	YARS1	Tyrosine--tRNA ligase, cytoplasmic OS=Homo sapiens OX=9606 GN=YARS1 PE=1 SV=4	59.143	528			2.1161	4.2	0	4.2	4.2	2	0	2	2	0	2	217;2540	2	0	2	2693400	0	2693400	61213	0	61213	0.0004	0.0%	0.0019%	0.176972	-2.4984	-
P32969	RL9_HUMAN	RPL9	60S ribosomal protein L9 OS=Homo sapiens OX=9606 GN=RPL9 PE=1 SV=1	21.863	192			4.8444	5.7	5.7	5.7	5.7	2	1	2	2	1	2	957;1729	3	1	2	39217000	3731600	21114000	3565200	339230	1919500	0.0254	0.0118%	0.0587%	0.176736	-2.50033	-
P42704	LPPRC_HUMAN	LRPPRC	Leucine-rich PPR motif-containing protein, mitochondrial OS=Homo sapiens OX=9606 GN=LRPPRC PE=1 SV=3	157.905	1394			7.5509	3	1.1	3	3	3	1	3	3	1	3	2184;2834;3285	4	1	3	23489000	1575000	9001700	225860	15144	86555	0.0016	0.0005%	0.0026%	0.174967	-2.51485	-
P16152	CBR1_HUMAN	CBR1	Carbonyl reductase [NADPH] 1 OS=Homo sapiens OX=9606 GN=CBR1 PE=1 SV=3	30.375	277	O75828	CBR3	9.2529	19.5	10.8	19.5	19.5	4	2	4	4	2	4	941;1224;1940;2998	7	2	5	34237000	3135600	17935000	1902000	174200	996390	0.0135	0.006%	0.0305%	0.174831	-2.51596	-
P23434	GCSH_HUMAN	GCSH	Glycine cleavage system H protein, mitochondrial OS=Homo sapiens OX=9606 GN=GCSH PE=1 SV=2	18.885	173			3.1707	11.6	0	11.6	11.6	1	0	1	1	0	1	2443	1	0	1	4057100	0	4057100	507130	0	507130	0.0036	0.0%	0.0155%	0.173626	-2.52594	-
P49736	MCM2_HUMAN	MCM2	DNA replication licensing factor MCM2 OS=Homo sapiens OX=9606 GN=MCM2 PE=1 SV=4	101.896	904			8.344	3.4	0	3.4	3.4	2	0	2	2	0	2	868;1457	2	0	2	5008200	0	5008200	96312	0	96312	0.0007	0.0%	0.0029%	0.17282	-2.53266	-
P50395	GDIB_HUMAN	GDI2	Rab GDP dissociation inhibitor beta OS=Homo sapiens OX=9606 GN=GDI2 PE=1 SV=2	50.663	445	P31150	GDI1	4.6257	9	0	9	9	3	0	3	3	0	3	2407;2979;3727	3	0	3	14939000	0	11203000	497970	0	373440	0.0035	0.0%	0.0114%	0.171662	-2.54236	-
Q8WXF1	PSPC1_HUMAN	PSPC1	Paraspeckle component 1 OS=Homo sapiens OX=9606 GN=PSPC1 PE=1 SV=1	58.744	523			2.225	4.4	0	4.4	4.4	1	0	1	1	0	1	2544	1	0	1	5410300	0	3404400	200380	0	126090	0.0014	0.0%	0.0039%	0.171594	-2.54293	-
P23526	SAHH_HUMAN	AHCY	Adenosylhomocysteinase OS=Homo sapiens OX=9606 GN=AHCY PE=1 SV=4	47.716	432			11.688	17.1	3	9.3	17.1	7	1	4	7	1	4	161;1521;1751;2823;3312;3339;3770	5	1	4	51339000	3773300	22297000	2444700	179680	1061800	0.0174	0.0062%	0.0325%	0.169229	-2.56295	-
P05141	ADT2_HUMAN	SLC25A5	ADP/ATP translocase 2 OS=Homo sapiens OX=9606 GN=SLC25A5 PE=1 SV=7	32.852	298	P12236;P12235;Q9H0C2	SLC25A6;SLC25A4;SLC25A31	10.851	14.4	3.4	14.4	14.4	4	1	4	4	1	4	398;2088;3072;3705	7	2	5	106700000	6464900	38452000	5335000	323240	1922600	0.038	0.0112%	0.0588%	0.168129	-2.57236	-
P53597	SUCA_HUMAN	SUCLG1	Succinate--CoA ligase [ADP/GDP-forming] subunit alpha, mitochondrial OS=Homo sapiens OX=9606 GN=SUCLG1 PE=1 SV=4	36.25	346			5.9598	10.4	0	10.4	10.4	2	0	2	2	0	2	1624;2387	3	0	3	9657600	0	9657600	643840	0	643840	0.0046	0.0%	0.0197%	0.166441	-2.58691	-
P37268	FDFT_HUMAN	FDFT1	Squalene synthase OS=Homo sapiens OX=9606 GN=FDFT1 PE=1 SV=1	48.115	417			43.875	9.1	3.4	9.1	9.1	3	1	3	3	1	3	580;2762;2851	4	1	3	28733000	3802200	22919000	1249200	165310	996490	0.0089	0.0057%	0.0305%	0.165897	-2.59164	-
Q9Y4L1	HYOU1_HUMAN	HYOU1	Hypoxia up-regulated protein 1 OS=Homo sapiens OX=9606 GN=HYOU1 PE=1 SV=1	111.335	999			13.407	9.6	2.1	9.6	9.6	7	1	7	7	1	7	383;1826;2150;2350;3185;3318;3377	8	1	7	22327000	3173700	19153000	391690	55679	336020	0.0028	0.0019%	0.0103%	0.165703	-2.59333	-
P49321	NASP_HUMAN	NASP	Nuclear autoantigenic sperm protein OS=Homo sapiens OX=9606 GN=NASP PE=1 SV=2	85.238	788			3.9461	5.5	0	5.5	5.5	3	0	3	3	0	3	752;1359;3092	3	0	3	5186400	0	5186400	117870	0	117870	0.0008	0.0%	0.0036%	0.164681	-2.60226	-
P00491	PNPH_HUMAN	PNP	Purine nucleoside phosphorylase OS=Homo sapiens OX=9606 GN=PNP PE=1 SV=2	32.118	289			11.83	13.8	0	7.6	13.8	2	0	1	2	0	1	1952;3388	1	0	1	15608000	0	5202300	709470	0	236470	0.0051	0.0%	0.0072%	0.163463	-2.61297	-
Q96AG4	LRC59_HUMAN	LRRC59	Leucine-rich repeat-containing protein 59 OS=Homo sapiens OX=9606 GN=LRRC59 PE=1 SV=1	34.93	307			1.7063	3.9	0	3.9	3.9	1	0	1	1	0	1	2329	1	0	1	8805000	0	2758600	517940	0	162270	0.0037	0.0%	0.005%	0.161587	-2.62962	-
Q5VTE0	EF1A3_HUMAN	EEF1A1P5	Putative elongation factor 1-alpha-like 3 OS=Homo sapiens OX=9606 GN=EEF1A1P5 PE=5 SV=1	50.185	462	P68104	EEF1A1	89.877	29.7	16	21.9	13.9	10	5	8	3	2	2	684;1477;2167;2705;2753;2868;3021;3142;3378;3813	20	7	13	700120000	53626000	336670000	28005000	2145000	13467000	0.1994	0.0745%	0.412%	0.159284	-2.65033	-
P53621	COPA_HUMAN	COPA	Coatomer subunit alpha OS=Homo sapiens OX=9606 GN=COPA PE=1 SV=2	138.346	1224			3.0728	1.7	0	1.7	1.7	2	0	2	2	0	2	2123;2888	2	0	2	6177400	0	3692700	81281	0	48588	0.0006	0.0%	0.0015%	0.158154	-2.6606	-
Q92499	DDX1_HUMAN	DDX1	ATP-dependent RNA helicase DDX1 OS=Homo sapiens OX=9606 GN=DDX1 PE=1 SV=2	82.432	740			5.9354	10.1	1.2	3.9	10.1	5	1	2	5	1	2	527;612;930;1136;1869	3	1	2	14583000	0	4482500	317030	0	97445	0.0023	0.0%	0.003%	0.157489	-2.66668	-
P09622	DLDH_HUMAN	DLD	Dihydrolipoyl dehydrogenase, mitochondrial OS=Homo sapiens OX=9606 GN=DLD PE=1 SV=2	54.177	509			17.184	11.2	2.8	11.2	11.2	4	1	4	4	1	4	202;1601;2526;2838	6	1	5	29374000	3705200	23594000	1087900	137230	873840	0.0077	0.0048%	0.0267%	0.15704	-2.6708	-
Q9NSD9	SYFB_HUMAN	FARSB	Phenylalanine--tRNA ligase beta subunit OS=Homo sapiens OX=9606 GN=FARSB PE=1 SV=3	66.116	589			3.5888	5.6	0	5.6	5.6	3	0	3	3	0	3	1927;1979;3306	3	0	3	5464500	0	5464500	121430	0	121430	0.0009	0.0%	0.0037%	0.156675	-2.67415	-
P22307	SCP2_HUMAN	SCP2	Sterol carrier protein 2 OS=Homo sapiens OX=9606 GN=SCP2 PE=1 SV=2	58.994	547			17.27	5.5	1.5	5.5	5.5	3	1	3	3	1	3	1476;1755;2416	4	1	3	66648000	7048600	45212000	2082800	220270	1412900	0.0148	0.0076%	0.0432%	0.155901	-2.6813	-
P17858	PFKAL_HUMAN	PFKL	ATP-dependent 6-phosphofructokinase, liver type OS=Homo sapiens OX=9606 GN=PFKL PE=1 SV=6	85.018	780			2.4956	1.7	0	1.7	1.7	1	0	1	1	0	1	2130	1	0	1	3807700	0	2205900	92870	0	53803	0.0007	0.0%	0.0016%	0.155804	-2.68219	-
Q06210	GFPT1_HUMAN	GFPT1	Glutamine--fructose-6-phosphate aminotransferase [isomerizing] 1 OS=Homo sapiens OX=9606 GN=GFPT1 PE=1 SV=3	78.806	699	O94808	GFPT2	6.1682	7.7	2	7.7	7.7	4	1	4	4	1	4	1302;1338;3428;3439	5	1	4	14270000	1900400	12369000	291210	38784	252430	0.0021	0.0013%	0.0077%	0.153642	-2.70235	-
P35237	SPB6_HUMAN	SERPINB6	Serpin B6 OS=Homo sapiens OX=9606 GN=SERPINB6 PE=1 SV=3	42.622	376			1.4587	5.3	0	5.3	5.3	1	0	1	1	0	1	2871	1	0	1	5281600	0	5281600	220070	0	220070	0.0016	0.0%	0.0067%	0.153525	-2.70346	-
Q9UKK9	NUDT5_HUMAN	NUDT5	ADP-sugar pyrophosphatase OS=Homo sapiens OX=9606 GN=NUDT5 PE=1 SV=1	24.328	219			5.5323	18.7	5.9	18.7	18.7	3	1	3	3	1	3	1319;1868;2776	4	1	3	13489000	1107900	7219500	1037600	85224	555350	0.0074	0.003%	0.017%	0.153459	-2.70407	-
O43175	SERA_HUMAN	PHGDH	D-3-phosphoglycerate dehydrogenase OS=Homo sapiens OX=9606 GN=PHGDH PE=1 SV=4	56.65	533			4.5055	6.4	2.3	6.4	6.4	3	1	3	3	1	3	1258;1565;3186	4	1	3	17331000	2100600	13738000	641890	77798	508800	0.0046	0.0027%	0.0156%	0.152904	-2.7093	-
P49588	SYAC_HUMAN	AARS1	Alanine--tRNA ligase, cytoplasmic OS=Homo sapiens OX=9606 GN=AARS1 PE=1 SV=2	106.81	968			4.9362	3.7	1.3	3.7	3.7	2	1	2	2	1	2	2667;3401	3	1	2	11105000	1466100	9638500	191460	25277	166180	0.0014	0.0009%	0.0051%	0.152109	-2.71683	-
Q13151	ROA0_HUMAN	HNRNPA0	Heterogeneous nuclear ribonucleoprotein A0 OS=Homo sapiens OX=9606 GN=HNRNPA0 PE=1 SV=1	30.841	305			6.6741	17	2.3	17	17	5	1	5	5	1	5	624;1102;1760;1932;1944	6	1	5	1895300000	7825700	51711000	135380000	558980	3693600	0.9639	0.0194%	0.113%	0.151335	-2.72418	-
P30153	2AAA_HUMAN	PPP2R1A	Serine/threonine-protein phosphatase 2A 65 kDa regulatory subunit A alpha isoform OS=Homo sapiens OX=9606 GN=PPP2R1A PE=1 SV=4	65.309	589			8.2872	11.4	2.7	8	11.4	4	1	3	4	1	3	143;767;1488;2808	5	1	4	38503000	1843200	12193000	987250	47260	312640	0.007	0.0016%	0.0096%	0.151169	-2.72577	-
P34897	GLYM_HUMAN	SHMT2	Serine hydroxymethyltransferase, mitochondrial OS=Homo sapiens OX=9606 GN=SHMT2 PE=1 SV=3	55.993	504	P34896	SHMT1	74.948	29.2	12.5	29.2	29.2	11	4	11	11	4	11	10;93;125;1166;1297;1625;2002;2873;3134;3467;3594	15	4	11	117060000	15328000	101730000	3547200	464480	3082700	0.0253	0.0161%	0.0943%	0.150673	-2.7305	-
Q05519	SRS11_HUMAN	SRSF11	Serine/arginine-rich splicing factor 11 OS=Homo sapiens OX=9606 GN=SRSF11 PE=1 SV=1	53.542	484			10.839	3.5	3.5	3.5	3.5	1	1	1	1	1	1	179	2	1	1	54134000	6588400	44273000	3383300	411770	2767100	0.0241	0.0143%	0.0847%	0.148813	-2.74843	-
P61019	RAB2A_HUMAN	RAB2A	Ras-related protein Rab-2A OS=Homo sapiens OX=9606 GN=RAB2A PE=1 SV=1	23.546	212			2.2566	6.6	0	6.6	6.6	1	0	1	1	0	1	3068	1	0	1	2690400	0	2690400	179360	0	179360	0.0013	0.0%	0.0055%	0.14804	-2.75594	-
Q9NR45	SIAS_HUMAN	NANS	Sialic acid synthase OS=Homo sapiens OX=9606 GN=NANS PE=1 SV=2	40.307	359			2.0197	2.8	0	2.8	2.8	1	0	1	1	0	1	1350	1	0	1	2052600	0	2052600	108030	0	108030	0.0008	0.0%	0.0033%	0.147781	-2.75847	-
P15927	RFA2_HUMAN	RPA2	Replication protein A 32 kDa subunit OS=Homo sapiens OX=9606 GN=RPA2 PE=1 SV=1	29.247	270			13.967	5.9	0	5.9	5.9	1	0	1	1	0	1	1487	1	0	1	13573000	0	7425800	1131100	0	618820	0.0081	0.0%	0.0189%	0.14743	-2.7619	-
Q13442	HAP28_HUMAN	PDAP1	28 kDa heat- and acid-stable phosphoprotein OS=Homo sapiens OX=9606 GN=PDAP1 PE=1 SV=1	20.63	181			4.317	13.8	7.7	13.8	13.8	3	1	3	3	1	3	1274;1737;1805	4	1	3	16608000	1853600	12638000	1660800	185360	1263800	0.0118	0.0064%	0.0387%	0.146669	-2.76937	-
P13010	XRCC5_HUMAN	XRCC5	X-ray repair cross-complementing protein 5 OS=Homo sapiens OX=9606 GN=XRCC5 PE=1 SV=3	82.705	732			5.1422	12	3.3	9.3	12	6	1	5	6	1	5	226;467;531;921;1963;2986	6	1	5	23383000	2678600	18353000	531430	60877	417110	0.0038	0.0021%	0.0128%	0.145949	-2.77646	-
P11310	ACADM_HUMAN	ACADM	Medium-chain specific acyl-CoA dehydrogenase, mitochondrial OS=Homo sapiens OX=9606 GN=ACADM PE=1 SV=1	46.588	421			3.5735	8.3	2.4	8.3	8.3	3	1	3	3	1	3	640;1704;3129	4	1	3	10557000	1342900	9213900	502700	63947	438760	0.0036	0.0022%	0.0134%	0.145747	-2.77846	-
Q15046	SYK_HUMAN	KARS1	Lysine--tRNA ligase OS=Homo sapiens OX=9606 GN=KARS1 PE=1 SV=3	68.048	597			1.3127	4	0	2.7	4	2	0	1	2	0	1	2701;3782	1	0	1	2843000	0	2843000	86150	0	86150	0.0006	0.0%	0.0026%	0.145745	-2.77848	-
P11586	C1TC_HUMAN	MTHFD1	C-1-tetrahydrofolate synthase, cytoplasmic OS=Homo sapiens OX=9606 GN=MTHFD1 PE=1 SV=4	101.531	935			8.075	6.6	1.3	5.7	6.6	5	1	4	5	1	4	1283;1829;2380;3089;3804	6	1	5	23803000	1692400	11663000	425050	30221	208270	0.003	0.001%	0.0064%	0.145108	-2.7848	-
Q13451	FKBP5_HUMAN	FKBP5	Peptidyl-prolyl cis-trans isomerase FKBP5 OS=Homo sapiens OX=9606 GN=FKBP5 PE=1 SV=2	51.212	457			4.054	7.4	0	7.4	7.4	3	0	3	3	0	3	335;2785;3469	3	0	3	8821200	0	8821200	284560	0	284560	0.002	0.0%	0.0087%	0.144998	-2.78589	-
P04040	CATA_HUMAN	CAT	Catalase OS=Homo sapiens OX=9606 GN=CAT PE=1 SV=3	59.756	527			2.4292	4.2	0	4.2	4.2	2	0	2	2	0	2	985;2146	2	0	2	5645000	0	5645000	176400	0	176400	0.0013	0.0%	0.0054%	0.14264	-2.80955	-
Q8NFF5	FAD1_HUMAN	FLAD1	FAD synthase OS=Homo sapiens OX=9606 GN=FLAD1 PE=1 SV=1	65.266	587			3.6899	2.6	0	2.6	2.6	1	0	1	1	0	1	3034	1	0	1	3033200	0	3033200	86664	0	86664	0.0006	0.0%	0.0027%	0.142071	-2.81532	-
P13861	KAP2_HUMAN	PRKAR2A	cAMP-dependent protein kinase type II-alpha regulatory subunit OS=Homo sapiens OX=9606 GN=PRKAR2A PE=1 SV=2	45.518	404			1.6392	8.2	0	8.2	8.2	2	0	2	2	0	2	37;2379	2	0	2	4744800	0	4744800	182490	0	182490	0.0013	0.0%	0.0056%	0.141825	-2.81782	-
P05455	LA_HUMAN	SSB	Lupus La protein OS=Homo sapiens OX=9606 GN=SSB PE=1 SV=2	46.837	408			2.3561	3.4	0	3.4	3.4	1	0	1	1	0	1	1245	1	0	1	6345200	0	6345200	218800	0	218800	0.0016	0.0%	0.0067%	0.140152	-2.83493	-
P00367	DHE3_HUMAN	GLUD1	Glutamate dehydrogenase 1, mitochondrial OS=Homo sapiens OX=9606 GN=GLUD1 PE=1 SV=2	61.398	558	P49448	GLUD2	4.6722	9.7	1.4	9.7	9.7	4	1	4	4	1	4	157;1335;1502;3765	6	1	5	12653000	1553800	11099000	341970	41996	299980	0.0024	0.0015%	0.0092%	0.139995	-2.83656	-
P62266	RS23_HUMAN	RPS23	40S ribosomal protein S23 OS=Homo sapiens OX=9606 GN=RPS23 PE=1 SV=3	15.808	143			1.7161	7.7	0	7.7	7.7	1	0	1	1	0	1	3325	1	0	1	21242000	0	11699000	2655200	0	1462400	0.0189	0.0%	0.0447%	0.138492	-2.85212	-
O96000	NDUBA_HUMAN	NDUFB10	NADH dehydrogenase [ubiquinone] 1 beta subcomplex subunit 10 OS=Homo sapiens OX=9606 GN=NDUFB10 PE=1 SV=3	20.777	172			1.5819	6.4	0	6.4	6.4	1	0	1	1	0	1	3772	1	0	1	4695800	0	4695800	361210	0	361210	0.0026	0.0%	0.0111%	0.134414	-2.89524	-
Q9NWU1	OXSM_HUMAN	OXSM	3-oxoacyl-[acyl-carrier-protein] synthase, mitochondrial OS=Homo sapiens OX=9606 GN=OXSM PE=1 SV=1	48.843	459			1.2284	2.6	2.6	2.6	2.6	1	1	1	1	1	1	433	3	1	2	61548000000	2730600000	20322000000	2930900000	130030000	967720000	20.867	4.5141%	29.6081%	0.134367	-2.89575	-
P20700	LMNB1_HUMAN	LMNB1	Lamin-B1 OS=Homo sapiens OX=9606 GN=LMNB1 PE=1 SV=2	66.408	586			44.746	27.1	7.3	27.1	27.1	14	3	14	14	3	14	115;211;360;869;1449;1609;1746;1834;1845;2194;2245;2694;2919;2920	18	3	15	102430000	11661000	87270000	2695500	306860	2296600	0.0192	0.0107%	0.0703%	0.13362	-2.90379	-
P78358	CTG1B_HUMAN	CTAG1A	Cancer/testis antigen 1 OS=Homo sapiens OX=9606 GN=CTAG1A PE=1 SV=1	17.992	180			1.5434	9.4	0	9.4	9.4	1	0	1	1	0	1	2909	1	0	1	5040400	0	5040400	630050	0	630050	0.0045	0.0%	0.0193%	0.133149	-2.90888	-
P46940	IQGA1_HUMAN	IQGAP1	Ras GTPase-activating-like protein IQGAP1 OS=Homo sapiens OX=9606 GN=IQGAP1 PE=1 SV=1	189.252	1657			9.3427	2.2	0	1.1	2.2	2	0	1	2	0	1	1541;1905	1	0	1	15419000	0	4387400	162310	0	46183	0.0012	0.0%	0.0014%	0.132434	-2.91666	-
Q9BTZ2	DHRS4_HUMAN	DHRS4	Dehydrogenase/reductase SDR family member 4 OS=Homo sapiens OX=9606 GN=DHRS4 PE=1 SV=3	29.537	278	P0CG22	DHRS4L1	2.1006	7.9	0	7.9	7.9	2	0	2	2	0	2	1847;3174	2	0	2	3038600	0	3038600	189920	0	189920	0.0014	0.0%	0.0058%	0.131584	-2.92595	-
Q13907	IDI1_HUMAN	IDI1	Isopentenyl-diphosphate Delta-isomerase 1 OS=Homo sapiens OX=9606 GN=IDI1 PE=1 SV=2	26.319	227			2.0065	14.1	0	14.1	14.1	2	0	2	2	0	2	73;2605	2	0	2	10357000	0	10357000	739790	0	739790	0.0053	0.0%	0.0226%	0.130363	-2.93939	-
Q02790	FKBP4_HUMAN	FKBP4	Peptidyl-prolyl cis-trans isomerase FKBP4 OS=Homo sapiens OX=9606 GN=FKBP4 PE=1 SV=3	51.805	459			13.757	19.8	11.1	19.8	19.8	7	3	7	7	3	7	334;907;1076;1080;1914;2342;2784	11	3	8	28076000	3082700	23770000	825760	90669	699100	0.0059	0.0031%	0.0214%	0.129689	-2.94688	-
P18206	VINC_HUMAN	VCL	Vinculin OS=Homo sapiens OX=9606 GN=VCL PE=1 SV=4	123.799	1134			13.045	9.3	0	4.3	9.3	8	0	3	8	0	3	261;311;764;2031;2402;2429;2440;2923	3	0	3	33553000	0	5384100	390160	0	62606	0.0028	0.0%	0.0019%	0.12859	-2.95915	-
P23588	IF4B_HUMAN	EIF4B	Eukaryotic translation initiation factor 4B OS=Homo sapiens OX=9606 GN=EIF4B PE=1 SV=2	69.151	611			3.7862	4.6	2.5	4.6	4.6	2	1	2	2	1	2	3326;3354	4	1	3	10004000	1138600	8865500	277890	31627	246260	0.002	0.0011%	0.0075%	0.12843	-2.96094	-
P02545	LMNA_HUMAN	LMNA	Prelamin-A/C OS=Homo sapiens OX=9606 GN=LMNA PE=1 SV=1	74.139	664			38.726	20.3	4.5	17.3	20.3	13	3	11	13	3	11	625;642;1425;1649;1818;1833;2020;2188;2195;2955;3029;3063;3180	15	4	11	146080000	10090000	80388000	3320100	229310	1827000	0.0236	0.008%	0.0559%	0.125516	-2.99405	-
O14818	PSA7_HUMAN	PSMA7	Proteasome subunit alpha type-7 OS=Homo sapiens OX=9606 GN=PSMA7 PE=1 SV=1	27.887	248	Q8TAA3	PSMA8	7.2711	16.1	0	10.5	16.1	3	0	2	3	0	2	181;2610;3796	2	0	2	18200000	0	7307200	1137500	0	456700	0.0081	0.0%	0.014%	0.125316	-2.99635	-
O75874	IDHC_HUMAN	IDH1	Isocitrate dehydrogenase [NADP] cytoplasmic OS=Homo sapiens OX=9606 GN=IDH1 PE=1 SV=2	46.659	414			22.9	21.5	10.9	19.3	19.3	8	4	7	7	3	7	296;952;1184;1225;1296;2509;2833;3272	12	4	8	106360000	11336000	92232000	3545500	377880	3074400	0.0252	0.0131%	0.0941%	0.122907	-3.02436	-
O94905	ERLN2_HUMAN	ERLIN2	Erlin-2 OS=Homo sapiens OX=9606 GN=ERLIN2 PE=1 SV=1	37.84	339	O75477	ERLIN1	8.0928	14.5	0	14.5	14.5	3	0	3	3	0	3	1455;1628;1840	3	0	3	3681000	0	3681000	153380	0	153380	0.0011	0.0%	0.0047%	0.121736	-3.03817	-
P54886	P5CS_HUMAN	ALDH18A1	Delta-1-pyrroline-5-carboxylate synthase OS=Homo sapiens OX=9606 GN=ALDH18A1 PE=1 SV=2	87.302	795			6.2495	1.5	0	1.5	1.5	1	0	1	1	0	1	1223	1	0	1	5335300	0	5335300	108880	0	108880	0.0008	0.0%	0.0033%	0.12059	-3.05182	-
Q01581	HMCS1_HUMAN	HMGCS1	Hydroxymethylglutaryl-CoA synthase, cytoplasmic OS=Homo sapiens OX=9606 GN=HMGCS1 PE=1 SV=2	57.294	520	P54868	HMGCS2	14.225	17.1	6	17.1	17.1	6	2	6	6	2	6	1494;1900;1919;2630;3139;3584	9	2	7	35917000	3835100	32082000	1330300	142040	1188200	0.0095	0.0049%	0.0364%	0.119541	-3.06443	-
Q9H299	SH3L3_HUMAN	SH3BGRL3	SH3 domain-binding glutamic acid-rich-like protein 3 OS=Homo sapiens OX=9606 GN=SH3BGRL3 PE=1 SV=1	10.438	93			43.393	31.2	10.8	31.2	31.2	2	1	2	2	1	2	1620;3637	3	1	2	81611000	1178900	10052000	20403000	294720	2513000	0.1453	0.0102%	0.0769%	0.11728	-3.09197	-
P22102	PUR2_HUMAN	GART	Trifunctional purine biosynthetic protein adenosine-3 OS=Homo sapiens OX=9606 GN=GART PE=1 SV=1	107.767	1010			13.282	7.7	1.3	7.7	7.7	5	1	5	5	1	5	131;1440;1880;3337;3347	6	1	5	20223000	1508600	12968000	361120	26940	231560	0.0026	0.0009%	0.0071%	0.116333	-3.10367	-
Q16891	MIC60_HUMAN	IMMT	MICOS complex subunit MIC60 OS=Homo sapiens OX=9606 GN=IMMT PE=1 SV=1	83.678	758			12.263	9.4	1.2	8.2	9.4	5	1	4	5	1	4	836;1138;1929;1989;2229	5	1	4	12714000	1093400	9542000	235440	20249	176700	0.0017	0.0007%	0.0054%	0.114588	-3.12547	-
P37837	TALDO_HUMAN	TALDO1	Transaldolase OS=Homo sapiens OX=9606 GN=TALDO1 PE=1 SV=2	37.54	337			2.1982	6.5	0	6.5	6.5	2	0	2	2	0	2	1947;2062	2	0	2	7059800	0	7059800	294160	0	294160	0.0021	0.0%	0.009%	0.111215	-3.16857	-
P49915	GUAA_HUMAN	GMPS	GMP synthase [glutamine-hydrolyzing] OS=Homo sapiens OX=9606 GN=GMPS PE=1 SV=1	76.715	693			3.3934	5.6	0	5.6	5.6	2	0	2	2	0	2	735;792	2	0	2	16482000	0	8418000	336360	0	171800	0.0024	0.0%	0.0053%	0.109383	-3.19255	-
P61158	ARP3_HUMAN	ACTR3	Actin-related protein 3 OS=Homo sapiens OX=9606 GN=ACTR3 PE=1 SV=3	47.371	418	Q9P1U1	ACTR3B	4.7545	12.2	0	9.3	12.2	4	0	3	4	0	3	976;1270;2225;2513	3	0	3	8593200	0	8098000	390600	0	368090	0.0028	0.0%	0.0113%	0.108734	-3.20112	-
P49755	TMEDA_HUMAN	TMED10	Transmembrane emp24 domain-containing protein 10 OS=Homo sapiens OX=9606 GN=TMED10 PE=1 SV=2	24.976	219			2.6638	5.5	0	5.5	5.5	1	0	1	1	0	1	1648	2	0	2	22464000	0	8706200	1728000	0	669710	0.0123	0.0%	0.0205%	0.108457	-3.20481	-
P07910	HNRPC_HUMAN	HNRNPC	Heterogeneous nuclear ribonucleoproteins C1/C2 OS=Homo sapiens OX=9606 GN=HNRNPC PE=1 SV=4	33.67	306	P0DMR1;O60812;B7ZW38;B2RXH8	HNRNPCL4;HNRNPCL1;HNRNPCL3;HNRNPCL2	21.803	20.3	7.5	20.3	20.3	6	2	6	6	2	6	1085;2022;2391;2692;3353;3389	8	2	6	89720000	5493500	50697000	4078200	249710	2304400	0.029	0.0087%	0.0705%	0.108359	-3.2061	-
Q15233	NONO_HUMAN	NONO	Non-POU domain-containing octamer-binding protein OS=Homo sapiens OX=9606 GN=NONO PE=1 SV=4	54.232	471			2.9389	6.6	3.6	4.9	4.9	3	2	2	2	1	2	331;885;3371	3	1	2	12661000	1076800	10058000	486980	41414	386860	0.0035	0.0014%	0.0118%	0.107059	-3.22352	-
Q6YN16	HSDL2_HUMAN	HSDL2	Hydroxysteroid dehydrogenase-like protein 2 OS=Homo sapiens OX=9606 GN=HSDL2 PE=1 SV=1	45.395	418			1.5331	4.3	0	4.3	4.3	1	0	1	1	0	1	2068	1	0	1	3077100	0	3077100	106110	0	106110	0.0008	0.0%	0.0032%	0.106998	-3.22434	-
P23921	RIR1_HUMAN	RRM1	Ribonucleoside-diphosphate reductase large subunit OS=Homo sapiens OX=9606 GN=RRM1 PE=1 SV=1	90.07	792			3.4077	4.5	0	4.5	4.5	2	0	2	2	0	2	1043;3494	2	0	2	10235000	0	10235000	227440	0	227440	0.0016	0.0%	0.007%	0.105459	-3.24524	-
P24539	AT5F1_HUMAN	ATP5PB	ATP synthase F(0) complex subunit B1, mitochondrial OS=Homo sapiens OX=9606 GN=ATP5PB PE=1 SV=2	28.909	256			1.636	7.8	0	7.8	7.8	2	0	2	2	0	2	1385;1893	2	0	2	3898700	0	3898700	229340	0	229340	0.0016	0.0%	0.007%	0.10116	-3.30529	-
P51659	DHB4_HUMAN	HSD17B4	Peroxisomal multifunctional enzyme type 2 OS=Homo sapiens OX=9606 GN=HSD17B4 PE=1 SV=3	79.686	736			3.5042	3.5	0	3.5	3.5	2	0	2	2	0	2	1626;1973	2	0	2	4543800	0	4543800	94663	0	94663	0.0007	0.0%	0.0029%	0.100771	-3.31084	-
P04406	G3P_HUMAN	GAPDH	Glyceraldehyde-3-phosphate dehydrogenase OS=Homo sapiens OX=9606 GN=GAPDH PE=1 SV=3	36.053	335	O14556	GAPDHS	144.44	48.7	29.6	48.7	48.7	11	6	11	11	6	11	1051;1145;2013;2271;2297;2298;3433;3437;3540;3597;3598	30	6	24	805320000	64218000	637290000	42385000	3379900	33542000	0.3018	0.1173%	1.0262%	0.100767	-3.3109	-
P06454	PTMA_HUMAN	PTMA	Prothymosin alpha OS=Homo sapiens OX=9606 GN=PTMA PE=1 SV=2	12.203	111			5.749	21.6	0	21.6	21.6	2	0	2	2	0	2	861;2818	4	0	4	6244800	0	6244800	2081600	0	2081600	0.0148	0.0%	0.0637%	0.0989971	-3.33647	-
Q9P287	BCCIP_HUMAN	BCCIP	BRCA2 and CDKN1A-interacting protein OS=Homo sapiens OX=9606 GN=BCCIP PE=1 SV=1	35.979	314			16.522	7.3	0	7.3	7.3	1	0	1	1	0	1	242	1	0	1	8684700	0	8684700	434240	0	434240	0.0031	0.0%	0.0133%	0.0988915	-3.33801	-
Q99832	TCPH_HUMAN	CCT7	T-complex protein 1 subunit eta OS=Homo sapiens OX=9606 GN=CCT7 PE=1 SV=2	59.367	543			11.742	14.5	2	14.5	14.5	6	1	6	6	1	6	171;1112;1400;2760;2926;2980	7	1	6	29202000	2168400	22009000	834350	61954	628830	0.0059	0.0022%	0.0192%	0.0985233	-3.34339	-
P50213	IDH3A_HUMAN	IDH3A	Isocitrate dehydrogenase [NAD] subunit alpha, mitochondrial OS=Homo sapiens OX=9606 GN=IDH3A PE=1 SV=1	39.592	366			7.0448	9.6	3.3	9.6	9.6	2	1	2	2	1	2	787;3230	3	1	2	6577800	0	6577800	298990	0	298990	0.0021	0.0%	0.0091%	0.09628	-3.37662	-
P20962	PTMS_HUMAN	PTMS	Parathymosin OS=Homo sapiens OX=9606 GN=PTMS PE=1 SV=2	11.53	102			1.6507	10.8	0	10.8	10.8	1	0	1	1	0	1	3024	1	0	1	7202500	0	7202500	2400800	0	2400800	0.0171	0.0%	0.0735%	0.0962498	-3.37707	-
P08195	4F2_HUMAN	SLC3A2	4F2 cell-surface antigen heavy chain OS=Homo sapiens OX=9606 GN=SLC3A2 PE=1 SV=3	67.994	630			4.9654	7.1	0	4.1	7.1	3	0	2	3	0	2	1235;1470;2103	2	0	2	13413000	0	6730100	406440	0	203940	0.0029	0.0%	0.0062%	0.094533	-3.40304	-
O43252	PAPS1_HUMAN	PAPSS1	Bifunctional 3'-phosphoadenosine 5'-phosphosulfate synthase 1 OS=Homo sapiens OX=9606 GN=PAPSS1 PE=1 SV=2	70.833	624			1.3359	3.2	0	3.2	3.2	1	0	1	1	0	1	1109	1	0	1	7419300	0	7419300	206090	0	206090	0.0015	0.0%	0.0063%	0.0931429	-3.42441	-
P49368	TCPG_HUMAN	CCT3	T-complex protein 1 subunit gamma OS=Homo sapiens OX=9606 GN=CCT3 PE=1 SV=4	60.534	545			8.8261	10.3	2	10.3	10.3	4	1	4	4	1	4	314;738;1677;1687	5	1	4	44895000	2897900	31177000	1213400	78322	842620	0.0086	0.0027%	0.0258%	0.0929499	-3.4274	-
O75367	H2AY_HUMAN	MACROH2A1	Core histone macro-H2A.1 OS=Homo sapiens OX=9606 GN=MACROH2A1 PE=1 SV=5	39.183	369			1.2415	2.4	0	2.4	2.4	1	0	1	1	0	1	2745	1	0	1	4209300	0	4209300	247600	0	247600	0.0018	0.0%	0.0076%	0.0925612	-3.43345	-
P63010	AP2B1_HUMAN	AP2B1	AP-2 complex subunit beta OS=Homo sapiens OX=9606 GN=AP2B1 PE=1 SV=1	104.553	937	Q10567	AP1B1	4.7804	1.6	0	1.6	1.6	1	0	1	1	0	1	1850	1	0	1	8642000	0	5148700	180040	0	107270	0.0013	0.0%	0.0033%	0.0920915	-3.44079	-
P61020	RAB5B_HUMAN	RAB5B	Ras-related protein Rab-5B OS=Homo sapiens OX=9606 GN=RAB5B PE=1 SV=1	23.707	215			1.8838	16.7	10.2	16.7	6.5	3	2	3	1	0	1	908;2302;2647	1	0	1	3071100	0	3071100	219360	0	219360	0.0016	0.0%	0.0067%	0.0918653	-3.44434	-
P04843	RPN1_HUMAN	RPN1	Dolichyl-diphosphooligosaccharide--protein glycosyltransferase subunit 1 OS=Homo sapiens OX=9606 GN=RPN1 PE=1 SV=1	68.569	607			7.4905	10.5	2.8	10.5	10.5	5	1	5	5	1	5	205;2173;2501;3161;3567	7	1	6	19853000	1457400	15914000	484220	35547	388140	0.0034	0.0012%	0.0119%	0.0915797	-3.44883	-
P28070	PSB4_HUMAN	PSMB4	Proteasome subunit beta type-4 OS=Homo sapiens OX=9606 GN=PSMB4 PE=1 SV=4	29.204	264			4.6619	11.4	0	11.4	11.4	2	0	2	2	0	2	906;2724	2	0	2	7207500	0	7207500	655230	0	655230	0.0047	0.0%	0.02%	0.0890702	-3.48891	-
P19623	SPEE_HUMAN	SRM	Spermidine synthase OS=Homo sapiens OX=9606 GN=SRM PE=1 SV=1	33.825	302			2.9621	7	0	4.3	7	2	0	1	2	0	1	3477;3771	1	0	1	20867000	0	3804300	1304200	0	237770	0.0093	0.0%	0.0073%	0.0866481	-3.52869	-
P20618	PSB1_HUMAN	PSMB1	Proteasome subunit beta type-1 OS=Homo sapiens OX=9606 GN=PSMB1 PE=1 SV=2	26.489	241			4.0818	14.1	5.8	8.3	14.1	2	1	1	2	1	1	103;2550	3	1	2	26027000	1487700	17274000	1735100	99182	1151600	0.0124	0.0034%	0.0352%	0.0861237	-3.53745	-
Q12905	ILF2_HUMAN	ILF2	Interleukin enhancer-binding factor 2 OS=Homo sapiens OX=9606 GN=ILF2 PE=1 SV=2	43.062	390			7.4999	14.9	2.8	14.9	14.9	6	1	6	6	1	6	1557;1564;1752;1883;3492;3646	7	1	6	22772000	1413600	16540000	1084400	67313	787620	0.0077	0.0023%	0.0241%	0.0854655	-3.54851	-
P36776	LONM_HUMAN	LONP1	Lon protease homolog, mitochondrial OS=Homo sapiens OX=9606 GN=LONP1 PE=1 SV=2	106.489	959			4.1424	2.4	0	2.4	2.4	2	0	2	2	0	2	1379;1546	2	0	2	4937300	0	4937300	94947	0	94947	0.0007	0.0%	0.0029%	0.0849495	-3.55725	-
P00505	AATM_HUMAN	GOT2	Aspartate aminotransferase, mitochondrial OS=Homo sapiens OX=9606 GN=GOT2 PE=1 SV=3	47.518	430			10.704	6.3	3.5	6.3	6.3	2	1	2	2	1	2	272;1386	3	1	2	11325000	868430	10456000	365310	28014	337290	0.0026	0.001%	0.0103%	0.0830557	-3.58978	-
O43390	HNRPR_HUMAN	HNRNPR	Heterogeneous nuclear ribonucleoprotein R OS=Homo sapiens OX=9606 GN=HNRNPR PE=1 SV=1	70.943	633			16.618	4.4	2.4	2.1	4.4	2	1	1	2	1	1	505;656	2	1	1	12876000	0	7404200	314060	0	180590	0.0022	0.0%	0.0055%	0.0807678	-3.63008	-
O00410	IPO5_HUMAN	IPO5	Importin-5 OS=Homo sapiens OX=9606 GN=IPO5 PE=1 SV=4	123.63	1097	O60518	RANBP6	9.2017	6.6	1.1	3.9	6.6	5	1	3	5	1	3	137;665;2102;2119;2943	4	1	3	29421000	0	8111900	507260	0	139860	0.0036	0.0%	0.0043%	0.0803846	-3.63694	-
Q9BVA1	TBB2B_HUMAN	TUBB2B	Tubulin beta-2B chain OS=Homo sapiens OX=9606 GN=TUBB2B PE=1 SV=1	49.953	445	Q13885	TUBB2A	1.2225	36	23.8	36	3.4	11	8	11	1	0	1	140;207;840;988;1134;1629;1863;1982;2285;2430;2581	1	0	1	8286500	0	8286500	376660	0	376660	0.0027	0.0%	0.0115%	0.0790713	-3.6607	-
Q09666	AHNK_HUMAN	AHNAK	Neuroblast differentiation-associated protein AHNAK OS=Homo sapiens OX=9606 GN=AHNAK PE=1 SV=2	629.101	5890			17.398	11.3	1.2	6.7	11.3	12	1	5	12	1	5	44;68;1007;1078;1079;1538;1638;3344;3345;3355;3356;3357	6	1	5	137710000	1687800	21382000	334240	4096.6	51899	0.0024	0.0001%	0.0016%	0.0789356	-3.66318	-
Q99460	PSMD1_HUMAN	PSMD1	26S proteasome non-ATPase regulatory subunit 1 OS=Homo sapiens OX=9606 GN=PSMD1 PE=1 SV=2	105.836	953			3.9394	3.4	0	3.4	3.4	2	0	2	2	0	2	23;2397	2	0	2	7234500	0	4448300	141850	0	87221	0.001	0.0%	0.0027%	0.0768854	-3.70115	-
Q13838	DX39B_HUMAN	DDX39B	Spliceosome RNA helicase DDX39B OS=Homo sapiens OX=9606 GN=DDX39B PE=1 SV=1	48.991	428	O00148	DDX39A	11.34	16.4	2.8	16.4	16.4	7	1	7	7	1	7	399;562;721;1160;1562;2275;3335	9	1	8	62160000	2816000	36920000	2590000	117330	1538300	0.0184	0.0041%	0.0471%	0.076273	-3.71268	-
P33176	KINH_HUMAN	KIF5B	Kinesin-1 heavy chain OS=Homo sapiens OX=9606 GN=KIF5B PE=1 SV=1	109.685	963	O60282	KIF5C	6.2578	4	0	4	2.8	3	0	3	2	0	2	2699;2881;3124	3	0	3	6970000	0	6970000	104030	0	104030	0.0007	0.0%	0.0032%	0.0759602	-3.71861	-
Q03252	LMNB2_HUMAN	LMNB2	Lamin-B2 OS=Homo sapiens OX=9606 GN=LMNB2 PE=1 SV=4	69.948	620			10.484	8.9	0	8.9	8.9	5	0	5	5	0	5	480;663;1167;1916;3282	5	0	5	11039000	0	11039000	269250	0	269250	0.0019	0.0%	0.0082%	0.0738293	-3.75966	-
Q9NUJ1	ABHDA_HUMAN	ABHD10	Palmitoyl-protein thioesterase ABHD10, mitochondrial OS=Homo sapiens OX=9606 GN=ABHD10 PE=1 SV=1	33.932	306			7.9963	9.2	0	9.2	9.2	2	0	2	2	0	2	3498;3591	2	0	2	17220000	0	17220000	861010	0	861010	0.0061	0.0%	0.0263%	0.0728029	-3.77986	-
Q68CP9	ARID2_HUMAN	ARID2	AT-rich interactive domain-containing protein 2 OS=Homo sapiens OX=9606 GN=ARID2 PE=1 SV=2	197.391	1835			1.4805	0.6	0	0.6	0.6	1	0	1	1	0	1	1744	1	0	1	15779000	0	15779000	202300	0	202300	0.0014	0.0%	0.0062%	0.0713926	-3.80808	-
Q86VP6	CAND1_HUMAN	CAND1	Cullin-associated NEDD8-dissociated protein 1 OS=Homo sapiens OX=9606 GN=CAND1 PE=1 SV=2	136.376	1230			4.9727	3	0	3	3	3	0	3	3	0	3	55;310;1977	3	0	3	12496000	0	10332000	186510	0	154210	0.0013	0.0%	0.0047%	0.0712461	-3.81104	-
P21912	SDHB_HUMAN	SDHB	Succinate dehydrogenase [ubiquinone] iron-sulfur subunit, mitochondrial OS=Homo sapiens OX=9606 GN=SDHB PE=1 SV=3	31.63	280			1.3091	6.8	0	6.8	6.8	2	0	2	2	0	2	2185;2735	2	0	2	6442900	0	6442900	292860	0	292860	0.0021	0.0%	0.009%	0.0711977	-3.81203	-
Q8WUM4	PDC6I_HUMAN	PDCD6IP	Programmed cell death 6-interacting protein OS=Homo sapiens OX=9606 GN=PDCD6IP PE=1 SV=1	96.023	868			6.4213	7.3	0	7.3	7.3	5	0	5	5	0	5	848;971;1035;2193;2931	5	0	5	11768000	0	11768000	210140	0	210140	0.0015	0.0%	0.0064%	0.0701131	-3.83417	-
Q08211	DHX9_HUMAN	DHX9	ATP-dependent RNA helicase A OS=Homo sapiens OX=9606 GN=DHX9 PE=1 SV=4	140.958	1270			20.57	10.7	0.6	8.7	10.7	11	1	9	11	1	9	134;409;566;912;1152;1727;1816;1964;2718;3223;3776	10	1	9	32456000	1563500	23350000	438590	21128	315540	0.0031	0.0007%	0.0097%	0.0669593	-3.90057	-
P08243	ASNS_HUMAN	ASNS	Asparagine synthetase [glutamine-hydrolyzing] OS=Homo sapiens OX=9606 GN=ASNS PE=1 SV=4	64.37	561			3.0312	6.1	0	6.1	6.1	3	0	3	3	0	3	597;771;1864	3	0	3	11265000	0	11265000	321870	0	321870	0.0023	0.0%	0.0098%	0.066388	-3.91293	-
P00403	COX2_HUMAN	MT-CO2	Cytochrome c oxidase subunit 2 OS=Homo sapiens OX=9606 GN=MT-CO2 PE=1 SV=1	25.565	227			2.4557	4.4	0	4.4	4.4	1	0	1	1	0	1	3615	1	0	1	22829000	0	12797000	2853700	0	1599600	0.0203	0.0%	0.0489%	0.0657741	-3.92634	-
Q969H8	MYDGF_HUMAN	MYDGF	Myeloid-derived growth factor OS=Homo sapiens OX=9606 GN=MYDGF PE=1 SV=1	18.795	173			3.8066	13.9	0	5.2	13.9	2	0	1	2	0	1	805;3048	1	0	1	34230000	0	6928400	3803300	0	769820	0.0271	0.0%	0.0236%	0.0654248	-3.93402	-
Q9NQW7	XPP1_HUMAN	XPNPEP1	Xaa-Pro aminopeptidase 1 OS=Homo sapiens OX=9606 GN=XPNPEP1 PE=1 SV=3	69.918	623			1.3016	2.6	0	2.6	2.6	1	0	1	1	0	1	1247	1	0	1	5238800	0	5238800	145520	0	145520	0.001	0.0%	0.0045%	0.0645671	-3.95306	-
P40939	ECHA_HUMAN	HADHA	Trifunctional enzyme subunit alpha, mitochondrial OS=Homo sapiens OX=9606 GN=HADHA PE=1 SV=2	83	763			8.7259	11.4	0	11.4	11.4	5	0	5	5	0	5	51;493;1016;1753;3280	5	0	5	14118000	0	14118000	313730	0	313730	0.0022	0.0%	0.0096%	0.0641704	-3.96195	-
Q9HC38	GLOD4_HUMAN	GLOD4	Glyoxalase domain-containing protein 4 OS=Homo sapiens OX=9606 GN=GLOD4 PE=1 SV=1	34.793	313			7.6751	6.4	2.2	6.4	6.4	2	1	2	2	1	2	177;1574	3	1	2	14339000	832790	13506000	651760	37854	613910	0.0046	0.0013%	0.0188%	0.0616607	-4.0195	-
P17174	AATC_HUMAN	GOT1	Aspartate aminotransferase, cytoplasmic OS=Homo sapiens OX=9606 GN=GOT1 PE=1 SV=3	46.247	413			41.493	15.7	3.6	15.7	15.7	4	1	4	4	1	4	237;1664;1836;2524	5	1	4	24119000	1390400	22728000	927650	53476	874170	0.0066	0.0019%	0.0267%	0.0611756	-4.0309	-
O00231	PSD11_HUMAN	PSMD11	26S proteasome non-ATPase regulatory subunit 11 OS=Homo sapiens OX=9606 GN=PSMD11 PE=1 SV=3	47.464	422			4.0917	10.9	0	10.9	10.9	4	0	4	4	0	4	802;2324;3547;3773	4	0	4	10889000	0	9118200	340290	0	284940	0.0024	0.0%	0.0087%	0.0605273	-4.04627	-
Q9BTT0	AN32E_HUMAN	ANP32E	Acidic leucine-rich nuclear phosphoprotein 32 family member E OS=Homo sapiens OX=9606 GN=ANP32E PE=1 SV=1	30.692	268			6.3275	4.5	0	4.5	4.5	1	0	1	1	0	1	501	1	0	1	9061200	0	9061200	906120	0	906120	0.0065	0.0%	0.0277%	0.0602741	-4.05232	-
P60953	CDC42_HUMAN	CDC42	Cell division control protein 42 homolog OS=Homo sapiens OX=9606 GN=CDC42 PE=1 SV=2	21.259	191			41.993	21.5	0	15.7	21.5	3	0	2	3	0	2	2589;3219;3665	2	0	2	31984000	0	15935000	3553800	0	1770600	0.0253	0.0%	0.0542%	0.0587244	-4.0899	-
Q9UMX0	UBQL1_HUMAN	UBQLN1	Ubiquilin-1 OS=Homo sapiens OX=9606 GN=UBQLN1 PE=1 SV=2	62.519	589	Q9NRR5	UBQLN4	17.54	6.1	0	6.1	2.7	2	0	2	1	0	1	201;611	2	0	2	17494000	0	17494000	1345700	0	1345700	0.0096	0.0%	0.0412%	0.0587105	-4.09024	-
P52209	6PGD_HUMAN	PGD	6-phosphogluconate dehydrogenase, decarboxylating OS=Homo sapiens OX=9606 GN=PGD PE=1 SV=3	53.14	483			6.9269	8.3	0	8.3	8.3	3	0	3	3	0	3	113;2309;3157	3	0	3	22252000	0	14512000	741750	0	483730	0.0053	0.0%	0.0148%	0.0579827	-4.10823	-
P27695	APEX1_HUMAN	APEX1	DNA-(apurinic or apyrimidinic site) endonuclease OS=Homo sapiens OX=9606 GN=APEX1 PE=1 SV=2	35.554	318			9.196	8.8	0	8.8	8.8	2	0	2	2	0	2	683;2671	2	0	2	13763000	0	9728400	764610	0	540470	0.0054	0.0%	0.0165%	0.0577446	-4.11417	-
P62753	RS6_HUMAN	RPS6	40S ribosomal protein S6 OS=Homo sapiens OX=9606 GN=RPS6 PE=1 SV=1	28.681	249			1.9193	8	3.2	8	8	2	1	2	2	1	2	1997;2132	3	1	2	9440500	0	6943700	726190	0	534130	0.0052	0.0%	0.0163%	0.0566076	-4.14286	-
P07954	FUMH_HUMAN	FH	Fumarate hydratase, mitochondrial OS=Homo sapiens OX=9606 GN=FH PE=1 SV=3	54.637	510			3.2671	8	0	8	8	2	0	2	2	0	2	821;2116	2	0	2	11842000	0	11842000	382010	0	382010	0.0027	0.0%	0.0117%	0.0555074	-4.17118	-
O75083	WDR1_HUMAN	WDR1	WD repeat-containing protein 1 OS=Homo sapiens OX=9606 GN=WDR1 PE=1 SV=4	66.194	606			5.7572	12.7	0	12.7	12.7	4	0	4	4	0	4	122;2352;2499;3673	5	0	5	30980000	0	19082000	860550	0	530050	0.0061	0.0%	0.0162%	0.0553584	-4.17506	-
O95433	AHSA1_HUMAN	AHSA1	Activator of 90 kDa heat shock protein ATPase homolog 1 OS=Homo sapiens OX=9606 GN=AHSA1 PE=1 SV=1	38.274	338			19.619	21.9	0	6.5	21.9	6	0	1	6	0	1	31;610;1872;1998;3397;3808	1	0	1	53377000	0	5120100	2426200	0	232730	0.0173	0.0%	0.0071%	0.0539853	-4.21129	-
P12956	XRCC6_HUMAN	XRCC6	X-ray repair cross-complementing protein 6 OS=Homo sapiens OX=9606 GN=XRCC6 PE=1 SV=2	69.843	609			7.0487	12	1.5	12	12	6	1	6	6	1	6	544;1547;1778;1976;2510;2830	7	1	6	23261000	1168700	22092000	581510	29217	552300	0.0041	0.001%	0.0169%	0.0529015	-4.24055	-
P53396	ACLY_HUMAN	ACLY	ATP-citrate synthase OS=Homo sapiens OX=9606 GN=ACLY PE=1 SV=3	120.839	1101			7.7454	4.5	0	4.5	4.5	3	0	3	3	0	3	662;2872;3149	3	0	3	11608000	0	11608000	181380	0	181380	0.0013	0.0%	0.0055%	0.0512602	-4.28602	-
P41250	GARS_HUMAN	GARS1	Glycine--tRNA ligase OS=Homo sapiens OX=9606 GN=GARS1 PE=1 SV=3	83.166	739			6.4265	6.1	1.8	6.1	6.1	3	1	3	3	1	3	1955;3111;3283	4	1	3	59809000	2714700	54104000	1172700	53230	1060900	0.0083	0.0018%	0.0325%	0.0501756	-4.31687	-
P08133	ANXA6_HUMAN	ANXA6	Annexin A6 OS=Homo sapiens OX=9606 GN=ANXA6 PE=1 SV=3	75.873	673			11.127	7	0	4.8	7	3	0	2	3	0	2	476;1176;2915	2	0	2	9449600	0	7208200	188990	0	144160	0.0013	0.0%	0.0044%	0.0501744	-4.3169	-
P04844	RPN2_HUMAN	RPN2	Dolichyl-diphosphooligosaccharide--protein glycosyltransferase subunit 2 OS=Homo sapiens OX=9606 GN=RPN2 PE=1 SV=3	69.284	631			6.4929	5.5	0	5.5	5.5	2	0	2	2	0	2	2898;3725	2	0	2	15054000	0	9696600	579000	0	372950	0.0041	0.0%	0.0114%	0.0495972	-4.3336	-
P11940	PABP1_HUMAN	PABPC1	Polyadenylate-binding protein 1 OS=Homo sapiens OX=9606 GN=PABPC1 PE=1 SV=2	70.671	636	Q9H361;Q13310	PABPC3;PABPC4	5.2264	7.5	0	5	7.5	3	0	2	3	0	2	1938;2904;2925	2	0	2	11070000	0	7415300	257440	0	172450	0.0018	0.0%	0.0053%	0.0486009	-4.36287	-
Q9Y266	NUDC_HUMAN	NUDC	Nuclear migration protein nudC OS=Homo sapiens OX=9606 GN=NUDC PE=1 SV=1	38.243	331			5.4513	11.5	2.7	7.3	11.5	3	1	2	3	1	2	1232;2222;3080	3	1	2	18703000	0	6404500	813180	0	278460	0.0058	0.0%	0.0085%	0.0483688	-4.36978	-
P22061	PIMT_HUMAN	PCMT1	Protein-L-isoaspartate(D-aspartate) O-methyltransferase OS=Homo sapiens OX=9606 GN=PCMT1 PE=1 SV=4	24.636	227			1.7889	6.2	0	6.2	6.2	1	0	1	1	0	1	2870	1	0	1	12242000	0	12242000	1020100	0	1020100	0.0073	0.0%	0.0312%	0.0482139	-4.37441	-
P52565	GDIR1_HUMAN	ARHGDIA	Rho GDP-dissociation inhibitor 1 OS=Homo sapiens OX=9606 GN=ARHGDIA PE=1 SV=3	23.207	204			12.453	15.2	0	15.2	15.2	2	0	2	2	0	2	66;2895	2	0	2	11733000	0	11733000	902570	0	902570	0.0064	0.0%	0.0276%	0.0466684	-4.42141	-
O75390	CISY_HUMAN	CS	Citrate synthase, mitochondrial OS=Homo sapiens OX=9606 GN=CS PE=1 SV=2	51.712	466			11.975	12.4	2.4	12.4	12.4	5	1	5	5	1	5	452;579;1683;3296;3619	7	1	6	39600000	1607400	37993000	1980000	80370	1899600	0.0141	0.0028%	0.0581%	0.0423078	-4.56293	-
O43143	DHX15_HUMAN	DHX15	ATP-dependent RNA helicase DHX15 OS=Homo sapiens OX=9606 GN=DHX15 PE=1 SV=2	90.933	795			5.5806	6.8	2.3	4.5	6.8	4	1	3	4	1	3	839;1268;2961;3176	5	1	4	10893000	0	10893000	236810	0	236810	0.0017	0.0%	0.0072%	0.0406485	-4.62065	-
P12081	HARS1_HUMAN	HARS1	Histidine--tRNA ligase, cytoplasmic OS=Homo sapiens OX=9606 GN=HARS1 PE=1 SV=2	57.41	509			8.9827	4.9	0	4.9	4.9	2	0	2	2	0	2	1332;2320	2	0	2	12778000	0	12778000	375830	0	375830	0.0027	0.0%	0.0115%	0.0404222	-4.62871	-
P25205	MCM3_HUMAN	MCM3	DNA replication licensing factor MCM3 OS=Homo sapiens OX=9606 GN=MCM3 PE=1 SV=3	90.981	808			5.1997	5.3	0	5.3	5.3	3	0	3	3	0	3	1519;2015;2089	3	0	3	14905000	0	14905000	276020	0	276020	0.002	0.0%	0.0084%	0.0398894	-4.64785	-
P62424	RL7A_HUMAN	RPL7A	60S ribosomal protein L7a OS=Homo sapiens OX=9606 GN=RPL7A PE=1 SV=2	29.996	266			2.8074	3.8	0	3.8	3.8	1	0	1	1	0	1	1381	1	0	1	37063000	0	15055000	2851000	0	1158100	0.0203	0.0%	0.0354%	0.0398593	-4.64894	-
P31947	1433S_HUMAN	SFN	14-3-3 protein sigma OS=Homo sapiens OX=9606 GN=SFN PE=1 SV=1	27.774	248			24.831	31.9	7.7	27.4	27.8	8	2	7	7	1	6	539;773;2815;3254;3497;3688;3741;3742	8	1	7	76148000	1451500	40042000	4230500	80642	2224600	0.0301	0.0028%	0.0681%	0.0362494	-4.7859	-
P37108	SRP14_HUMAN	SRP14	Signal recognition particle 14 kDa protein OS=Homo sapiens OX=9606 GN=SRP14 PE=1 SV=2	14.57	136			46.396	19.9	0	10.3	19.9	2	0	1	2	0	1	1736;3480	1	0	1	31435000	0	19925000	4490600	0	2846500	0.032	0.0%	0.0871%	0.0358722	-4.80099	-
O75396	SC22B_HUMAN	SEC22B	Vesicle-trafficking protein SEC22b OS=Homo sapiens OX=9606 GN=SEC22B PE=1 SV=5	24.741	215			3.6236	12.1	0	12.1	12.1	2	0	2	2	0	2	1584;2527	2	0	2	19494000	0	19494000	1392500	0	1392500	0.0099	0.0%	0.0426%	0.0345421	-4.8555	-
P62873	GBB1_HUMAN	GNB1	Guanine nucleotide-binding protein G(I)/G(S)/G(T) subunit beta-1 OS=Homo sapiens OX=9606 GN=GNB1 PE=1 SV=3	37.377	340	P62879;Q9HAV0	GNB2;GNB4	3.2659	6.5	3.2	3.2	6.5	2	1	1	2	1	1	1698;2005	2	1	1	42676000	0	12661000	3282700	0	973900	0.0234	0.0%	0.0298%	0.0340164	-4.87763	-
Q99623	PHB2_HUMAN	PHB2	Prohibitin-2 OS=Homo sapiens OX=9606 GN=PHB2 PE=1 SV=2	33.296	299			16.264	10.7	0	10.7	10.7	2	0	2	2	0	2	1703;2080	2	0	2	16934000	0	16934000	651320	0	651320	0.0046	0.0%	0.0199%	0.0316728	-4.98061	-
P10515	ODP2_HUMAN	DLAT	Dihydrolipoyllysine-residue acetyltransferase component of pyruvate dehydrogenase complex, mitochondrial OS=Homo sapiens OX=9606 GN=DLAT PE=1 SV=3	68.997	647			4.8421	5.9	0	5.9	5.9	3	0	3	3	0	3	1275;1576;3595	3	0	3	14781000	0	14781000	422300	0	422300	0.003	0.0%	0.0129%	0.03103	-5.01019	-
P30043	BLVRB_HUMAN	BLVRB	Flavin reductase (NADPH) OS=Homo sapiens OX=9606 GN=BLVRB PE=1 SV=3	22.119	206			8.3271	23.8	0	23.8	23.8	4	0	4	4	0	4	2171;2181;2612;3265	5	0	5	32180000	0	32180000	2681700	0	2681700	0.0191	0.0%	0.082%	0.0279827	-5.15932	-
P30040	ERP29_HUMAN	ERP29	Endoplasmic reticulum resident protein 29 OS=Homo sapiens OX=9606 GN=ERP29 PE=1 SV=4	28.993	261			5.9383	14.9	4.6	14.9	14.9	4	1	4	4	1	4	815;1050;2934;3641	5	1	4	47091000	0	36995000	3139400	0	2466300	0.0224	0.0%	0.0755%	0.0214004	-5.54622	-
P43490	NAMPT_HUMAN	NAMPT	Nicotinamide phosphoribosyltransferase OS=Homo sapiens OX=9606 GN=NAMPT PE=1 SV=1	55.521	491			31.736	24.6	0	24.6	24.6	9	0	9	9	0	9	328;568;1253;1286;1295;2453;2461;3679;3746	9	0	9	44570000	0	44570000	1485700	0	1485700	0.0106	0.0%	0.0455%	0.0154105	-6.01994	-
P06744	G6PI_HUMAN	GPI	Glucose-6-phosphate isomerase OS=Homo sapiens OX=9606 GN=GPI PE=1 SV=4	63.147	558			18.158	15.2	0	15.2	15.2	7	0	7	7	0	7	866;1559;2410;2547;3121;3175;3630	7	0	7	60192000	0	60192000	1672000	0	1672000	0.0119	0.0%	0.0512%	0.00996848	-6.64841	-
Q9C000	NLRP1_HUMAN	NLRP1	NACHT, LRR and PYD domains-containing protein 1 OS=Homo sapiens OX=9606 GN=NLRP1 PE=1 SV=1	165.866	1473			2.3123	0.5	0.5	0.5	0.5	1	1	1	1	1	1	2032	2	1	1	210190000	0	156000000	2694800	0	2000000	0.0192	0.0%	0.0612%	0.00443448	-7.81702	-
P63261	ACTG_HUMAN	ACTG1	Actin, cytoplasmic 2 OS=Homo sapiens OX=9606 GN=ACTG1 PE=1 SV=1	41.793	375			6.3108	62.4	55.2	57.6	4.5	18	15	16	1	1	1	100;318;502;504;542;637;706;711;1314;1504;1696;1717;1866;2662;3042;3256;3328;3769	4	2	2	0	0	0	0	0	0	0	0.0%	0.0%
Q5U5X0	LYRM7_HUMAN	LYRM7	Complex III assembly factor LYRM7 OS=Homo sapiens OX=9606 GN=LYRM7 PE=1 SV=1	11.955	104			5.5122	24	24	0	24	2	2	0	2	2	0	1490;3250	2	2	0	0	0	0	0	0	0	0	0.0%	0.0%
Q9NQC3	RTN4_HUMAN	RTN4	Reticulon-4 OS=Homo sapiens OX=9606 GN=RTN4 PE=1 SV=2	129.931	1192			2.0792	1.6	0	1.6	1.6	1	0	1	1	0	1	2326	1	0	1	0	0	0	0	0	0	0	0.0%	0.0%
O94964	SOGA1_HUMAN	SOGA1	Protein SOGA1 OS=Homo sapiens OX=9606 GN=SOGA1 PE=1 SV=2	159.76	1423			1.2811	0.9	0.9	0.9	0.9	1	1	1	1	1	1	1187	2	1	1	0	0	0	0	0	0	0	0.0%	0.0%
O95613	PCNT_HUMAN	PCNT	Pericentrin OS=Homo sapiens OX=9606 GN=PCNT PE=1 SV=4	378.037	3336			1.2441	0.5	0.5	0.5	0.5	1	1	1	1	1	1	3551	2	1	1	0	0	0	0	0	0	0	0.0%	0.0%
Q96PE2	ARHGH_HUMAN	ARHGEF17	Rho guanine nucleotide exchange factor 17 OS=Homo sapiens OX=9606 GN=ARHGEF17 PE=1 SV=1	221.673	2063			1.3088	0.6	0.6	0	0.6	1	1	0	1	1	0	2643	1	1	0	0	0	0	0	0	0	0	0.0%	0.0%
P55316	FOXG1_HUMAN	FOXG1	Forkhead box protein G1 OS=Homo sapiens OX=9606 GN=FOXG1 PE=1 SV=2	52.352	489			1.278	3.1	0	3.1	3.1	1	0	1	1	0	1	2677	1	0	1	0	0	0	0	0	0	0	0.0%	0.0%
Q6ZS86	GLPK5_HUMAN	GK5	Putative glycerol kinase 5 OS=Homo sapiens OX=9606 GN=GK5 PE=2 SV=2	59.156	529			1.5871	2.1	2.1	2.1	2.1	1	1	1	1	1	1	139	2	1	1	0	0	0	0	0	0	0	0.0%	0.0%
P26583	HMGB2_HUMAN	HMGB2	High mobility group protein B2 OS=Homo sapiens OX=9606 GN=HMGB2 PE=1 SV=2	24.034	209			1.5567	5.7	0	5.7	5.7	1	0	1	1	0	1	1761	1	0	1	0	0	0	0	0	0	0	0.0%	0.0%
D6REC4	CFA99_HUMAN	CFAP99	Cilia- and flagella-associated protein 99 OS=Homo sapiens OX=9606 GN=CFAP99 PE=3 SV=2	81.886	714			2.0103	2.8	0	2.8	2.8	1	0	1	1	0	1	2982	1	0	1	0	0	0	0	0	0	0	0.0%	0.0%
O14957	QCR10_HUMAN	UQCR11	Cytochrome b-c1 complex subunit 10 OS=Homo sapiens OX=9606 GN=UQCR11 PE=1 SV=1	6.57	56			1.4928	21.4	21.4	21.4	21.4	1	1	1	1	1	1	2006	3	1	2	0	0	0	0	0	0	0	0.0%	0.0%
O43615	TIM44_HUMAN	TIMM44	Mitochondrial import inner membrane translocase subunit TIM44 OS=Homo sapiens OX=9606 GN=TIMM44 PE=1 SV=2	51.356	452			1.4199	2.7	0	2.7	2.7	1	0	1	1	0	1	3099	1	0	1	0	0	0	0	0	0	0	0.0%	0.0%
O43677	NDUC1_HUMAN	NDUFC1	NADH dehydrogenase [ubiquinone] 1 subunit C1, mitochondrial OS=Homo sapiens OX=9606 GN=NDUFC1 PE=1 SV=1	8.734	76			4.9649	13.2	13.2	0	13.2	1	1	0	1	1	0	2679	1	1	0	0	0	0	0	0	0	0	0.0%	0.0%
P51649	SSDH_HUMAN	ALDH5A1	Succinate-semialdehyde dehydrogenase, mitochondrial OS=Homo sapiens OX=9606 GN=ALDH5A1 PE=1 SV=2	57.215	535			1.5745	1.7	1.7	0	1.7	1	1	0	1	1	0	3666	1	1	0	0	0	0	0	0	0	0	0.0%	0.0%
P38435	VKGC_HUMAN	GGCX	Vitamin K-dependent gamma-carboxylase OS=Homo sapiens OX=9606 GN=GGCX PE=1 SV=2	87.561	758			1.4372	1.2	0	1.2	1.2	1	0	1	1	0	1	2791	1	0	1	0	0	0	0	0	0	0	0.0%	0.0%
P98179	RBM3_HUMAN	RBM3	RNA-binding protein 3 OS=Homo sapiens OX=9606 GN=RBM3 PE=1 SV=1	17.17	157			1.2186	6.4	6.4	0	6.4	1	1	0	1	1	0	219	1	1	0	0	0	0	0	0	0	0	0.0%	0.0%
Q13555	KCC2G_HUMAN	CAMK2G	Calcium/calmodulin-dependent protein kinase type II subunit gamma OS=Homo sapiens OX=9606 GN=CAMK2G PE=1 SV=4	62.607	558	Q13554	CAMK2B	1.7464	2.5	2.5	0	2.5	1	1	0	1	1	0	2531	1	1	0	0	0	0	0	0	0	0	0.0%	0.0%
Q9Y2H0	DLGP4_HUMAN	DLGAP4	Disks large-associated protein 4 OS=Homo sapiens OX=9606 GN=DLGAP4 PE=1 SV=3	108.012	992			4.0247	1.8	1.8	1.8	1.8	1	1	1	1	1	1	2787	3	1	2	0	0	0	0	0	0	0	0.0%	0.0%
Q9UPN3	MACF1_HUMAN	MACF1	Microtubule-actin cross-linking factor 1, isoforms 1/2/3/4/5 OS=Homo sapiens OX=9606 GN=MACF1 PE=1 SV=4	838.308	7388			1.307	0.2	0.2	0	0.2	1	1	0	1	1	0	2564	1	1	0	0	0	0	0	0	0	0	0.0%	0.0%
Q9UJC3	HOOK1_HUMAN	HOOK1	Protein Hook homolog 1 OS=Homo sapiens OX=9606 GN=HOOK1 PE=1 SV=2	84.648	728			1.3399	2.6	0	2.6	2.6	1	0	1	1	0	1	701	1	0	1	0	0	0	0	0	0	0	0.0%	0.0%
Q9BUH6	PAXX_HUMAN	PAXX	Protein PAXX OS=Homo sapiens OX=9606 GN=PAXX PE=1 SV=2	21.64	204			3.0625	5.9	5.9	5.9	5.9	1	1	1	1	1	1	932	2	1	1	0	0	0	0	0	0	0	0.0%	0.0%
P12814	ACTN1_HUMAN	ACTN1	Alpha-actinin-1 OS=Homo sapiens OX=9606 GN=ACTN1 PE=1 SV=2	103.058	892	P35609;Q08043	ACTN2;ACTN3	117.45	32.4	8	7.2	21.9	23	6	5	15	0	0	119;160;572;819;880;1304;1424;1540;1583;1635;1739;1828;1849;2058;2115;2323;2400;2595;2608;3162;3163;3413;3456				221480000	0	0	3818600	0	0	0.0272	0.0%	0.0%	NA	NA	NA
O00763	ACACB_HUMAN	ACACB	Acetyl-CoA carboxylase 2 OS=Homo sapiens OX=9606 GN=ACACB PE=1 SV=3	276.541	2458			7.3663	8	4.7	5.4	2.1	15	8	10	4	0	0	136;407;613;633;778;846;926;1027;1354;1604;1651;1659;2390;3440;3476				12183000	0	0	85197	0	0	0.0006	0.0%	0.0%	NA	NA	NA
P29373	RABP2_HUMAN	CRABP2	Cellular retinoic acid-binding protein 2 OS=Homo sapiens OX=9606 GN=CRABP2 PE=1 SV=2	15.693	138			3.774	18.1	5.1	5.1	13	3	1	1	2	0	0	2845;3252;3475				42328000	0	0	3527400	0	0	0.0251	0.0%	0.0%	NA	NA	NA
Q9UHD9	UBQL2_HUMAN	UBQLN2	Ubiquilin-2 OS=Homo sapiens OX=9606 GN=UBQLN2 PE=1 SV=2	65.696	624			1.7178	5.8	0	3.2	2.6	2	0	1	1	0	0	611;1210				2295400	0	0	153020	0	0	0.0011	0.0%	0.0%	NA	NA	NA
P13489	RINI_HUMAN	RNH1	Ribonuclease inhibitor OS=Homo sapiens OX=9606 GN=RNH1 PE=1 SV=2	49.973	461			3.573	8	0	3.3	8	2	0	1	2	0	1	727;766	1	0	1	5003000	0	0	185300	0	0	0.0013	0.0%	0.0%	NA	NA	NA
P14406	CX7A2_HUMAN	COX7A2	Cytochrome c oxidase subunit 7A2, mitochondrial OS=Homo sapiens OX=9606 GN=COX7A2 PE=1 SV=1	9.396	83			2.1336	22.9	0	10.8	22.9	2	0	1	2	0	1	1126;2409	1	0	1	5262100	0	0	1052400	0	0	0.0075	0.0%	0.0%	NA	NA	NA
P61586	RHOA_HUMAN	RHOA	Transforming protein RhoA OS=Homo sapiens OX=9606 GN=RHOA PE=1 SV=1	21.768	193	P08134	RHOC	1.7794	10.4	0	4.1	10.4	2	0	1	2	0	1	845;1469	1	0	1	10144000	0	0	845330	0	0	0.006	0.0%	0.0%	NA	NA	NA
Q02878	RL6_HUMAN	RPL6	60S ribosomal protein L6 OS=Homo sapiens OX=9606 GN=RPL6 PE=1 SV=3	32.728	288			3.0882	8	4.5	4.5	8	2	1	1	2	1	1	142;3026	3	1	2	11346000	0	0	630310	0	0	0.0045	0.0%	0.0%	NA	NA	NA
P62140	PP1B_HUMAN	PPP1CB	Serine/threonine-protein phosphatase PP1-beta catalytic subunit OS=Homo sapiens OX=9606 GN=PPP1CB PE=1 SV=3	37.187	327			8.0003	8.3	4.3	4.3	4	2	1	1	1	0	0	128;1285				19275000	0	0	1014500	0	0	0.0072	0.0%	0.0%	NA	NA	NA
P26006	ITA3_HUMAN	ITGA3	Integrin alpha-3 OS=Homo sapiens OX=9606 GN=ITGA3 PE=1 SV=5	116.612	1051			1.8408	1	1	1	1	1	1	1	1	1	1	3242	2	1	1	49699000	0	0	1155800	0	0	0.0082	0.0%	0.0%	NA	NA	NA
